# Supplementary material for: Metabolites contributing to Rhizoctonia solani AG-1-IA maturation and sclerotial differentiation revealed by UPLC-QTOF-MS metabolomics
Source: PLoS One. 2017 May 10;12(5):e0177464. doi: 10.1371/journal.pone.0177464 (PMC5425210; doi:10.1371/journal.pone.0177464)
Supplement: S1 Table — The dataset was outputted after that the original data were treated by the XCMS and CAMERA packages in R environment. (CSV) [file pone.0177464.s004.csv]

mz	mzmin	mzmax	rt	rtmin	rtmax	npeaks	dG3	dG2	dG1	G3-1	G3-2	G3-3	G3-4	G3-5	G2-1	G2-2	G2-3	G2-4	G2-5	G1-1	G1-2	G1-3	G1-4	G1-5	isotopes	adduct	pcgroup
50.00846	50.00048017	50.00976995	1100.250978	1098.817968	1103.728946	3	3	0	0	4882.046112	1397.804323	1111.542764	907.8939353	2640.632878	3370.898142	4539.421969	3465.742124	3770.500703	4057.663941	4030.588652	4455.143904	4318.182444	4202.912519	4515.983684			17
50.03304441	50.02795451	50.03787381	41.16099972	40.56600176	44.26599982	3	3	0	0	3202.688099	7192.903915	6651.205333	3666.838674	976.0580122	6602.441746	4435.399249	7063.827133	5925.769378	5549.472619	4652.863976	4826.436597	4468.09333	5494.975257	4825.737944			939
50.09163513	50.09093886	50.1008044	41.3065004	37.67100165	47.45900162	4	3	1	0	6612.988285	6968.962465	4458.280945	2660.087152	467.6234432	573.4045742	6187.104564	7015.212703	6113.90398	5974.739076	6670.431936	6276.763048	6134.832648	7012.639424	4877.908266			940
50.13983321	50.13777874	50.14157496	406.247991	402.2380064	406.8740086	3	3	0	0	784.0851893	1552.945028	932.9132973	1205.143034	1357.521676	1612.982649	1717.535209	1449.685565	1535.71235	1723.419858	2393.567924	2540.300782	1910.760478	2642.379456	2324.883837			457
50.41108342	50.40749492	50.41475401	433.9984872	429.9100077	437.0400048	4	0	3	0	1318.610487	1440.830469	1436.147316	1823.210509	1128.115832	1138.037128	671.1950457	573.4144349	1067.24247	1760.441968	2326.226605	2627.956878	2530.547309	2135.83197	2229.190246			479
50.43773774	50.43298386	50.44244209	1101.863514	1098.803047	1102.957033	4	3	1	0	860.2451576	2080.078527	2401.124802	2449.961288	1192.123424	2072.986597	2652.923948	2927.30094	1984.166246	2996.309936	2330.268396	2084.12234	2924.342439	2656.992809	2535.964263			2335
50.47226558	50.46380076	50.47371564	530.4520117	526.0570091	530.5009818	3	0	3	0	935.3958911	2202.850841	1726.191978	1470.399033	1558.202565	2243.640789	1174.494432	2145.760234	1215.925648	851.6381228	2011.022199	1994.667167	2302.201543	2726.672205	2682.148695			2441
50.50642584	50.50054506	50.50837005	42.07800088	36.79299913	43.98599982	3	0	0	3	7454.505739	8286.556342	6392.857572	6330.845674	6664.752801	11371.19251	9250.005327	9367.884368	8624.452272	8141.634271	2017.032828	2724.025403	4101.179547	10745.59921	9202.792455			9
50.65657151	50.65403227	50.66113523	470.4649897	466.6369979	478.164019	5	1	1	3	1100.76078	1123.582428	1128.99096	645.1116743	1003.197334	1527.035349	636.9771635	1301.177552	957.8314914	1360.972558	738.5544966	661.6596713	830.7459825	1930.1948	2011.900938			2815
50.66338345	50.66044343	50.67017649	40.16600176	36.66499827	43.94599982	5	3	1	1	1077.367599	5062.416475	1188.898851	3268.043164	5578.832506	6020.70245	3143.22869	4415.738617	5290.938858	5100.123467	5033.06541	2958.818957	4652.609141	1401.409718	4994.716324			894
50.70058785	50.69377226	50.7061226	40.56600176	35.87500102	45.87200046	5	1	3	1	4068.912581	7180.090007	7957.220838	6680.746434	6382.01641	7039.417424	1292.108603	3949.894795	1621.253478	6922.507463	7407.618845	5609.11046	1714.617115	7362.308274	7571.384127			941
50.70883395	50.70405648	50.71362034	525.4070119	519.1430283	527.2899872	3	0	0	3	3373.565149	3543.92951	3665.538697	3544.232707	3727.498189	3220.665312	3646.156351	3703.695869	3638.961251	3884.29798	533.9556142	690.4229295	3626.770143	3592.854785	866.421804			5561
50.78458978	50.777802	50.79096697	1100.250978	1097.828008	1105.069055	5	1	3	1	3501.446953	2620.817477	1111.570383	3583.993432	2681.771581	628.1554059	2354.787167	2865.962712	735.4750988	1794.62084	2529.876623	2729.196863	2633.270579	2670.258955	2747.48173			1220
50.79306333	50.78622188	50.79699248	494.9800105	494.2240051	498.0470078	3	0	3	0	1553.676915	1759.956901	1927.807784	1743.754869	1665.24151	655.1667209	2084.702041	680.6984719	1763.987694	719.5912921	2648.421855	2820.280221	3033.51382	2437.052831	3086.345077			1681
50.90561895	50.8968226	50.91116395	37.62650013	35.48600155	44.75300098	4	1	0	3	572.8926092	2436.518166	2653.058125	2641.30809	2511.632879	4015.210408	2778.247943	3172.10832	2606.739439	3039.592966	1732.664259	1938.480104	4221.464328	3818.765458	2438.628377			1554
50.94004896	50.93558721	50.94724053	40.78300047	37.16199861	42.09999919	4	1	3	0	7300.454448	772.1373644	7838.574176	6986.647759	7187.5096	2302.155804	5455.233414	4887.175431	2343.372284	1931.526105	5323.556309	5303.352184	4522.793252	4850.125701	5803.99819			942
50.97473678	50.96449049	50.97840046	579.6820262	575.2249745	583.1180054	5	0	3	2	1501.728776	2206.558088	1807.420105	1949.53424	1370.31375	2332.421218	950.729499	783.7053199	1426.386082	574.102044	3017.099651	3183.897262	1756.053837	770.251079	3016.68906			3735
50.97594705	50.97414892	50.98371449	496.0159778	491.117986	498.9229968	3	0	0	3	1348.612965	1193.44003	1622.146322	1317.874463	1061.210172	1432.961087	1741.163127	1426.751114	1406.445314	1549.132773	2114.778947	724.8102286	773.1067761	640.0889221	2261.798801			5627
51.0715101	51.06300121	51.07245123	1101.645995	1098.083047	1106.352978	4	0	3	1	2456.69107	2259.712798	2405.458296	2489.625487	2249.127381	515.5059037	2114.349443	1331.150635	994.2293451	2338.020388	1696.939823	1713.396191	1472.603294	2090.485492	2041.204582			2336
51.10992716	51.10151749	51.11362342	1100.086976	1099.093044	1101.660973	3	3	0	0	1917.12023	1228.659128	1655.507467	2736.433855	2615.971105	2339.82477	3761.079422	3127.117484	2887.844272	3696.259927	1659.071231	2760.560533	2814.564032	2607.649981	3365.258799			1221
51.14071062	51.13795362	51.141801	529.8569791	525.4290146	531.7689735	3	0	3	0	3431.100688	4532.486927	4480.985191	4959.182235	3897.434273	4301.152617	600.1766961	1371.955776	858.1540845	4290.65301	5756.255254	4895.861625	5327.127482	5215.433702	5681.651095			2442
51.26316966	51.25773965	51.26936115	37.94100165	36.05500102	45.33200046	5	0	1	3	4145.828864	4846.957228	3995.156023	4490.269895	4753.150341	4357.602169	5097.357753	1443.520054	4161.255769	3904.097681	8017.117688	1031.307084	5161.29501	947.2203787	1141.065519			1555
51.27371533	51.27157355	51.27724868	467.3404891	464.4230103	473.07401	4	0	3	1	1162.299102	1384.421714	1339.106132	1183.750002	1246.550977	615.1487115	616.7924236	1422.309657	1033.457035	565.6891719	1886.143304	2188.711618	629.3451268	1596.690807	1728.828621			2816
51.30689999	51.30243209	51.30895419	484.7044883	478.2479881	486.2449835	4	3	0	1	531.583343	3229.492978	721.9281528	3340.942611	1072.292846	2583.660599	3067.986522	2891.493005	1908.217956	2446.22686	3151.552777	3276.716031	2820.819591	2827.576168	1177.077262			676
51.43484131	51.42943874	51.44285948	655.3124944	652.3410094	661.9729793	4	0	0	4	1145.495639	1455.151598	1547.963913	1687.074611	1548.620462	1349.907107	1241.222082	1533.693056	1724.127951	1354.387574	837.9177888	549.7009328	914.6838386	1107.297131	1391.959971			4064
51.46457692	51.4599529	51.47262407	1100.212006	1099.386019	1100.958006	5	3	1	0	2619.556684	1723.047582	5072.246895	4394.503824	2855.05372	5346.005729	1092.641682	5047.274718	5551.401794	6107.407163	3661.946538	5325.220878	5352.554514	4303.670777	5539.32368			1222
51.55039451	51.54173284	51.55411824	38.25550139	35.44600155	45.54300098	4	1	0	3	2644.349904	1653.418897	2349.926185	1810.845699	1287.852952	2207.770992	3039.196624	2616.978695	2658.739597	3202.232701	3218.385919	3124.650402	2900.19489	1275.098609	2442.000735			3914
51.5626088	51.55990086	51.5662441	42.42800088	37.31199861	44.57400151	4	0	0	3	3814.898284	3361.305162	2914.651978	3835.294398	3640.965544	4640.788148	4067.853705	4697.40872	3474.541961	3745.105649	4377.718079	3711.869308	3187.141224	732.1790119	1141.07804			943
51.65093785	51.64695734	51.65810939	1099.884493	1098.817968	1101.569981	4	3	0	1	1123.987911	2126.077339	1205.937893	2924.917255	2614.2577	2774.339707	3532.448458	3567.424043	4186.029881	4328.271285	2125.040396	939.8066411	3485.008266	2812.381623	3962.080101			1223
51.65360611	51.6489924	51.6587966	827.3519897	818.792019	832.229017	5	1	1	3	1593.702976	598.7546074	1944.766083	2074.791714	1945.451768	626.037407	1722.206587	2181.52413	1889.502197	2361.495364	519.5757736	1708.257768	1643.705227	536.6999954	456.648873			434
51.67415564	51.67371406	51.67906638	578.0760085	572.6649883	578.4090099	4	1	3	0	2648.78108	2740.464679	3156.257212	2627.151401	1245.652767	707.4186412	985.6323712	2981.753474	3021.996829	858.9139441	4698.529404	3940.867237	3973.90725	3971.889651	3533.57039			722
51.72052738	51.71466919	51.72742422	526.8489982	524.2959846	528.58099	4	0	1	3	1819.621202	2872.828733	2778.565911	2878.556785	2486.740112	2875.248271	2697.568951	2777.031474	2418.714949	756.0602658	2914.983768	2012.587114	1010.63238	713.6395116	1777.382198			7
51.73283281	51.73046525	51.74017261	40.45600176	36.68299913	41.10099972	3	0	3	0	11875.58788	9651.396673	10489.54315	9328.441909	11145.07504	3960.72678	1257.240632	8513.230489	4504.907985	10132.96569	7410.909392	7495.525903	6583.369257	9389.370485	7330.727953			944
51.7724078	51.76782108	51.78066482	42.85800088	41.16099972	43.03700035	3	3	0	0	2467.607541	2396.75096	5604.776545	6028.713968	7171.319615	6374.46094	3569.084775	5939.071555	4920.410874	4346.488049	4075.533498	5424.954022	3442.542762	4363.707959	3127.09165			945
51.88020964	51.87416933	51.88276462	854.3290161	849.1450285	855.6880038	4	1	0	3	1090.43609	453.7573582	1229.358673	925.1806375	941.5855657	1199.714018	1053.082073	1205.989792	1324.296441	1128.113847	1230.896406	1459.497266	708.8030547	614.2860506	447.6966622			1654
51.89732374	51.88788165	51.89961975	43.35700035	36.12500102	44.89399877	5	3	0	1	1118.537432	5092.745589	5186.749297	2066.918697	8236.956864	6351.610485	5175.065935	5295.339	4992.188057	4685.202571	4011.402141	5253.496282	3664.585137	4281.922779	1337.185049			139
51.89262754	51.88749828	51.89538225	505.6860112	499.8680077	508.1319731	3	0	0	3	1182.749299	1112.41277	1312.001016	993.3706799	1246.409819	1121.16126	1110.13796	1306.623123	886.5972181	1107.05335	1563.738994	533.2871343	785.4632044	574.6581319	1556.97304			4208
51.92083268	51.9145289	51.92235518	1100.408	1097.828008	1105.455046	5	2	0	3	1169.864449	5165.048633	4377.081201	746.1663565	3791.901697	5158.245877	5952.643275	4260.035197	5523.434123	5493.505424	4412.414209	5765.580488	1663.15841	1200.670866	1356.926036			1224
51.93223868	51.92467703	51.93854364	45.22350125	40.16600176	48.72700056	6	3	1	0	3819.210232	8642.541069	8363.029778	583.9988424	2351.239582	7930.63558	6633.674498	3698.343206	6357.490351	6043.108391	5247.68564	7765.437943	5223.407511	6343.026987	4678.44916			144
52.08929876	52.08672087	52.0958895	45.52150156	39.54699871	49.64400172	4	0	3	1	2389.132947	2020.473765	2306.758145	1687.007154	2365.609436	2504.24635	1247.814338	1341.2057	2280.17706	1133.166265	772.327425	1744.626682	2660.563673	2570.603045	2106.787654			3228
52.14172882	52.13406862	52.14817649	1100.022463	1097.982019	1104.828946	4	3	0	1	4952.61208	1102.56738	3851.304225	643.4454213	711.0676886	3365.468751	4282.355467	3968.083483	4675.540812	5146.904291	664.8774735	4566.757867	4094.882002	3277.204304	4056.961799			1225
52.2132095	52.21252097	52.21859242	576.4860098	572.6760182	581.5889853	5	0	2	3	1706.787288	2140.86191	1801.166312	2465.180198	2232.890906	1940.550849	781.5942899	440.9150525	2037.360429	1875.085007	1572.455416	761.2702845	2106.012346	1144.825043	1207.700817			4540
52.25434615	52.25172111	52.25659993	1098.62398	1096.751051	1099.929036	4	0	3	1	4848.207528	5121.036897	4015.341445	3525.92516	3130.801343	1134.246058	6363.944037	2286.259398	620.4839598	5064.934124	5028.159022	5590.04931	1164.456472	5891.326611	5752.225922			1226
52.50314623	52.49393155	52.50321131	43.02700035	40.45600176	44.57400151	3	0	0	3	2406.006154	2169.814514	2858.458643	2100.440889	2610.812528	3084.520353	3896.613978	3337.457013	3841.872174	3763.458067	4268.874148	1498.958292	3869.473881	1892.760011	3795.691277			946
52.64899975	52.64581713	52.65332558	544.6780014	542.3970125	546.1529933	3	0	0	3	992.7253776	1189.534597	1112.115009	1077.159569	1216.417541	949.9711975	1105.820535	1207.619393	1036.62435	1332.248803	695.8501477	1288.988942	1217.358442	819.5886847	846.4906252			4671
52.78814088	52.78007775	52.79225552	383.5810012	380.6310081	388.5059931	4	1	0	3	1852.243293	2157.179166	751.7228683	2536.314501	1791.248858	2402.403464	2015.908569	2115.022747	1971.926547	2403.765742	917.9859682	1119.974777	4424.009356	644.2623213	3957.819575			3794
52.79445381	52.78931223	52.79707559	41.76350114	39.60699871	44.76300098	6	1	3	2	4934.733861	1589.776685	4644.971493	4696.119146	4372.3635	2134.978046	5212.793095	1966.818398	5171.105783	1665.569677	6396.398134	5573.147619	1692.550416	2287.170917	6670.877126			947
52.82404646	52.82129187	52.82780679	798.9170103	795.7060104	803.7240167	3	0	3	0	1300.571107	1361.305221	1006.392188	1177.329735	1309.180564	700.2057799	1066.744085	411.5190648	406.3981586	1508.708718	1430.919743	1473.73261	1151.275621	1639.516544	1973.659584			3159
52.8668057	52.85650226	52.86850491	40.14500016	36.68400049	42.85800088	4	1	3	0	2018.078631	3302.461439	4127.280461	3955.595993	3101.112695	2488.195546	620.0073858	3525.571645	1533.518228	4405.739705	6458.268391	4468.622411	5260.848093	5213.478098	5740.648505			895
53.00233261	52.99654033	53.00755058	1101.997481	1099.72697	1105.605962	4	0	3	0	10932.08665	13595.72313	12604.56004	13361.56937	8138.587905	12235.93628	15894.28841	10527.11098	14053.10616	1150.711065	19427.29542	18631.55262	16185.99131	17828.39199	14714.10164			75
53.00691201	53.00669052	53.00714282	33.5209987	32.91100144	33.79000092	15	5	5	5	21888.59981	19298.4991	30076.74426	23067.14715	25851.86477	20510.63769	22345.86774	20382.19388	21611.25764	13856.66195	22203.57622	4515.693042	8046.357204	18812.16482	21355.0155		[M+H]+ 51.9975 [M+H]+ 51.9975	69
53.07391112	53.07216125	53.08271894	1101.576049	1101.083992	1103.112946	3	0	0	3	3967.631463	3963.895364	3070.353885	3055.720137	4112.849756	2218.671056	3076.380325	3105.074292	3369.377885	3848.853197	939.8986974	2654.106373	1426.133048	2152.966678	1385.194351			75
53.15713724	53.1565721	53.16466395	1100.409038	1099.696976	1106.794997	3	3	0	0	6108.152086	635.0931529	5703.591892	2018.340921	2126.248515	5814.172582	7819.431231	6249.56655	6439.929721	7041.384227	5007.133316	8087.783037	6688.756052	6824.132944	6140.868011		[M+H-C6H8O6]+ 228.179	17
53.16877033	53.16385933	53.17456174	401.647005	398.0470065	403.4949968	3	0	3	0	2400.281043	4118.804626	4117.33611	3632.968848	3740.28734	4693.010328	3507.820744	1332.724287	576.095786	722.1369448	5239.834717	5637.485989	4843.305164	5525.064507	5136.671431			655
53.17712752	53.17210922	53.18265982	695.5689941	691.1880214	698.0160077	3	0	0	3	1339.275294	1930.602723	1554.579805	1798.900645	1411.082866	1684.276321	1836.736685	1815.252213	1308.27365	1634.743892	2279.975384	805.7091939	2098.060912	856.9612302	651.8177244			4260
53.19479128	53.18473593	53.19747902	1099.119017	1097.666028	1104.875965	6	1	3	2	2916.08898	3030.196457	2999.2292	827.0308356	1666.448764	3667.322807	1704.742395	3072.790007	1203.353725	2246.055837	2108.182585	4656.628617	3886.706474	2367.789412	1838.049729			1227
53.20345777	53.20055308	53.2129091	1099.034987	1098.802017	1101.532957	3	0	3	0	2928.804389	3093.642665	2840.332334	2901.909782	2299.667699	947.8720257	2179.387612	2092.510468	3192.492301	3636.445706	1930.726989	4205.327304	3796.956613	2335.716997	3623.910746			1228
53.2753822	53.26796113	53.27908214	410.1370071	405.2310005	416.2749989	5	1	0	3	1191.163341	1554.344559	1546.915358	1332.793074	1425.179307	1550.109699	2209.805973	1756.245156	1345.984124	1893.192389	2255.938315	1527.473802	993.0974669	597.4161738	920.0630196			2774
53.33125332	53.32620806	53.33346535	865.0780101	860.9900282	868.1579964	3	0	3	0	978.3482415	1330.336992	1256.936193	945.7318646	1022.911318	480.8665792	1188.087009	599.6634313	1134.136988	728.5682499	1106.567888	1310.002167	1357.991308	1269.071136	1088.076684			4399
53.34194016	53.34041945	53.34729296	489.380497	484.444989	493.7029968	4	0	0	3	1251.100899	1748.524167	1423.087023	1295.535449	1270.66248	1835.300854	1549.665173	1822.812645	1126.363316	1451.197601	1964.695333	1137.696198	638.2889903	2030.661	918.7886126			2187
53.50765833	53.50536175	53.51176099	33.54000092	33.09000092	40.45600176	8	3	3	2	1208.868937	5002.583005	3741.297783	5543.048987	5356.377462	5743.924623	4619.269954	4781.939384	4158.110645	3870.750476	2426.644634	4153.161881	4206.64464	4498.228236	6162.195044			69
53.55822208	53.55453184	53.56491686	43.95700118	35.59600155	46.18200046	5	3	0	2	3107.629364	2319.787417	1462.899933	3184.770384	1035.486496	4449.995051	5023.883326	4508.352996	4294.74276	3854.03703	2983.054725	695.4429133	4869.149568	5790.251538	3960.630746			3168
53.55876763	53.55487848	53.56267093	526.1955077	524.1299928	531.8810172	4	1	0	3	1013.431292	4420.974863	3103.896167	3265.476443	2917.016279	3237.923567	3599.477847	3504.755408	2892.736269	3050.607342	3453.635012	3010.488698	964.3056014	759.7518303	807.6855778			835
53.57967023	53.57433723	53.58801796	41.52599859	35.42600155	43.94599982	4	0	1	3	2931.584768	4651.977326	2733.761011	3968.066222	3288.429848	6675.427444	2379.88554	5620.360423	3762.771212	3283.011372	7555.876079	4182.350986	2056.129668	3438.411927	1054.947752			948
53.7991963	53.792736	53.80584339	44.52300098	39.82699871	47.75800109	7	2	3	2	3784.472702	3902.233202	1534.659036	3999.196836	4250.767914	4674.943903	2298.552241	4110.11093	1047.75591	1280.656371	4377.417038	3346.681725	829.7304863	4084.5666	2572.242158			139
53.79971202	53.79785865	53.80254217	890.3679778	886.5790051	893.2479858	4	3	0	1	1291.222528	671.6578189	653.3699864	1406.955098	482.2403234	1559.819649	1306.261619	1664.536812	1345.909777	1897.0371	1600.373003	426.0848517	1482.302473	1557.93366	1859.591004			6118
53.91816395	53.91589274	53.92275369	40.43699954	35.93500102	40.56600176	3	3	0	0	4215.37472	1052.053176	4093.664499	9536.011423	9292.775503	7783.583634	6513.125945	9576.312085	7576.585105	8860.899593	8452.527944	6273.108543	6289.880229	8737.856964	7174.843332			949
53.94245394	53.93424417	53.94762223	43.32200035	40.16600176	43.98599982	6	3	2	1	9779.786857	1953.987353	10808.18877	3257.912019	2033.006359	6460.539974	2782.86088	7199.27424	7803.891365	1644.316939	1227.664788	5402.681801	5442.788727	8099.069748	5706.880693			3169
53.99593494	53.99556244	54.00750762	43.32700035	41.47099972	43.60599982	3	0	0	3	7397.102883	5720.758387	5519.474483	5829.858944	7233.9693	6332.058174	5914.426694	6180.99218	6806.083953	5670.978928	3570.216794	1547.203987	5449.888306	2334.520707	4817.058726			3170
54.00289758	54.00069723	54.00803165	1098.083047	1096.619959	1099.969025	3	0	0	3	1732.603475	1908.189736	1894.301926	2242.832222	658.4930322	3912.98291	3422.871588	1894.514222	1781.682883	1652.035029	1019.565411	4424.45732	2251.051333	1050.495011	1786.291101			1229
54.10302408	54.10250619	54.10503798	395.4950052	390.8060078	397.6100063	3	0	0	3	974.8443006	1043.663594	859.0692257	1277.50026	815.0050351	1142.369268	1379.60912	1084.849705	922.9598283	1147.96671	860.7587951	1431.998769	882.2525008	1694.252476	727.410217			1481
54.11987277	54.11517383	54.12732995	1100.516493	1098.949957	1104.875965	4	3	1	0	1520.813856	1855.799503	3468.981564	718.9026197	3438.630289	4285.302303	4297.522069	3255.135886	1928.614434	5043.919287	2993.062672	4299.194935	4960.384001	4814.769285	4299.745664			2583
54.24532682	54.24212258	54.25562433	1099.359954	1096.823044	1102.66803	5	1	1	3	3551.681773	3801.64499	1490.496579	3167.688242	2516.26548	3206.501721	4263.571677	1131.606037	3681.246544	3449.708506	944.3572696	4285.896262	770.0583821	1021.11653	4083.28852			1230
54.2622136	54.26193408	54.27085026	629.1940009	625.9750009	629.1980063	3	0	3	0	930.8533084	1522.002621	1572.020431	1610.567927	1142.490467	1638.641032	657.786464	663.9354896	1195.219727	469.0769388	1560.90408	1670.295217	1573.802036	1736.342847	2009.680147			1531
54.32900206	54.32193567	54.33038917	594.8959833	592.6040268	595.7339995	3	0	0	3	1105.686386	1093.298666	1113.076198	1065.38863	1085.129136	1249.058789	1113.642594	1248.721599	837.2409074	1015.164535	1225.009625	1059.873354	2710.570001	488.392592	2012.112435			538
54.46342135	54.45870654	54.47301195	37.64100165	35.59600155	39.19799924	3	0	0	3	3009.381565	4410.322571	4522.580677	3193.422491	3547.687094	4031.356077	4334.826305	5391.451768	4032.760133	4217.469458	5389.133905	690.525623	1560.390599	914.2211755	6192.553219		[M+2H-C6H10O5]2+ 268.971	28
54.5829791	54.57166626	54.58506253	856.7129793	852.2590256	863.9180128	5	1	1	3	1765.330524	1714.395531	1998.483204	602.4091273	1597.765783	1547.469572	715.5308112	1869.010676	1413.931699	1800.265672	729.2563958	1440.224184	603.5469311	801.9871384	2371.356138			3578
54.62149628	54.61989216	54.62398882	1100.869033	1098.446019	1103.149978	4	3	1	0	4321.204991	4955.778782	1374.714147	926.7113737	1245.215502	4506.466073	2470.457766	5318.933143	4903.915548	5632.350734	3208.877031	4500.54879	5082.621897	4756.100249	4253.297579			2337
54.64522123	54.64330508	54.64690714	402.1680112	400.0659882	404.2840004	3	0	0	3	1616.49355	2095.257563	2220.769779	1879.36497	2391.145383	2407.076966	2350.052858	2222.042418	2077.309659	2243.112544	1050.765154	1635.450261	1820.312769	2542.692231	2490.399073			2
54.72615753	54.72327179	54.72824189	488.7699944	488.093027	490.003008	3	3	0	0	1061.495835	643.0013589	765.0090429	1348.087231	620.6656212	1387.18962	1740.034486	1369.509413	956.6777448	1420.247057	1847.237849	1781.260233	1906.618203	2186.541986	2251.814371			5418
54.76144305	54.75539142	54.76308445	530.4960036	528.5889873	536.0769952	3	0	3	0	1346.751823	1503.339659	1529.43385	1809.898425	1277.655071	1168.848669	1987.71439	736.7768418	786.7455063	2175.450296	2268.752222	2021.290808	2119.914068	2245.297044	1928.593117			2443
54.80471578	54.79912198	54.80591878	39.80900143	37.06299996	47.10100076	5	1	3	0	2143.720937	2415.992205	1309.67462	2960.736199	2205.850359	841.5054182	2039.152264	2430.194067	1053.414644	2534.33647	3108.020981	3188.840449	2434.17343	3656.28424	2854.635558			896
54.98988019	54.98523804	54.99704179	1100.275943	1098.672014	1101.625022	5	3	1	1	3210.263716	1862.7633	3480.315272	2017.98542	1348.815723	2062.509676	2723.713608	960.1084101	3193.254497	3736.52822	1888.258166	2658.976974	3210.185726	2886.442394	1853.327161			1231
55.01634827	55.01543536	55.02374945	41.00599972	36.05500102	41.72099972	4	1	3	0	4508.617682	5100.554562	3511.73803	4904.638761	908.382751	5430.110497	4325.267167	1458.000818	1638.097394	1939.86257	5218.495389	5560.612664	5770.328124	4773.686497	4750.88024			9
55.02376009	55.01941553	55.02814869	540.491006	536.9409816	540.9059715	3	0	0	3	1267.423663	1169.662914	1724.390972	1715.574928	1283.216657	1573.341791	1859.970776	1799.244863	1034.898633	1348.163757	730.9412162	1991.473833	783.3729624	624.128551	2615.725857			426
55.06624424	55.06229931	55.0720281	437.6895007	437.356998	438.9209979	4	0	1	3	1027.326906	1926.145177	1796.126073	2055.731344	1375.644722	1963.885266	736.6645202	1867.326279	1330.317478	1367.264402	1837.218652	1709.039062	1343.236409	1094.896384	978.6099347			1117
55.08715106	55.08150869	55.0929064	1098.987052	1097.920984	1099.546019	5	1	3	0	3740.552284	3382.485597	3425.279369	3241.644474	862.5779128	2361.879124	4096.334454	3643.011346	1866.585245	1673.419043	3939.515567	4024.280064	4180.509425	4802.891857	4330.116902			1232
55.09554596	55.09475492	55.09673257	815.0200081	813.3990219	815.645981	3	0	0	3	1653.019517	1489.493558	1451.61757	1320.13539	1374.752612	1406.955057	1415.557085	1515.336611	1305.533706	1614.947201	677.3439841	1590.283492	613.1379357	532.3949862	1370.227676			1989
55.27691534	55.27075916	55.28312049	695.0039723	685.5010135	696.8429941	5	3	2	0	1228.052121	597.8046981	621.0852987	646.8924411	1167.402933	1522.236728	674.8616474	1710.572424	982.5387934	716.2098058	1875.200919	1790.91032	1644.895816	1452.846356	1545.28651			4261
55.37168694	55.36772106	55.37428941	42.88750062	39.74699871	44.76300098	4	0	3	1	3782.34277	4033.885344	4243.669409	4279.364707	3829.527159	1847.157013	1794.638675	1489.604765	3836.21173	4778.684846	4223.21069	1035.496104	4092.625529	4171.540943	3581.927763			9
55.52820696	55.52489845	55.53672723	1099.672011	1097.229041	1104.484016	7	1	3	1	5240.28928	5564.712442	1521.077695	4391.77631	4260.836004	5314.427134	1371.99642	1517.355869	1428.883036	5696.844348	4934.353893	6091.296479	6086.539477	1269.574002	6246.148289			17
55.56145731	55.55578129	55.56274932	1101.889023	1099.302019	1107.885033	6	2	3	1	2771.547299	2996.18682	2856.645935	577.7705317	833.5043942	2392.789598	493.1353801	2616.014537	2040.101557	781.4792559	2000.259034	2897.646083	2935.613628	1479.579953	2419.915007			2338
55.62976674	55.62551563	55.63305234	405.2869921	400.0659882	411.7460072	4	1	0	3	2154.267397	3338.489311	3379.656238	2794.340297	539.8347826	4477.982326	3591.779061	3715.018582	2599.241867	3035.973877	1738.282875	831.7704681	1435.986161	3585.763965	4169.496521			3597
55.66024334	55.65648762	55.66438149	1098.759038	1096.619959	1105.429052	7	1	3	3	2507.163679	2642.130745	727.1264181	2503.305475	1303.571809	1850.782351	1723.921002	1351.825506	2603.317095	2757.661171	3589.495274	4230.961383	2055.696034	1723.609581	904.2006308			17
55.71445321	55.70907197	55.7186783	37.94099987	35.83500102	43.98599982	6	1	2	3	1895.867505	2354.842021	2300.186482	2100.678114	1668.307185	966.5765653	1579.638713	2627.646378	2956.780804	2983.47218	2129.933407	3669.967138	1524.905389	3620.266171	1253.242193			1557
55.97158376	55.96805349	55.97388467	1099.534015	1098.083047	1101.817038	4	3	0	1	608.4481624	907.8763758	1123.652162	3112.712824	2809.076509	3621.830468	4511.462187	3611.724734	3860.75916	3985.097688	3809.279901	4657.573266	4005.500615	4687.366416	1563.240864			17
56.08814955	56.08727776	56.09662043	501.1525154	493.8740051	505.8890222	4	0	0	3	588.4947136	1732.788119	1710.092104	1164.132573	1274.05142	1467.030713	1734.465764	1638.796009	1394.002812	1511.874871	1218.90796	1137.917455	1848.515438	660.000588	710.3387489			1602
56.14616644	56.14388599	56.14911622	608.7090111	607.8400249	615.3420247	3	0	0	3	1282.510174	1381.926554	1546.600656	2013.8232	1175.879414	1698.87938	1734.794806	1721.869989	1679.020101	1666.131912	1230.787111	2460.383722	1716.380451	866.1190543	807.7389855			1452
56.19997421	56.19133142	56.20304786	43.91400151	42.09999919	48.41600003	3	0	3	0	4213.019717	3802.75286	3761.522473	3352.781088	3794.404448	407.1639154	4370.948377	3860.575466	1984.179452	1182.448974	3953.561284	3570.80447	2631.348379	4193.593158	3762.513381			3171
56.36794296	56.3676828	56.37566234	715.4949783	713.7510109	720.2749873	3	0	0	3	1101.551502	1063.584252	1094.188918	1054.679548	1209.285547	1334.239762	1130.06469	1429.789856	1100.282309	1280.447643	732.9834908	801.6653809	1471.701785	515.8775172	1709.701303			608
56.39754876	56.39625216	56.40209933	44.62400151	42.70000002	47.29800109	5	3	0	2	2456.138064	914.6195986	1275.836228	1070.009135	2375.154371	2540.648554	2805.004994	2982.248254	2405.400432	2240.142642	3150.96909	2347.820263	1752.749172	1257.772075	1433.90489		[M+3H]3+ 166.161	144
56.51578881	56.50908347	56.52106148	576.822499	573.950999	577.7759799	6	1	3	2	855.644002	1513.809809	2186.916506	2018.235589	2010.241962	1832.963581	696.7367653	1770.300887	672.8060979	572.3096639	2458.860258	686.3837697	1961.590233	1928.074505	1173.007644			4541
56.5611653	56.55959694	56.5734195	1098.759038	1096.619959	1099.155027	3	0	0	3	1916.194836	2171.481783	2829.690737	2676.897045	1440.887638	3011.386114	3386.066086	2032.925669	2897.53023	2168.959246	2008.47306	1647.30492	1858.08473	738.4644648	3425.231327			1233
56.61596948	56.6073082	56.61863531	828.3224817	826.5139818	831.643028	4	3	1	0	1261.390087	550.9386056	1351.912976	458.8066163	601.6812253	532.905385	1033.957959	817.6208723	997.1205141	1272.067836	1256.892077	1208.616048	1028.820055	1118.736601	1037.106161			2729
56.63888627	56.63505152	56.64486425	492.1154807	488.7219943	496.3210214	4	3	1	0	1560.009422	1012.481309	570.9335312	2025.059633	403.585279	2337.036226	2107.144627	643.6588182	1643.954917	2048.111674	2735.414489	2629.216529	2540.488898	2613.167644	2736.107652			1782
56.71508977	56.70972457	56.71945758	41.17099972	38.99799924	44.15499929	5	1	3	1	6354.459098	1172.501322	6262.803118	7218.958684	6408.928474	1398.367806	6639.08607	4488.853426	1567.566628	6239.577018	3844.562712	8277.620443	6743.488447	7167.847595	8586.954874			9
56.80955392	56.79912571	56.81126563	43.49700035	42.85800088	45.21500012	5	3	1	0	1306.471041	1816.318933	990.0442689	3426.448556	3584.406478	4283.464188	4263.757499	4462.254652	4263.208561	1261.847913	4684.022065	3696.975996	3352.184162	4353.27063	4020.616414			3172
56.86886868	56.86693949	56.87279605	526.0539764	525.4259819	526.0610146	3	0	3	0	3712.155169	4500.93977	4938.451633	4342.234731	4784.092593	1106.044017	4566.309472	1268.579204	4197.799693	1694.58715	4791.956516	4066.788781	4334.892253	5514.219966	4298.807779			7
56.95025798	56.9427125	56.95243333	234.8010049	232.8190009	238.0849973	3	3	0	0	1505.003383	2126.743638	575.5444498	1571.473479	2193.654119	2941.557685	2688.701594	1800.654045	1959.208543	2699.653719	2889.037052	3362.253549	3146.954685	2131.871143	3189.153687			2097
56.95277252	56.95261705	56.95709472	1101.672044	1098.802017	1103.726046	13	4	4	5	69262.44172	87535.22294	75792.07359	63658.55544	64496.00116	73736.59699	71442.02163	1347.837292	79587.85455	72492.26335	77400.69375	80819.20021	82672.5587	79758.26325	75708.9582			75
56.96480053	56.95776113	56.96917687	39.98500016	35.81500102	46.66999857	6	4	1	1	805.2008584	2092.496572	832.4099641	1356.981062	3306.689645	2793.124987	4664.348438	3853.329248	4425.97485	4880.97858	5447.858904	4422.388621	1299.820536	5325.57316	4174.07848			897
57.00015904	56.99594804	57.00834454	1099.696976	1099.386019	1102.38097	3	3	0	0	862.0894126	2501.444576	18313.92609	1511.248347	2636.123205	32837.15571	29503.98239	13823.88902	13201.72428	13287.15977	46733.81963	32253.54188	24016.84731	31503.67016	22296.904			17
57.04953269	57.04773865	57.05797553	386.6920123	381.8879986	390.3030094	3	0	0	3	3445.221173	5086.234826	5017.322724	4546.711575	5080.952987	4712.256832	4824.117543	4575.964209	5572.164131	3637.213721	604.8879	4306.710861	6720.029281	566.0048735	822.0155774			1632
57.09108768	57.08459463	57.09525556	1099.247988	1097.680033	1100.409038	4	3	1	0	1252.593329	611.8577993	3049.063943	3787.905998	1205.072041	4146.4537	4255.785237	3310.53424	4060.678505	1845.629935	3104.620404	4868.514865	4558.387025	4367.20689	3943.12468			1234
57.16204126	57.15447723	57.16500581	1100.219034	1099.860987	1101.532957	4	1	3	0	5878.748807	5864.798601	4857.272201	4519.710763	668.1520389	1142.123341	5472.138333	2160.424054	2549.599138	5930.245269	4285.087052	6080.802758	5530.153893	6206.858384	5822.357485			1235
57.21397043	57.20947886	57.21608534	1099.696976	1097.828008	1101.397997	5	3	0	2	1809.921816	3481.378546	1193.069461	1124.767282	2782.135767	2724.399313	3638.600372	3273.697782	3880.059667	4192.835594	1680.21437	3462.538025	3219.853465	2283.541039	1839.105149		[M+Na]+ 34.2198	17
57.27325043	57.27100146	57.27682794	717.2809982	716.5349728	720.662019	3	0	0	3	1477.580636	1372.074491	1286.994604	1569.869851	1325.897686	1681.379555	1925.7858	1351.307023	1500.736754	2026.173373	939.3654782	1798.307491	1261.610855	2157.87458	808.4493103			2167
57.3139053	57.31071248	57.32051663	527.3134846	526.0539764	529.8310089	4	3	0	1	2346.365253	3374.495371	921.628468	1817.161481	776.3629954	3396.859273	3116.288199	3268.597204	2733.975865	3487.004775	2149.176661	3279.277814	3259.895009	3952.636589	3081.147668			836
57.41621701	57.40740462	57.41911325	555.0340149	547.973996	563.2090021	5	1	3	1	3609.470589	3069.695977	2629.313701	1247.831547	3067.824639	801.0977872	2341.229917	798.9235257	3797.969684	882.7631406	2290.663765	2205.057171	692.0747433	2428.204743	2216.345927			1182
57.42325226	57.41529474	57.42533779	311.8119907	308.7800042	313.0169994	3	0	0	3	1490.57659	1247.451352	1346.839435	1340.975491	1348.549619	1568.796424	1671.581166	1417.996079	1761.610287	2187.448514	732.4851801	611.8739255	435.7058585	2224.706993	1980.398129			33
57.56634807	57.55980295	57.56996639	39.27600069	36.54400049	43.98599982	8	2	3	2	2222.45027	1201.494867	2814.167192	2234.576875	2441.947879	2493.198839	2039.828835	3409.446685	3309.320417	1310.305975	5548.060975	3959.787192	4028.680643	1372.385093	1420.823075			898
57.63530034	57.62635502	57.63794628	428.7129887	426.6749954	436.7310062	5	0	1	3	1032.204824	1895.815608	1534.112476	1776.448613	1641.877899	2267.663714	984.5541826	2070.260296	2158.538264	2315.571577	528.4714048	1875.188728	1057.863622	2734.229584	1706.587013			815
57.63123155	57.62711648	57.6329266	1100.007948	1098.987052	1104.501003	4	1	3	0	1751.793197	4792.659356	3768.148865	3856.189712	3447.385041	3532.571352	4056.539241	1722.062471	891.3170686	1209.295283	2876.655402	3400.164478	4854.754853	3511.895131	4212.88682			1236
57.63008812	57.62754988	57.63163295	673.3669908	673.0870264	673.7290263	3	0	0	3	1081.19384	1200.998312	1330.055654	1182.245251	1180.234385	1121.085772	1102.014059	1326.965772	1044.309337	1002.541706	1527.916894	491.3779662	1548.351536	480.9443754	831.8588841			4168
57.64386662	57.63933206	57.65202155	41.04099972	40.45600176	42.44800088	6	1	1	4	3475.7856	4651.447247	3780.360242	1680.144877	4157.473574	5472.674245	4343.90364	5140.641593	1257.860801	4215.041787	1909.172562	2699.310424	3163.313154	3212.383459	4445.806458			9
57.66345109	57.65382119	57.66849658	1098.759038	1097.828008	1103.149978	7	2	1	3	4059.188264	612.4580692	3752.960263	1506.841997	3695.712062	4581.492878	1800.020762	4213.459656	4627.658503	4371.284106	1363.507851	5284.097206	1761.987173	2548.473088	4347.105291			1237
57.78515189	57.77954606	57.78846725	814.4139973	812.7440083	816.5819836	3	3	0	0	1961.806538	703.7565412	362.8392631	615.3314822	1468.672354	1279.927812	1520.901857	1731.003125	1698.607128	1578.135909	1548.47057	2013.534378	2252.796374	1755.573359	1978.173656			50
57.79755634	57.78955435	57.80131867	41.19299869	39.92699871	43.03700035	4	3	1	0	2012.514809	2003.956526	7877.846011	5807.662332	2661.001163	2646.255012	9435.339536	7153.216266	8133.007183	7109.415132	8328.56388	6812.974682	7643.541775	8514.757238	7031.526989			9
57.87842093	57.87424413	57.88182503	39.82699871	36.68299913	46.50099993	5	0	2	3	2981.642984	4649.58711	4530.920137	4509.386674	3056.068669	4899.297719	810.4637571	4605.148076	3237.260195	5533.880896	1453.276925	5644.373553	4125.927431	1446.145503	2153.16138			8
57.92476202	57.92456568	57.93507395	651.8299741	647.2149742	652.0449959	3	0	3	0	1142.000911	1669.673191	1377.918217	1340.01228	1281.78426	497.2664972	1439.254416	1067.723065	1128.37185	687.8717171	1816.788319	1849.417691	1753.885632	1747.61067	2296.763743			4723
57.93530571	57.9348587	57.94559165	828.7740225	825.0339818	831.4460007	3	3	0	0	791.504474	646.8602634	594.5897429	1410.002437	1269.934117	1179.359078	1246.610909	1397.402005	1308.699984	1481.135547	1497.829028	1271.426097	1118.854651	1541.80065	1752.743476			2727
57.94569995	57.94104875	57.95122565	414.752001	412.2960044	417.4129865	3	0	0	3	1138.827305	1514.127401	1471.614486	1445.662794	1131.748411	1605.922299	1672.67581	1739.764072	1287.632927	1853.732701	2411.298527	629.1956331	696.4853319	1763.57308	884.6815804			349
58.05485109	58.04613087	58.05826616	1099.954987	1096.823044	1104.271008	5	3	1	1	691.8587305	1321.002242	2663.805099	2573.108459	532.5214462	2026.591901	2895.245585	2388.343997	1650.993711	3242.363694	1116.078807	2354.087931	1963.522514	2001.8776	2532.815995		[M+3H-HCOOH]3+ 217.147	17
58.25254096	58.24917259	58.25560486	608.1409989	605.4810031	609.7460112	4	1	0	3	2293.268859	2361.356457	2575.798647	2118.139539	449.6969277	2356.880711	2813.140676	2666.554214	2099.04097	2498.605741	3506.991818	1388.809235	3215.510494	893.6331757	916.6398294			1453
58.25003935	58.24649898	58.25801945	42.08900003	36.69299913	42.44800088	4	0	0	4	4808.831825	4997.515191	4038.856272	5017.473326	5133.312189	5545.901159	4811.152572	5467.71535	4312.431116	4739.078068	5432.095107	1846.844583	1411.654282	1644.171867	2456.120858			950
58.30932286	58.30365319	58.30979211	484.5855108	483.162004	490.4219753	4	1	3	0	1615.757561	1338.579871	3152.699849	2878.420897	2492.975702	2929.361771	1017.687659	609.2780873	2189.581898	1255.756172	3400.118589	2502.957039	3200.786407	3262.214788	3267.427697			677
58.40999601	58.40677767	58.41676979	403.0394905	394.5630025	407.1259882	6	3	1	1	1288.109098	751.1485251	761.7756445	637.542372	1827.588467	2022.159386	919.6443354	2198.99738	1762.476333	2185.914785	2391.528279	2688.181131	2918.96577	2288.695926	1100.68872			656
58.58385289	58.57678124	58.58948612	1100.104987	1098.519036	1104.306997	7	2	3	2	1098.092937	4221.179882	3473.885756	767.6923025	3520.868677	1171.053685	3563.260982	887.5439844	4705.729316	1524.704639	1185.04363	3421.413281	1563.847876	3123.131875	3129.221817			1238
58.67941299	58.6752433	58.68362119	44.27400151	42.09999919	46.97800109	3	0	3	0	2622.577159	3117.719714	3312.388577	2960.623634	2461.398777	3562.941923	2635.647112	1514.485321	3470.435439	479.3009395	3032.047838	3879.630045	2728.588965	3296.655167	2406.069207			3173
58.74980131	58.74371535	58.75595547	1099.680519	1098.436976	1100.673038	4	0	3	1	4776.508151	4992.224111	5052.466997	4515.010174	4223.073561	1341.753486	2150.455778	4926.887329	4813.116658	1400.369154	4005.998292	5433.957759	5100.604015	2226.758373	4830.231292			1239
58.78810276	58.78636754	58.79769888	1099.119017	1097.452011	1100.362962	4	0	1	3	2907.681045	2716.334688	3020.81071	2313.239736	1581.925867	3755.484239	4206.060287	2382.292989	2745.015102	1732.851742	1510.550215	992.8326291	3417.306337	3450.155823	1420.850823			1240
58.88910434	58.88573598	58.89372567	42.24950071	41.47099972	44.26599982	4	3	1	0	4805.119483	769.119089	2224.170349	3283.292073	1013.39826	4224.953599	3657.571593	4332.031208	1739.464228	3866.679315	2884.118582	4190.700231	4517.304207	3273.653925	2872.351287			951
59.01651496	59.01471852	59.02207151	812.5209892	812.5200165	813.7729729	3	0	3	0	1857.584969	1542.084149	1862.03274	1865.606456	2021.860528	1378.533211	448.8033304	688.8281835	1809.685969	594.1166583	2395.644784	2001.477674	1942.066672	2003.541878	1947.350636			5219
59.04228781	59.04124902	59.04920474	1100.390484	1097.452011	1101.569981	4	1	0	3	4717.383325	4471.98432	4094.179777	768.4676353	3422.721984	4530.715784	5181.908669	4500.714685	5577.921371	5229.084435	1097.237002	780.7772452	2560.394758	4378.098088	4422.368171			1241
59.17070702	59.16395404	59.17397731	44.95200046	41.47099972	45.19300098	3	0	0	3	1884.926109	2176.841115	2677.312425	1509.773959	1748.993953	2870.015142	3136.790468	2100.227185	2695.800891	2526.155613	2751.130432	2430.05317	882.5933324	1311.570094	2971.989213			3229
59.1877966	59.18056266	59.18993338	553.5844849	552.5199768	554.6260176	4	0	4	0	3127.182426	1596.899497	1515.435079	1672.265845	1839.350631	713.6804534	1256.279367	850.9605598	1019.686859	522.3463275	1323.650566	1569.354801	1208.538281	1422.644971	1336.3122			26
59.23001809	59.22659664	59.23046461	452.7879959	451.127	457.150993	3	0	3	0	1765.388589	2540.494473	2748.442656	2667.517416	2302.824692	3105.245831	749.2818981	895.3171383	685.5382193	3095.838322	3925.025451	3384.222893	3751.818027	3050.060781	3642.838437			1513
59.24329583	59.24015512	59.25053647	42.07800088	36.69299913	43.64599982	5	1	0	3	4946.569106	4767.097966	4832.720522	1878.358138	5278.112391	5253.404452	4714.076964	5779.671904	4194.660319	3622.568321	5681.945556	6436.127186	3986.656191	1981.76257	2712.601778			9
59.46840068	59.46294394	59.4736756	42.60800088	38.22899977	44.25400151	4	1	0	3	1920.493108	1113.999032	2663.126341	2874.555762	3268.209132	2912.628063	3156.651321	3180.431648	2488.401974	3069.378437	1474.689229	2045.003032	659.45919	3053.965911	2276.574473			9
59.488252	59.48282427	59.48896811	1099.372014	1098.987052	1100.923989	3	0	3	0	3334.534385	3225.260731	3055.231483	3515.496522	2708.247142	865.7447947	3893.873789	3713.884576	1838.988924	1300.368164	2237.504288	3824.55167	3438.546023	4049.864774	3520.702838			1242
59.50719464	59.50243582	59.51263941	41.69049945	36.16299913	43.63700035	6	1	3	2	3492.809894	3678.255346	3788.632655	3147.490367	1958.710412	3490.689002	1439.39622	3534.075495	1622.923511	996.6737578	4883.896644	1948.4643	1701.608206	4616.4483	4779.604174			952
59.51140802	59.49964668	59.51349289	760.8870229	760.8060265	764.2750047	3	0	0	3	1144.896273	1185.039081	1584.193718	1297.002777	1095.629658	1199.239285	1125.995545	1351.78651	981.0104942	1415.189576	693.1081172	1092.098049	724.7191815	604.0331466	1574.948802			3064
59.53928416	59.53623482	59.54613177	481.3459961	478.8120135	486.1080162	4	0	3	1	1651.972367	1736.833542	1733.568911	1849.703867	1840.87875	2182.683947	1196.880686	1790.597021	897.4458572	776.0491659	2255.110664	778.70492	2417.926984	2031.272789	2290.78669			4415
59.57545406	59.56944546	59.58027821	1099.035027	1096.823044	1102.168948	7	1	1	5	3725.026956	3569.850774	845.6956872	3782.421632	3052.551022	4164.47661	4790.343835	3377.885445	3702.696625	2228.599371	1328.465795	746.8163411	932.9573315	1096.199895	904.0796216			1243
59.65759078	59.6559907	59.66171999	1100.104987	1098.949957	1100.523954	5	3	1	1	1441.69292	1708.783447	4230.950391	3809.296548	1854.683397	4758.872346	4770.750106	4070.985834	4492.657142	1681.413753	799.0207416	4521.53286	4831.060595	4086.010444	4306.460377			1244
59.68171457	59.67918984	59.69341749	39.19799924	37.94100165	40.92099972	5	1	1	3	1615.012655	1925.084284	1946.137126	1292.425015	1889.16711	1885.200701	2121.725724	1720.707667	2150.486557	451.0496418	3260.219664	3288.512862	1353.816042	1101.93378	1137.498191			899
59.71002401	59.70755524	59.71586946	43.64599982	40.44600176	45.87200046	5	1	1	3	2451.969977	1053.617967	2439.190937	2147.542595	2564.781209	2989.673052	3085.272361	2987.148206	1411.275984	2624.59851	1170.641558	1679.495559	2712.183114	1589.075657	2980.976274			3174
59.70556432	59.70476602	59.71295028	1098.083047	1096.619959	1103.112946	3	0	0	3	5242.258481	4718.967824	4611.677849	4146.259493	3176.529939	5914.737761	5545.390722	4637.854656	5093.839239	5332.331038	644.813296	5283.863177	5605.434569	1356.973304	1597.22869			1245
59.8112824	59.80280635	59.81242574	39.97600176	36.43400049	41.59099972	5	3	1	1	1433.603263	3523.36624	488.7629043	947.1535906	3502.769142	3646.000126	4366.82196	4429.636799	1262.00552	4882.019657	6527.102863	5953.286084	1243.705065	6813.816434	6563.754881		[3M+2H]2+ 39.2055	8
59.82566648	59.82354834	59.83503051	593.0864955	591.9709969	597.8979723	4	1	0	3	1373.02699	582.2270253	1867.57452	1612.492061	1457.487584	1806.766326	1880.627617	2064.279879	1475.392967	1803.989659	1594.946314	1300.074649	3181.874014	1443.708056	2881.056678			1859
59.9039006	59.89670655	59.90441227	43.95700118	41.21099972	46.18200046	3	3	0	0	2793.533133	1105.41062	719.4374471	2544.839702	881.7500328	3223.662958	3258.796665	3389.835464	3513.653395	2669.088125	3499.017096	3054.436941	3398.82792	4373.499936	3384.437604			3175
59.93297278	59.92855381	59.94052377	1103.380527	1099.250981	1105.691951	4	1	0	3	1705.217299	733.8737764	1988.219578	1718.285106	1716.123207	1857.210646	1589.778027	1618.812174	1901.294354	1914.383156	1099.208492	1973.402521	823.9905764	649.5907073	2060.726568			2837
59.95029775	59.94584972	59.95380623	1098.436976	1097.948008	1103.996997	3	0	0	3	2471.016306	2296.414719	2207.311386	2563.657036	745.4285625	2985.380885	3002.441443	2966.4185	1830.927326	2625.517997	2725.739063	1366.997858	940.1283257	1633.86143	2924.604199			1246
60.00045932	59.99659846	60.00801838	40.80900142	40.05699871	42.07800088	4	3	0	1	4676.268875	6210.068816	1593.501295	3248.842379	1252.954025	8142.437219	7538.483275	6626.890504	6825.674952	7454.240664	8483.185797	6678.480575	2653.232491	8046.714179	8237.222255		[M+H-C4H8]+ 115.052	9
60.01466495	60.01214293	60.01474074	1097.888008	1096.823044	1099.093044	4	1	0	3	2681.420453	2404.065206	2027.201455	2310.364029	801.4527886	3400.091805	3924.407226	3018.779613	2491.505149	2698.448464	1235.453411	1731.281021	3486.756289	1818.936541	3444.433472			17
60.1794077	60.17561922	60.18458352	40.69600176	36.05500102	46.51099993	7	2	3	1	4311.124231	5305.999576	1569.269988	4349.10684	1283.843929	1165.288471	1419.086428	5858.415666	1888.482622	4776.851448	5266.437975	3706.699981	4750.890804	5103.643339	423.4083947			953
60.25894192	60.25022026	60.2632502	37.66150013	36.69299913	37.94100165	4	0	0	4	3122.182596	3646.647521	3420.875118	3198.166308	3134.673957	4227.846506	4036.558329	3757.790016	3460.027086	4572.128538	748.8451265	1462.180002	4816.975116	2268.82992	1348.473727		[M+H]+ 59.2508	28
60.34070792	60.33191445	60.34578585	42.21900141	36.54400049	45.19300098	5	3	1	1	3280.843389	1168.498837	2319.878296	3368.811548	5187.758305	5515.283452	2818.014137	4182.402903	6554.66996	5623.415046	5006.999929	3693.724909	4241.568829	1652.042393	4509.012358			954
60.38165135	60.37940909	60.39044676	43.35700035	42.41800088	47.19800109	3	0	3	0	9071.356362	6962.402749	7083.026901	6370.194013	6739.23536	645.5257091	7225.700549	2442.933264	2264.801918	7103.614912	7357.524526	7124.992618	6118.225526	7143.713181	6271.346088		[M+H-C6H8O6]+ 235.404	139
60.42940815	60.42241678	60.43364971	40.02950127	36.68299913	43.65599982	4	0	1	3	2288.209853	1910.420367	1883.208038	2026.823508	2341.931621	3439.685771	2567.845785	1633.741694	2599.096822	3620.339621	1786.666736	1147.40633	1744.264555	2249.357631	2548.725496		[M+H-C6H8O6]+ 235.446	8
60.54275943	60.54222205	60.54919858	1098.353523	1097.452011	1101.976965	4	1	0	3	2247.096547	2236.864852	1138.125517	1866.812033	694.0794663	3821.3213	3020.45544	2651.846484	2967.349753	2197.499357	704.4660511	2268.406485	1574.290758	3120.185364	3029.630199			17
60.64676341	60.6405821	60.65358985	40.92099972	38.61799924	45.74999857	5	0	3	1	1962.043505	3039.286675	2829.416071	2746.229339	2432.238334	2746.770105	1156.572323	2844.527802	2498.58279	692.0228035	2830.973632	2969.699103	1237.713461	3900.890673	3239.300963			955
60.69819383	60.69584955	60.70551546	41.8345003	40.44600176	44.61499929	6	1	1	3	1506.292015	4678.87796	4046.558897	3659.537132	4526.697232	4224.403694	4076.682789	4925.588207	2047.539743	4327.255919	5074.786893	1690.034005	922.9361849	3054.758967	4893.941434			9
60.9142126	60.90765645	60.9142693	43.98599982	43.94599982	47.04800109	3	0	0	3	3443.583259	3479.914228	3558.378191	3737.265547	3376.809069	3638.353021	3944.371829	4475.924954	3608.412413	2953.576398	1457.55281	622.6475141	2842.739161	1044.713386	3740.118846			3176
60.92112746	60.91559895	60.92338238	1101.64351	1099.155027	1105.520995	4	0	3	1	3623.588453	3147.104789	3410.920837	3558.319662	3943.593486	1316.731436	525.0106482	2872.756824	3389.403504	989.2551346	2297.718111	1862.619324	2827.091467	2866.245385	3205.000138			2339
60.9447586	60.93664238	60.94614909	519.9844978	507.3750113	528.5689873	6	4	1	1	887.0197144	1558.355565	1356.778362	389.1598999	1121.756177	1530.757256	1619.117749	1757.979555	1246.37502	615.1701463	1474.481986	1497.381524	666.7036358	1501.921187	1546.000588			3567
60.97391443	60.97380084	60.97391994	1109.486973	1108.510984	1110.368962	3	3	0	0	1234601.94	103486.4391	118450.4503	1212205.087	124401.6662	1050133.924	1133373.251	1189965.536	1155329.687	1188569.203	1038871.663	1109019.43	1143855.009	1080904.071	1127960.686			180
60.9953015	60.98542675	60.99550962	1102.258508	1096.140992	1103.726046	16	5	5	5	856403.7803	887915.4339	905565.3524	911866.7339	912485.1801	923389.4296	899568.9465	908966.079	892140.58	859486.2981	943227.1584	951960.2964	915983.1606	954583.79	899495.202		[M+2Na]2+ 76.0163 [M+H-CH4]+ 76.0163	75
60.99530535	60.99516264	60.99542755	1167.62298	1165.231045	1171.517971	10	3	3	3	69922.25277	58978.3079	71538.2513	60476.6023	36126.54582	56714.97996	56487.48623	59641.45749	69797.66363	61289.62688	58676.96512	89932.47951	51649.54054	45108.30144	57075.23091			570
60.99520327	60.99500432	60.99537438	1175.599	1173.427048	1177.589951	9	4	3	2	45108.97628	48737.36098	55295.41774	42733.76312	83963.33179	48032.86111	42361.23777	48515.57752	48379.46497	44566.48698	53545.28994	42343.34821	49614.38611	44651.32893	53231.00155			353
60.99527618	60.9950316	60.99548158	1150.261034	1141.994001	1157.718015	17	4	4	4	74222.20422	77070.43421	64012.01885	89224.08788	83960.46442	85214.35496	129523.6521	90207.90864	78857.96776	117342.6748	176680.5066	102145.3464	90927.64133	76974.11217	111304.9553		[M+H]+ 59.9901	5041
60.9952325	60.99513785	60.99534785	1183.245049	1180.735975	1186.391945	9	4	1	4	50871.10041	46673.65983	41320.29782	48484.56234	56820.22855	52106.17294	39421.73677	49553.16319	50415.28063	47787.80003	77453.67874	71643.00577	47893.35594	52323.39404	37576.37264			3998
60.99525198	60.99506894	60.99540466	1195.576014	1189.537969	1199.356956	11	4	1	4	57725.6949	51423.5305	50575.94846	51935.87803	48103.48683	53728.21371	51278.42465	52397.56133	50162.21655	49651.48518	56517.42079	71177.25063	49962.11852	53175.57214	60629.59221			3883
60.99525457	60.99508153	60.99537964	1135.53948	1128.155017	1136.443023	8	3	2	2	189195.9888	128789.3713	131401.8594	174525.4957	202399.1257	178096.8801	125525.9204	181880.1538	127081.9343	182119.5649	359318.2276	187933.96	196656.0169	181381.2905	680438.962			3744
61.01648075	61.00693061	61.01838621	1102.153987	1097.666028	1102.800967	13	5	4	2	1753.635757	18087.51303	19446.10037	17332.56664	903.0174567	884240.3061	20645.77165	17985.0746	15551.96333	17105.95816	18410.2983	914236.7127	811886.0366	883608.3863	14180.90839		[M+H]+ 60.0039	75
61.07297289	61.06885623	61.07720476	1099.375521	1097.349041	1101.790973	4	0	3	1	5707.041268	5698.891958	5428.225445	4513.589408	3839.999559	1363.444252	1749.551911	4734.119403	4960.05374	1306.345439	4573.691514	2050.488379	5895.930902	5766.211529	4340.898988			1247
61.11456187	61.1096231	61.11673393	1099.386019	1099.093044	1102.066055	3	3	0	0	2993.939409	1553.25412	1939.713217	2502.993876	1223.153171	3135.876237	3437.37714	2869.848263	2850.34907	3304.77962	1637.802806	3201.557816	3864.750488	3586.210333	2706.346662			1248
61.36247813	61.36017019	61.36342561	1100.305465	1096.823044	1102.066055	4	3	0	1	1288.960575	1290.48817	3442.713529	4095.861121	1436.517614	3864.013526	4269.69058	4334.10136	4533.481337	4959.939035	1376.713009	4081.979322	4258.888649	3681.119159	4223.874713			1249
61.45406571	61.45192523	61.46322387	439.0070057	433.6569994	440.8709879	3	0	0	3	3084.469602	5355.866563	4256.84639	4975.80051	3166.713868	4949.829248	5566.758459	4349.314752	5305.843335	4184.616345	1119.929655	862.7955818	4276.903069	4575.977997	935.0895617			1547
61.65024405	61.63829669	61.65064347	37.31199861	35.81500102	46.47200129	5	3	0	2	2284.946697	2357.612336	823.641159	1177.185235	769.0224057	2506.500982	2548.645094	2814.223336	3080.848903	2860.898533	2128.68383	4667.733507	3293.081124	4434.802802	1177.559			1558
61.75056163	61.74258927	61.75430519	1100.817026	1098.234995	1105.079011	6	2	3	1	2413.222007	528.7192819	1303.391421	2047.314627	2225.307404	1169.680359	2460.966413	1920.084668	758.7132692	1620.866685	1856.13723	713.8983726	1844.273573	1486.574895	2487.97766			2340
61.76741276	61.76488744	61.77362976	44.26599982	44.25400151	45.84299824	3	3	0	0	2106.213587	1062.052114	803.8554803	1937.594737	769.8876255	2535.955059	2464.753796	2430.117249	2775.53684	2211.367606	2824.055917	2472.939521	2731.848658	2428.836563	2721.330946			3177
61.77817625	61.77145967	61.78502725	1103.852971	1100.086976	1106.015	4	3	0	1	2009.961325	1899.470142	552.3866598	587.3080763	1710.08164	1347.933319	1747.417701	1615.628332	1774.88763	1976.6705	1647.148908	1535.861854	871.7589702	1640.562161	1602.024812			2838
61.80942325	61.80203838	61.8123891	42.38400045	40.11600176	44.61499929	4	1	3	0	3057.174103	3256.326051	1527.631134	2666.917926	3283.376615	1124.361132	3251.402348	3141.871029	1820.133398	1334.319705	3826.198648	4452.610104	4355.064613	3669.786865	4018.491536			956
61.84148857	61.83653898	61.84462564	1100.086976	1097.857052	1100.81903	5	3	2	0	1943.51254	4156.484309	785.0170918	1552.316246	2431.088713	2540.670525	1476.417527	2991.176377	1715.097976	3677.15654	2122.731746	2836.426518	3176.169433	2688.776504	3825.334061			1250
61.84730299	61.84570423	61.85185151	565.8080048	565.7680048	570.7740155	3	3	0	0	516.1986836	1250.920803	1111.242914	741.6228238	421.020925	1098.151259	1009.774899	1272.375581	937.390509	1079.276173	1507.411746	1388.316471	944.1527136	1176.568175	1304.423478			4869
61.86872785	61.86208702	61.87414432	1097.828008	1097.452011	1100.505025	3	0	0	3	2184.778821	3109.274217	2003.236951	2372.949365	1319.736204	3881.720324	3611.048437	3284.650623	3044.092785	2596.648743	1878.496512	4063.289835	1077.816092	1546.114841	3096.577817			1251
61.95311772	61.94485704	61.95759833	1104.157512	1100.250978	1106.794997	4	3	0	1	3976.895722	976.3882771	1026.831507	709.3684494	6127.499774	3113.436431	3603.463075	3488.881614	2890.406534	3276.606749	2898.350978	3472.860309	978.193817	3671.036135	2877.907838		[M+K]+ 22.9917 [M+K]+ 22.9917 [M+H-C5H8O4]+ 192.991 [M+H-C5H8O4]+ 192.991	111
61.99916778	61.99407495	62.00097302	762.3790184	761.4349937	764.3200156	3	0	0	3	1469.825957	1709.16776	1705.784078	1510.41427	1814.114199	1577.019178	1554.948058	1908.421772	1062.933427	1237.555956	619.0218893	944.455594	630.4090278	1664.444808	2110.215107			2672
62.01662821	62.01280879	62.02113443	713.7954919	706.5360167	716.2510219	4	0	1	3	1695.168898	1891.941619	1724.021058	1554.367872	1638.478749	752.7017801	1799.622796	1895.119307	1585.739853	1540.356268	1958.180083	605.1420158	1041.455855	1933.982691	1238.388622			5400
62.11607716	62.1112328	62.11872783	1098.759038	1097.828008	1101.569981	3	0	0	3	1584.864448	1832.379542	2355.634591	2036.982199	1569.954894	2715.461182	2781.557733	1752.434836	2392.429431	2397.557368	1766.993552	822.1989091	1051.311721	2224.381197	3114.629504			1252
62.19632374	62.18839225	62.19786212	1099.696976	1099.672011	1102.38097	3	3	0	0	757.3845958	4056.872064	1298.332129	1578.904458	2982.30262	2234.618824	2680.011367	3538.969657	3661.67518	4218.156775	2370.224634	3143.448434	3862.313645	2322.521257	3247.002876			17
62.19884533	62.19122717	62.20410401	38.46449866	36.05500102	42.72800088	6	2	1	3	2147.340477	1181.069757	2935.125619	2773.964898	860.4918133	3528.354653	2323.001754	3363.719933	3193.101499	2257.625091	1384.920223	5056.156952	3778.38519	1472.332525	2432.917447		[M+Na]+ 39.2055	8
62.23597819	62.22894391	62.24333029	42.73299951	39.28799924	47.10100076	8	3	1	3	605.6563338	1418.640143	439.2774762	3488.141986	4435.858591	4101.629635	4969.848297	862.889164	5267.244482	4379.029877	1776.317373	5468.418667	679.164008	5726.756628	2180.694799			9
62.27440368	62.26710769	62.27601825	674.3550182	669.9360237	674.6640099	3	0	0	3	1720.808398	1998.786962	1814.154126	2049.437019	2007.304377	1797.783554	1913.288441	1693.241748	2184.735962	1837.412724	2272.632288	482.6395956	2416.073181	897.8928268	494.3890912			4161
62.31406397	62.31343923	62.32187714	38.30000113	36.16299913	42.32899866	3	0	3	0	1199.993291	1870.711768	1246.080255	1996.57828	1529.80573	1463.796126	1984.396994	540.8184889	1514.004151	659.289496	3614.20804	2373.820015	2690.018434	2471.269961	3232.66693			900
62.35887981	62.35149068	62.36246726	42.41800088	40.92099972	46.44099993	5	0	3	2	4770.420919	4569.824688	4689.055961	4736.439519	4052.044181	5465.739029	5490.807968	2052.887015	1608.390986	1718.163747	5909.506892	5237.031244	1771.887771	689.5818091	5273.825537			957
62.37248759	62.36634489	62.37683433	42.87350019	41.59099972	47.19800109	4	3	1	0	2079.545864	3953.613071	1122.264367	1839.670729	3588.015141	742.6008838	5464.895879	4878.986866	5400.363631	4721.726651	6066.694308	4576.652786	4540.673795	5798.769505	4566.524512			958
62.38990763	62.38259957	62.39339294	41.10099972	35.54500102	43.65599982	3	0	3	0	3089.34101	2306.297342	2930.00879	3120.358197	1979.008671	1246.204972	3436.752724	1752.687187	2923.223326	1366.222159	3780.161006	2928.614348	3190.332663	3420.900453	3621.334141			959
62.51033158	62.50656672	62.518098	690.6360078	688.2320107	691.2200024	3	3	0	0	489.6177533	691.0748283	1144.045707	920.7479283	966.7327604	1250.201779	1119.494774	1230.930682	844.7301907	1290.521033	1119.458891	1262.426456	1279.917024	1002.930142	1168.563891			5317
62.60210486	62.60138175	62.60930268	526.0539764	525.4290146	527.2989873	3	3	0	0	549.5555546	1853.985252	664.7216983	2148.224595	863.0467928	1925.598448	1812.848174	1548.337073	2209.838344	1739.602188	1698.769932	1747.175605	2110.290779	2183.392093	1952.704364			837
62.61197722	62.6072952	62.61812115	1101.976965	1098.249	1106.824008	5	3	1	1	3386.036348	1307.571588	1392.80559	3133.098138	515.056083	1097.078901	2552.351686	3474.842512	3173.133099	4086.238552	2607.269083	3057.427818	3311.086267	2613.59576	716.5129119		[M+H+Na]2+ 101.225	75
62.66936626	62.66447257	62.67669802	41.28099972	40.45600176	42.09999919	3	0	0	3	5405.282861	6303.216967	5707.225275	5133.475912	5496.90473	6850.307201	8848.02957	8033.752212	6586.957018	5551.31272	2596.845362	3198.388562	8600.779268	9198.070711	2971.462651		[M+3H-C6H10O5]3+ 347.05	9
62.85196858	62.84522383	62.85548661	1098.982014	1097.948008	1101.649943	6	1	4	1	1868.519231	4072.839954	3412.406167	3529.72186	3424.284345	4066.734141	1883.349926	1727.389952	943.9016027	1467.598973	3392.63601	1631.460662	4071.611342	3867.676309	5420.759325			1253
62.91736293	62.91616709	62.92563192	1098.079948	1097.948008	1102.058948	3	0	0	3	3500.323115	3137.018775	2796.228935	2573.913759	2190.099993	3434.404104	3721.139631	3017.007555	3459.048437	3480.179477	2218.64891	1296.977136	3462.660777	1333.716681	4759.330611		[M+H+NH3]+ 44.886	17
62.92829267	62.9273703	62.94026427	569.5840073	567.6240155	574.2390263	3	0	0	3	1326.597878	962.6001261	1174.279876	1469.459969	1588.277139	987.1157485	1044.730213	1308.991176	1168.900435	1431.532205	574.4330341	559.4875294	623.6441649	1146.991305	1767.126442			5858
62.96186909	62.95410899	62.96241679	611.0080084	609.7409866	617.9269783	5	1	1	3	2464.261115	502.4142661	2727.605888	2537.691365	2764.326377	3052.176625	592.8397514	2250.147218	3199.884672	2827.612256	3659.351508	636.0481887	1166.720609	472.7583834	3064.05351			4289
62.97156061	62.96677895	62.97518777	41.7745003	39.82699871	43.65599982	4	0	3	1	4754.779636	5295.545563	5198.184654	4598.580566	4437.088587	6018.284372	1900.889092	1466.344619	1858.105597	6383.230595	7711.545422	6477.020794	2076.690096	7448.301981	7198.668549			960
63.04014537	63.03938948	63.04133819	43.03700035	40.45600176	43.29599982	3	0	3	0	3003.368721	3003.816619	2532.037951	2680.441814	2347.139509	3251.198823	1711.815905	1406.294564	3517.488093	869.2357218	4244.879293	3523.279066	3622.713762	3861.635145	3827.942336			961
63.17495495	63.17028677	63.17899551	1101.140482	1099.372014	1104.619014	4	1	3	0	960.0549857	3026.00027	2764.677473	2419.977289	3766.471138	2468.826827	3157.061336	1390.964264	1452.532418	655.9147659	1978.707441	3177.531308	2960.28306	2340.81876	2699.906183			2341
63.30915826	63.30386921	63.31580979	452.3199985	444.2309921	454.6560108	5	1	3	1	1063.785637	2553.872592	2042.978286	432.8519603	1784.229886	2342.275171	528.8818031	581.4832986	1605.080017	1046.426114	2580.37547	911.9053991	2591.568539	2508.586281	2737.161142			1514
63.4751029	63.47098852	63.47947441	425.293501	418.9950037	428.866005	4	0	1	3	890.8400674	945.4224631	1089.758293	935.1912562	1017.5849	1121.914382	982.9883206	1337.329861	1062.280355	1109.386961	1615.779947	769.0394743	623.2882556	984.8585845	1558.621167			3362
63.53202135	63.5285328	63.53441511	528.56202	525.4319901	533.0319872	3	0	3	0	1263.467298	2397.432452	2399.989988	1967.945288	1532.966557	2116.427289	1826.178607	585.6889976	598.1404803	876.7211255	2066.686988	1505.960022	2111.449197	2215.499036	1883.11081			838
63.92397244	63.92298388	63.92660366	42.50799951	36.05500102	43.02700035	4	1	3	0	4550.577045	4460.896636	4017.430805	1649.414065	3995.689385	2134.128758	5150.45964	4865.410705	841.2069306	1828.270276	5032.923744	5140.375188	5171.980659	5447.306809	5642.949565			962
63.95046877	63.94819586	63.95365828	42.07900141	40.45600176	45.24300098	5	1	1	3	5279.862321	5894.177542	1671.433687	5432.742761	5169.243682	6134.323709	6151.541224	6449.734877	495.5457226	6680.154249	2037.278659	6453.071388	6535.563435	2793.102979	2363.247848			9
64.09474307	64.09231205	64.1034879	36.68299913	36.05500102	40.44600176	3	0	0	3	1906.394284	2251.145036	2313.722788	2376.66404	2103.213391	2242.968469	2925.332593	2632.900124	2476.428087	2823.637348	1520.506	4376.01096	3337.258917	1082.506448	1072.607781			1559
64.11520715	64.10718771	64.11817828	1098.003983	1097.349041	1101.660973	4	1	0	3	3206.213193	971.1471456	3300.758611	2886.433412	2168.57609	4088.196767	3974.346715	3728.081479	3797.941588	3067.058505	3343.820226	1590.787998	1918.989638	1195.348309	3826.086249			1254
64.27054057	64.26218443	64.27566825	1101.315002	1098.549957	1103.728946	6	3	1	0	585.3468317	2892.053686	453.7531904	1064.536892	3215.44876	1648.773139	2015.902681	2675.396959	2452.633989	1210.889015	1963.783079	2054.912436	2576.291492	1809.998849	2169.700312			2342
64.35205101	64.34406076	64.35760174	1099.034987	1098.41797	1101.078	5	2	3	0	1757.412676	3833.99963	3158.874405	3526.104319	1159.814295	3500.198729	1401.017371	2890.816605	1108.756549	836.2362709	3212.127256	3607.477863	3672.953346	4520.210084	3911.021764			1255
64.43387813	64.42997476	64.43908154	1100.30201	1097.920984	1101.532957	4	0	3	0	2680.179477	2884.773319	2029.354401	1999.809876	2859.490383	883.1292922	1799.061701	2119.974553	1483.940827	793.2339743	2095.037408	1993.881628	2068.874761	1697.689548	2079.821082			1256
64.68843483	64.68250201	64.69516519	1099.261976	1097.349041	1101.083992	4	1	0	3	2296.274438	3288.134998	2921.088209	2916.66703	3133.778902	3564.784709	3848.642957	3273.047264	3260.196533	4083.196583	2701.226521	1246.5563	739.5378279	1260.697225	4167.917119			1257
64.8628968	64.8558768	64.86613249	763.6470102	759.6400038	765.2070236	3	0	0	3	1414.45343	1467.466433	1410.717179	1302.802323	1420.117169	1358.856776	1562.341534	1378.775226	1232.548305	1430.701565	571.3849391	1180.997135	596.1779322	400.7491759	1550.810189			2673
64.89709496	64.89522634	64.90573823	38.81799924	36.68299913	42.72800088	3	0	0	3	2112.821649	2362.740383	2467.447336	1793.348834	2738.061821	2034.084598	2742.117482	2442.960259	2636.624175	2597.91229	2382.648798	3490.550629	1187.151697	3861.809113	2038.019842		[M+H]+ 63.8911	8
65.1735991	65.1646724	65.17394547	1102.803489	1099.250981	1102.927033	4	0	1	3	3507.382835	3567.358308	2887.685383	2341.949383	3637.87316	2164.163593	2861.110696	2507.973995	2512.246661	1356.306442	2341.545577	1204.683121	661.2600379	2038.874346	1313.354334			2343
65.18481996	65.17694063	65.19052372	41.78999919	36.68299913	45.24300098	7	0	2	4	3268.982526	3578.63991	3131.227381	3069.536247	3882.692075	4073.673584	2199.138514	1872.335672	3475.360373	3944.233841	1450.086446	1125.9232	1178.094212	4630.90108	1307.604018			9
65.22402875	65.2159275	65.22849532	446.5770103	443.3150002	451.5400041	6	1	3	2	507.4637099	1151.23663	1129.264314	1181.761469	1268.283847	1379.701243	624.1723218	626.1118441	770.0595878	1232.037363	713.7548485	1691.478986	1650.941205	1417.017003	950.4720298			3625
65.33218587	65.32746567	65.33966964	1099.372014	1097.920984	1104.050046	5	1	3	1	5287.279101	4875.253735	4466.382737	1190.11094	4282.249553	2304.339765	5065.685346	4698.579805	1817.164435	496.2531767	4901.128286	4967.142752	5778.332596	5206.117411	678.1480433			1258
65.3408955	65.33709507	65.34629904	552.9484836	550.301015	554.6869904	4	3	1	0	1005.359616	1797.568634	779.0745969	519.04185	1835.210699	1921.094926	925.4722694	1679.363695	2413.058689	1696.285824	1586.320542	1673.213016	1428.794932	1404.381411	1630.841943			1542
65.35887416	65.35059707	65.36244371	41.57150105	37.68100165	43.35700035	4	0	3	0	3312.32452	4043.379162	3540.954089	4138.680901	3223.521424	3769.30059	1716.269131	471.2579761	3773.181786	1750.250642	5049.366214	4115.22576	4045.387279	4521.855095	4212.301208		[M+Na]+ 42.3653	9
65.35633665	65.35627865	65.36039552	1099.954987	1098.949957	1100.409038	3	3	0	0	1353.511284	1036.044956	3176.00308	2441.849537	1021.361998	2285.863726	3393.273661	2609.125124	2672.639209	3477.808095	2180.540105	2116.210815	2991.795505	2806.755105	2734.613966			1259
65.42612773	65.41686814	65.43063009	1099.359954	1097.948008	1102.36303	7	1	3	2	2908.140415	3066.639622	2995.989537	567.8618133	2568.152857	1592.363156	4241.135715	2190.181506	2975.391061	1375.536105	2635.61535	1720.542683	3674.628188	707.9413569	3883.166401			1260
65.52151534	65.51609297	65.52863134	1103.586462	1100.326052	1105.746033	4	0	3	1	2092.211742	2254.172632	1574.330394	1353.023072	2267.037851	1141.606894	673.0496618	1373.22045	1924.130334	653.4635187	1425.18571	1619.685797	534.9877796	1445.763479	1932.825516			2839
65.76150383	65.75460613	65.76471886	1098.079948	1096.926028	1099.336976	3	0	0	3	2427.366773	3263.716059	2414.991263	2845.041783	1142.941032	4113.512991	3677.544739	2778.505692	3087.042303	2585.271659	1039.164233	3713.559309	1583.652143	3291.159249	606.1933894			17
65.80329968	65.80043149	65.80782046	42.07100055	41.81999919	43.63700035	3	3	0	0	4746.463519	2261.968348	2606.941265	4367.345174	1013.770471	4735.761217	4745.808163	4442.586959	4493.562695	5583.721318	5575.537631	4910.569683	4782.503987	6149.451938	5678.855988			963
65.86438837	65.86311168	65.86906718	402.2160009	401.7400118	402.8849968	3	3	0	0	1709.912191	1075.846374	2563.951805	1052.607578	1814.685829	2290.74314	2318.006086	3007.846257	1474.217724	2565.987371	3024.421793	2586.400336	1814.723845	2791.456319	1623.88826			657
65.9164371	65.91310962	65.92442079	483.7600135	479.5919881	485.4789917	4	0	3	1	1939.841326	2248.225254	2754.002527	2133.117665	2382.645747	2316.636459	513.792444	2293.085335	950.4303604	1299.939846	700.5588015	2833.312452	2715.219402	2919.134932	3232.977823			2236
66.0059313	66.00572313	66.00628835	33.07100144	32.47100144	33.69000092	14	5	5	4	25325.63516	26747.39036	26855.03421	28167.66618	24076.02082	29977.96389	31237.04988	29246.39697	27554.13219	26062.82553	23059.77335	22173.54104	22072.51266	22515.94705	20581.97039		[M+H]+ 64.9955 [M+H]+ 64.9955	69
66.25721674	66.25361359	66.25814486	40.45600176	36.12500102	45.51999857	5	1	1	3	1372.399439	4587.917192	3542.186783	4621.48661	3634.178589	1301.238062	5306.30519	4475.512075	4383.196057	4941.004152	5650.847562	6093.893918	955.1938755	2038.222951	2927.680415			964
66.37121475	66.3674832	66.37319305	495.5245159	488.2910025	502.4099922	4	1	0	3	669.4380561	1994.111986	2313.689795	2013.314269	1822.817329	2266.343232	2530.227852	2198.59377	1732.904489	2186.684043	942.1998065	944.753	846.5767942	2323.826639	3286.123759			6003
66.44360266	66.43726467	66.44665416	43.50650009	36.75299913	45.25300098	6	3	2	1	731.3833406	4000.928661	825.7459284	1230.682912	2990.283382	3942.422186	3969.379809	1433.381031	2349.476367	3547.498936	4028.730954	4369.763459	3510.264149	4598.029835	1065.669603			139
66.49527309	66.49046038	66.50254822	40.96800047	35.81500102	42.44800088	6	3	0	2	2262.940343	2767.444075	887.3204653	712.1636484	702.3430067	3386.331844	3072.459264	3325.148332	2969.650258	2720.647032	4353.550073	3145.285288	2422.107868	4174.14622	3957.683862			965
66.7615189	66.75884342	66.76742345	1099.722012	1098.817968	1104.272033	4	3	1	0	2498.311095	1356.424338	997.7488713	2522.671792	1735.07811	2013.962052	1288.495225	2480.593974	2807.836612	2837.393018	1807.950586	2702.266076	3551.780369	2137.510448	3556.696542			17
66.79105457	66.78289069	66.79386854	1100.212006	1098.802017	1100.673038	3	0	3	0	2912.264623	3228.003639	3001.46297	2832.561122	2394.913395	2280.473071	880.4459663	1666.143908	2751.061438	1072.549332	1809.627447	3135.070744	3268.36413	2438.267041	3266.875707			1261
66.84897785	66.84147059	66.85505288	45.33200046	43.35700035	45.87200046	4	0	3	0	2501.91683	2231.378827	2456.92882	1921.552495	2013.416817	3495.200058	3200.836166	1918.308885	1176.234045	1655.758337	2080.364215	1724.118589	1602.237478	2170.465866	1756.041809			3230
66.93828867	66.93717378	66.94512444	40.97750158	40.11600176	44.90300098	4	0	3	1	25604.80989	18690.90459	22511.38496	23398.54072	23096.56092	7675.516883	18463.46221	1030.930678	8900.458845	18268.99876	10566.60112	12248.39135	4176.505743	13275.24622	8678.589304			966
67.03438429	67.02885583	67.03897009	1099.179533	1098.083047	1100.086976	6	1	3	1	1144.867739	4063.500605	2697.710186	3158.695398	2098.669272	3805.614686	3819.975378	909.5427329	1638.134004	1559.453927	3583.188351	3852.37077	3807.944412	3169.787137	1577.939934			1262
67.07594253	67.07402629	67.08172308	41.48500056	36.05500102	42.44800088	4	0	1	3	23595.90098	21891.49267	20614.06373	22706.75644	20614.64796	21252.10196	16936.80466	19499.67324	1157.217887	17175.23932	5777.756611	2706.281388	6438.502255	15207.2704	8594.723045		[M+H-C3H2O3]+ 152.076	9
67.07608112	67.07600876	67.08630289	530.6130254	527.9450226	536.6389761	3	0	0	3	1345.478579	1838.90034	2052.257841	2189.320825	1970.621283	1821.029245	2094.832295	1597.805363	1355.3947	2215.911351	2106.158618	2694.907874	839.8964876	843.7740365	2223.132697			2444
67.09615564	67.0911997	67.10177829	40.45100176	35.59600155	40.45600176	4	0	1	3	23161.23832	21527.12981	20116.52685	22167.25577	20022.72512	20675.33291	9512.584167	18885.40456	18915.2683	16549.2345	9170.353508	588.2215932	12082.46019	4363.230016	3651.829868			9
67.09609915	67.08913013	67.10236956	797.2370158	795.1440239	798.9159776	3	0	0	3	1029.493762	1112.279533	880.3875034	1210.82874	1033.352748	1254.497273	1167.750691	1079.362748	1028.813216	998.5489332	571.2784495	1194.708503	1189.422015	401.8889143	681.0505902			3160
67.11850216	67.11589211	67.12195845	1100.86548	1096.823044	1106.331951	4	1	0	3	4749.009436	4522.160261	1653.312136	4027.717123	3271.773614	4182.915984	3754.511663	3716.634605	4396.729792	4035.327408	1054.47554	3542.015578	437.8701588	844.8857455	3579.204307			75
67.3267167	67.32531052	67.33455134	42.07100055	41.78999919	47.30900162	3	3	0	0	566.4377994	10527.26604	2670.160667	4081.558046	10287.62502	11895.72872	9978.512547	10094.20513	11327.80232	10739.52255	8770.588419	8755.201675	9718.416721	10625.76679	8161.310704			9
67.64651081	67.64279019	67.64656478	1101.397997	1100.855025	1105.378027	3	3	0	0	2301.930724	2196.82071	805.2599219	1412.275472	871.7544196	1591.209861	1631.124427	1786.361675	1812.665402	2356.41933	1706.111128	1718.027467	2335.007716	1089.0396	2145.002641			2344
67.70762157	67.70625222	67.7154441	43.12749924	36.68299913	44.57400151	4	0	1	3	4019.692777	4087.804053	4588.045044	4403.306889	4165.502962	1280.054942	4240.948291	5126.263786	4683.821518	4774.143946	1959.927049	5370.971269	5218.664896	1280.113761	2164.892593			9
67.74191284	67.74180489	67.74972119	41.21099972	40.16600176	42.85800088	3	3	0	0	1109.45309	1504.426941	2861.088323	1501.246381	3127.37867	3326.647853	3138.95255	3710.777967	2894.224176	3209.918903	5202.548386	4824.995998	3623.484744	4733.719065	5274.02694			967
67.83560941	67.83183592	67.84257237	41.44900141	37.06299996	47.38800109	5	0	4	1	2832.534779	3564.010737	2832.354962	3033.581174	2976.113117	869.1517747	2482.104186	417.5953345	2805.147896	886.7455969	3400.454383	3397.254487	3696.630207	2011.571326	4011.280899			968
67.87838667	67.87029207	67.88135395	1099.527472	1097.26797	1103.123984	6	2	3	1	1415.901896	4711.961104	771.020325	4335.367705	3689.655935	4760.563018	813.5611103	4401.204177	1307.60911	2519.787096	4001.964623	1857.337916	4632.618104	4854.435227	4744.106326		[M+Na]+ 44.886	17
68.02009429	68.01760878	68.02577133	1099.477526	1098.436976	1102.132038	4	0	3	1	6177.672113	5489.023741	4919.119291	5955.169988	3466.785762	586.5643485	2026.376912	5993.628598	1163.120133	6619.245787	16496.28378	11049.46944	10358.29005	1736.332057	8065.157995			1263
68.01474851	68.01334486	68.02247897	37.38199861	36.05500102	39.19799924	3	0	0	3	2125.650294	3153.045049	2086.140649	2450.543858	2452.046126	2614.729938	2194.29523	2700.106825	2574.830131	1995.626957	765.1743894	2008.331861	3811.306029	687.0761797	4146.60669			28
68.16758458	68.16102105	68.16784455	43.98599982	39.97600176	44.61400151	3	0	0	3	2725.587559	2353.131617	2621.526033	2648.720422	2490.274868	2603.633908	3266.584132	2751.228313	2374.598136	2466.886292	1091.67863	2536.883536	1462.832312	2696.412497	770.2199069			139
68.24759508	68.23735148	68.250295	43.16250103	41.16099972	47.19800109	4	3	1	0	5227.928067	907.7013852	3001.059597	3747.038115	4410.880621	529.6613802	4619.111159	5101.464351	4600.826866	5439.111997	4199.915128	4948.396245	4778.640174	4569.317906	4147.780718			9
68.28922045	68.28294865	68.29151849	1102.829978	1097.452011	1103.702951	5	1	0	3	2279.936951	1991.566778	965.4893921	1746.912799	1636.459282	1433.897271	1742.379264	1683.37305	1959.356632	1936.268248	1115.078989	1960.088784	811.7504275	1277.385891	612.2199165			75
68.3108116	68.3057906	68.31436834	41.17099972	39.82699871	44.61499929	5	1	3	1	3614.393129	7031.678431	7799.323965	8355.944486	7586.963542	2347.322964	6942.938733	3363.197937	601.7773311	6172.040337	5354.981315	4889.458557	4692.218978	6376.633545	1270.061943			9
68.35760738	68.34922251	68.35935816	1099.569987	1098.802017	1100.81903	4	1	3	0	5301.792683	4903.192031	1194.76072	3933.026472	3788.597167	3596.049374	2124.840673	1372.439438	4764.563379	1781.038568	2934.225808	4089.866912	4794.382399	4014.79997	4046.878985			17
68.48076053	68.47837479	68.48495284	39.50800144	35.83500102	43.91400151	4	0	3	1	6535.885152	6401.70247	6178.719198	6859.999928	5358.062675	745.9272332	688.1552271	7467.871458	6681.328716	1075.891601	7503.334018	6487.173519	6802.060282	3883.954285	7572.932154			901
68.60445257	68.60059804	68.60903855	38.66699943	36.12500102	45.24300098	4	1	3	0	1097.470467	2450.972253	4093.360834	3429.971276	2293.143498	2822.61249	1683.170316	2630.519351	3565.639561	975.7872444	4049.794187	3443.206988	2524.898522	4202.245578	4762.999095			902
68.64910743	68.64453144	68.65617882	41.47099972	39.19799924	45.21500012	7	3	2	1	9051.837163	1580.2766	4204.882756	1081.536008	8772.376104	4125.806199	794.2148419	7222.158046	6835.053449	6543.344347	2659.962333	6086.891824	5644.742572	6625.858191	6050.505446			9
68.74311519	68.7396185	68.75357197	1099.753995	1096.823044	1102.058948	3	0	0	3	3578.908758	3416.619527	2979.394431	3328.51394	2262.173068	4637.369416	4845.065745	4063.695023	3623.180761	3079.901825	733.502526	1432.97736	3850.08977	502.562189	3707.368985			1264
68.77453125	68.76916288	68.77894554	472.6600005	472.4259869	472.7160072	3	0	0	3	1030.077	1263.465747	1128.043706	1010.402988	910.8406803	843.3523957	912.4497829	1178.935936	1023.380408	1227.241984	825.5293538	1603.888316	788.0986334	699.7152934	1483.132334			92
68.80696895	68.8002599	68.80844776	42.13400003	39.41799924	42.85800088	4	3	0	1	1522.780379	1904.74059	6530.333593	5971.463461	1107.784867	5959.243194	5159.139444	6150.642537	5365.821654	5441.342124	4866.091552	2066.971612	4587.4115	5243.336585	4391.835896			969
68.81396407	68.81068287	68.82040424	1101.817038	1099.386019	1105.378027	3	3	0	0	1568.225696	1980.525908	4117.559096	4285.053052	726.3206199	5527.300863	5582.327548	4449.228457	5158.564948	5002.643661	3985.347952	5653.931148	5429.965621	5176.81688	5319.220232			2345
68.96909075	68.96872152	68.96919856	33.33000092	32.47100144	33.69000092	15	5	5	5	55632.82786	58743.64745	58211.53222	59726.09238	55432.38534	66502.18368	64312.46582	62353.18388	59948.93846	59693.12448	45897.7251	53068.36074	47884.21692	52562.59094	43937.6997			69
68.98096288	68.98074951	68.98133781	432.3049899	431.2249954	440.0620088	9	2	3	0	45801.09887	44239.75865	42259.08622	46006.9231	40888.73629	38837.5668	44979.06961	44353.17326	37787.79723	38618.96353	37780.75106	33613.24168	33091.59618	38296.39223	37080.71543			2626
68.98088403	68.98077904	68.98094008	444.7199961	442.9740016	447.3439974	4	1	3	0	93640.58616	80716.77837	79649.20605	47957.73622	80440.92227	84506.67298	70357.21544	156258.8048	86295.18845	85115.10715	76328.43367	67868.14191	63882.36565	77712.30567	66147.28546			374
68.98092579	68.98068966	68.98110254	318.4249968	317.3700021	321.2229879	4	0	1	3	39398.31361	38737.28127	38039.82159	35860.14859	36885.36775	35369.64586	40247.45726	41471.10692	38168.92116	38702.63325	38084.46931	34464.26479	36442.27298	44272.83189	31531.14711			3303
68.98082789	68.98078407	68.98084199	327.2689902	325.7919907	329.4679861	3	0	0	3	58441.66793	56179.50225	57953.21692	52628.12426	56579.29879	54506.78331	55681.34014	56106.95816	57137.45821	52123.19503	60406.77661	44248.98864	53590.07808	84972.50322	59352.33934			5149
68.98104017	68.98075707	68.99019441	1103.322036	1098.41797	1107.522019	17	5	5	5	791997.5084	254264.9462	1008.520337	220522.1667	554113.0789	296787.0796	274031.5691	396229.6374	350870.5212	670289.5867	466933.9785	415267.3464	383526.3499	371421.674	337551.4306		[M+H]+ 67.9772	297
69.01914864	69.01526729	69.02026939	39.80900143	36.68299913	41.59099972	5	3	1	1	4282.985782	3824.292184	2990.619996	3595.836023	2812.717624	4988.971564	3360.633856	5316.737035	3557.209879	4314.200088	1910.555477	3347.43615	2694.459469	4031.819132	1439.740722			903
69.10688305	69.10114068	69.10855068	40.45600176	36.68299913	41.45099972	3	0	0	3	9155.727252	9384.36825	11914.81052	10017.36439	8418.748789	7794.323114	5562.284725	7169.470999	8395.642998	8044.908076	1255.028951	5329.368905	5746.89477	3200.229525	1370.644149			9
69.21323097	69.2081244	69.21841997	680.7309989	680.0360098	688.6460216	4	0	1	3	1115.693125	1047.118365	1052.179548	1239.49057	1159.649053	1634.971271	1160.886702	775.7143354	1275.163703	1430.149384	1520.538426	1626.315201	743.7086147	493.8276074	736.0848241			2939
69.2514466	69.24194258	69.2525819	42.87799951	41.72099972	45.47200046	6	3	3	0	3115.534891	1274.545545	8441.536142	8501.849431	5986.978223	8433.931798	3428.06644	1752.224268	2855.653985	4666.752254	3986.152671	6583.394261	3956.910251	5632.586544	3294.856083			970
69.27957394	69.27427716	69.28402248	41.47099972	37.38199861	42.07800088	4	0	0	4	20267.37295	16629.35731	19764.10026	16188.73159	18172.13905	13123.22686	10617.8481	13449.57816	11669.09838	12954.26567	5422.448874	1937.112858	1533.562042	8529.197897	2404.609884		[M+K]+ 30.3123 [3M+H+K]2+ 32.8672	9
69.34725866	69.34070198	69.34851699	386.3920123	383.5289867	387.3920123	3	0	3	0	1168.644994	1193.921257	1245.67949	1320.424402	1162.253524	1202.72683	956.661606	497.9928843	1112.393302	1611.652852	1997.596302	2283.251199	1850.644717	2090.364426	1826.334664			1633
69.41042612	69.40170336	69.41249214	41.16099972	37.38199861	43.35700035	5	3	0	2	9426.429157	6108.962235	15355.84202	7821.106803	14132.48734	10079.92668	8820.993611	11577.87567	9682.262531	10520.94002	1195.528209	1712.751019	6304.099658	7992.481818	5835.864808		[M+H-NH3]+ 85.4346	9
69.42329316	69.41892051	69.42437383	44.90400151	41.81999919	45.51200046	3	3	0	0	3982.887664	3404.677278	3983.888644	989.2026822	1337.703619	3931.16002	3669.615432	4163.986538	3861.117986	3871.402285	3957.050154	3537.457261	2832.577572	3607.152124	3361.595151			3231
69.4391897	69.43209749	69.44145357	1099.372014	1097.828008	1100.409038	5	1	1	3	4652.728317	4422.796859	4712.369258	4500.621657	1654.861505	4645.618354	4310.086862	4761.1785	1633.988638	4615.743079	3783.504519	1428.572663	1358.297306	1551.104333	5074.005649			1265
69.54875786	69.54415639	69.55364672	1100.81098	1098.672014	1102.36303	6	1	1	3	4912.237316	4608.961462	5086.88481	5441.532127	860.0198724	9945.548463	10263.58261	6372.982107	5613.762227	1061.376667	21632.23617	1502.545178	10775.84243	760.4064114	1382.140142			2346
69.62687286	69.62058269	69.62829088	684.9379916	680.4510262	688.4640161	3	3	0	0	926.4810276	517.777563	988.974916	1109.808432	548.6937238	1081.330174	1191.179616	1358.175301	1020.238709	870.5111275	1305.003263	1117.837945	1076.379641	1085.346419	968.7341916			5031
69.88043098	69.87297182	69.8837517	36.69299913	35.59600155	43.64599982	5	1	0	4	1658.742838	2408.418344	1992.569342	1165.776017	2178.33907	2651.114144	2458.325941	2851.463951	2284.438953	2638.696476	3678.074991	968.8705026	1839.029491	1290.104295	1401.937909			28
69.95881821	69.95408728	69.9674519	42.44800088	41.47099972	49.21499867	9	1	4	3	492.5033014	4667.071874	4932.715904	5321.16565	5403.122668	6826.168149	1714.232163	719.6397422	1412.715188	1230.461086	5309.817523	2054.329285	6530.500626	1848.010087	2709.515044			971
69.96988939	69.96946995	69.97040484	33.23500092	32.86100144	33.79000092	10	4	4	2	8084.766132	6192.35009	9887.015607	10578.55981	8530.841673	9760.380889	9865.209128	10018.95675	8767.238298	9316.825631	8363.111862	7668.528844	8897.5831	9097.471369	8071.03829		[M+2Na+2K-H]3+ 87.0077	69
69.98098552	69.98062569	69.98110993	1102.251011	1099.969025	1103.726046	15	5	5	5	225838.2658	224018.6757	211758.2881	207637.6566	212271.0539	265426.0281	252946.6689	252613.2732	236906.5245	214665.3065	323284.1628	303193.0076	283472.4166	286020.343	267119.7802		[3M+2H]2+ 45.9824	75
69.98097848	69.98075215	69.98108384	585.8859944	580.8969826	592.5699969	15	3	2	2	75503.98375	70841.33387	75226.05067	11896.88733	51338.98723	14436.43615	71905.08253	73659.0701	75076.19513	83035.15749	136592.9452	111809.6939	69813.2003	75146.90776	65174.94695			5357
69.9809475	69.98078983	69.98107575	569.8390033	566.3959993	573.3420073	10	3	2	3	115645.2622	111014.2886	142202.5454	37179.28161	90259.85877	121686.2093	113456.5525	114709.6626	111883.5916	83311.8821	140502.7378	131337.2366	131537.3837	131160.0561	109562.76			5859
69.98094035	69.98073472	69.98112486	557.6439848	554.7370148	561.0200256	9	3	2	3	73271.68261	71789.67836	53850.29213	75327.76131	53013.99502	79019.0168	73474.03756	71099.14773	74677.32613	68314.36056	139202.998	86507.19723	78108.55174	92991.44825	74337.48139			3756
69.98091136	69.98070192	69.98111277	534.406028	531.7119926	540.4810251	11	1	3	3	87566.58913	87205.65894	77959.47154	84672.56973	79114.33085	103331.7468	88590.67142	110639.7311	89455.28561	65236.52711	92547.91597	97230.29315	103486.8654	84868.29712	79178.34528			2131
69.98090038	69.98078002	69.98102338	724.1970062	718.9530164	730.5390062	13	4	2	3	63592.6468	122052.4294	98465.4038	48842.12454	50215.18583	66729.76094	62337.96073	65296.98107	60898.86608	38212.96901	74221.13971	101406.5205	74211.08152	69705.39759	59403.2004			5824
69.98086525	69.98067217	69.98103396	547.6034946	543.4209824	551.8910095	10	2	3	3	65132.7633	64696.0225	96196.17206	67346.71236	58425.33145	84809.12078	65805.19413	51689.38164	65981.0813	59250.71544	81195.21968	73156.95142	60517.77153	80189.19458	65995.87514			514
69.98087956	69.97040973	69.98106584	596.9910185	594.9950105	599.4560049	7	3	1	3	53350.90692	54652.03442	44006.23948	49878.8391	43690.99797	52314.12486	54834.14271	57515.99804	50478.59067	58164.6278	48428.6011	64115.41918	1253.384258	55827.69692	54717.52648			582
69.98088652	69.98066727	69.98101723	669.9890019	662.5840065	672.1109962	11	3	2	3	84853.44816	88940.95337	115954.1311	70082.47851	71813.09212	92585.3007	90178.02603	93296.12142	57333.01949	138933.9104	110270.1131	113126.9828	107156.4142	97972.45199	76063.71447			4157
69.98087268	69.98060522	69.98116474	638.8029884	633.6499762	644.8540233	12	3	2	3	85307.7626	81455.5063	79650.14542	117297.9391	84598.39013	62199.18599	86780.67166	92739.09331	82927.64786	65394.59003	83640.5312	67298.39586	104691.9358	98069.98549	65167.0801		[M+2H-C6H10O4]2+ 283.996	165
69.9809342	69.98084219	69.9810554	520.1850218	517.4840247	523.1459846	9	1	3	2	86163.36679	69511.18707	71180.34232	146980.9932	74898.31033	100506.3524	76433.10268	73521.70817	81115.04815	70471.5217	113651.868	96481.44728	31578.9071	83724.94027	76231.09741			3567
69.98088641	69.9806828	69.98101019	614.502492	611.4069757	620.4120255	10	3	1	3	71940.50392	68416.40478	69594.01241	101581.7271	50391.05128	81702.7828	77210.91479	80243.69843	78174.60364	74352.57126	66137.01639	99303.88197	86971.72271	86873.46617	68759.78961		[M+Na]+ 46.9965	104
69.98092573	69.98075843	69.98103773	604.912003	601.7930031	606.1100276	7	3	1	3	63404.70315	58677.34865	60206.76963	75266.43089	45867.56725	55124.76123	64193.79694	65081.62243	61536.29343	64768.27269	103896.2056	79537.7457	73530.53229	67551.78057	94329.28648			4666
69.98084962	69.98072578	69.98104169	626.0309955	621.1430191	631.1000061	9	3	2	3	70549.01025	79811.76339	89866.47285	72890.55128	112220.729	55938.41641	82087.15636	80773.53918	73875.76506	43460.05024	88620.37191	70737.64417	80821.34267	76324.39609	65351.88798			6090
69.98086453	69.98067846	69.98107127	711.5459811	706.7000221	715.0340192	9	4	2	3	71758.44205	53360.77175	50223.47488	52458.97739	56481.43178	78187.38998	73381.08392	77420.94455	86795.16739	89690.31282	65133.78868	137066.1392	91003.26632	81034.7109	71312.86398			6013
69.98093897	69.98071064	69.98110323	653.7049863	648.4789795	658.9080048	10	3	2	3	70569.08976	72140.82528	70249.59038	41248.78802	98899.75806	71861.64792	68213.99188	77207.12605	69190.87924	82178.38023	78427.65802	147591.1179	81973.72167	77460.72367	49220.08245			4920
69.98097425	69.98081632	69.98105949	758.6829848	754.1630148	762.4259874	7	2	1	3	67728.2345	67222.66679	64864.18652	70782.73012	55108.8544	73102.23811	71862.97119	75863.3394	68602.53225	40474.94553	48830.32885	93286.61712	81002.54379	71742.08303	166482.8944			5692
69.98083309	69.98063225	69.98103834	685.0720024	677.4630045	689.8629807	11	3	2	2	83718.68153	87140.67092	81878.3648	165303.5282	58085.31469	94774.21214	94643.17819	88133.67876	133740.9526	99678.52529	79114.3995	106707.6472	108125.804	101292.6736	76850.34368			5029
69.98086802	69.98073215	69.98099817	699.3680049	695.5400241	702.3970049	7	3	2	2	65551.77952	94691.19268	50613.97909	62416.00147	50142.30887	65288.10276	72001.26941	69846.83878	69332.78495	68404.95504	90932.55512	79603.79076	75301.70288	74346.08165	93224.06157			4471
69.98092862	69.98065544	69.98110136	741.8660114	739.3960223	743.6250069	5	3	0	2	72355.23523	63192.50276	72033.27549	75275.81854	79890.73824	75121.90376	77396.13317	74428.22864	73693.30661	75396.39029	86659.04386	57377.57681	81781.13142	80577.31246	107706.6841			5090
69.9809598	69.98081408	69.98109625	785.0009957	780.9239798	786.958978	4	3	0	0	67337.43424	66460.21422	66037.93956	44005.58203	57237.03595	70124.19781	74108.52738	65213.60524	68911.79453	64112.71878	83212.12809	84138.18428	77553.15615	75563.01904	68706.34827			550
70.00022515	70.00002144	70.00548909	1102.307021	1096.823044	1103.726046	16	5	5	5	110646.8717	107256.6668	116081.6941	124139.846	114390.4613	123658.6337	123701.0396	116432.9949	107016.9616	113146.7894	152828.309	120127.3773	118360.0364	135703.9701	108422.6566			75
70.00015991	70.00005875	70.00030429	664.8774898	662.9420157	672.4460127	12	2	4	2	73627.36044	40272.24356	72739.22537	71758.02969	64234.16727	36374.71012	78678.35323	68038.80564	61213.93911	38316.27206	91117.67583	88587.62984	38664.74016	39304.32497	82122.45745			3780
70.00011233	69.99986135	70.00045796	724.6940118	721.2010054	730.8859735	11	3	4	1	66489.6152	30575.01087	45981.49867	64118.97817	36564.78856	69995.43301	47784.14457	36015.81103	52170.78742	28493.57582	86785.11206	84819.715	83691.30667	30200.4137	72918.19129			5825
70.00022245	69.99999345	70.0003658	682.5550261	675.0510208	691.1919997	13	2	3	2	82534.31632	44561.01446	25715.10214	78218.37092	80258.93119	48660.21347	87205.81328	84083.51136	81764.27911	55676.09843	101222.8617	101253.6255	28671.67442	23941.31819	85086.4213			2940
70.0003013	70.00002168	70.0005358	712.9700247	709.2149757	715.0340192	7	3	2	1	54720.07833	24309.86531	61370.32452	47057.19557	27182.2518	53168.4268	50467.60823	53603.49086	40295.75122	29418.81483	60174.7534	63943.66108	57596.0019	19374.55762	57530.29247			585
70.00025919	69.99997847	70.00031436	654.6200067	652.8340204	654.9940094	5	1	4	0	44353.78197	82286.51259	74380.65972	73494.14214	73890.04096	40124.87133	81812.50734	52427.7358	38008.02661	37366.39825	93163.18317	91522.55387	98744.66276	86364.48467	88496.56695			244
70.00009181	69.99991614	70.00029065	743.3900151	739.5680278	749.9720204	7	1	4	0	56637.05336	25822.13063	51733.03555	54927.1009	53124.28276	59426.3705	79787.82826	23759.34843	45055.29177	29161.68068	64316.62994	67991.75322	63929.45758	61757.29053	63141.10913			5608
70.00013683	69.99997552	70.00034309	643.0500256	641.5560223	644.2039716	4	1	3	0	63870.37632	72606.16515	71634.72418	73703.11547	69728.83166	34687.7286	76136.15889	43423.79385	27476.27004	75279.40895	85524.25852	91211.60191	93684.697	83817.23342	81491.95124			404
70.00009541	70.00003951	70.00014949	764.6139911	761.0020038	764.7090129	3	0	3	0	77298.92048	76606.1618	72643.70939	65515.98359	65514.12583	80920.90615	34039.41449	42614.45926	39618.88784	75851.63933	92888.51154	87958.45082	88938.73983	83879.07261	82490.86984			5757
70.00001563	70.00000295	70.00303101	522.9210283	522.3090228	526.6870064	3	3	0	0	39409.59637	49044.79873	2508.494787	45923.26814	27370.57681	51704.3864	51174.81178	51756.48619	59855.4918	52030.1948	64171.2182	67204.1468	63399.16805	58482.48012	48457.73628			447
70.04594653	70.03641826	70.04918791	555.2780176	550.6279959	555.8829794	3	0	3	0	28749.73255	27398.95932	24202.75204	25658.59439	23684.44894	29510.30435	657.8386975	27949.93929	611.3603615	1233.044734	35155.73299	28070.66644	32585.38755	31248.04396	28846.35054			1183
70.11985116	70.11897028	70.12938351	1099.741037	1097.349041	1106.883967	4	0	3	1	2834.256695	2430.949868	2828.327512	2830.458249	1649.985664	2562.754682	1771.806236	569.3275389	2886.839467	755.9579516	2314.863183	1480.573601	2686.454711	2354.773638	2691.147178			1266
70.28685125	70.27734231	70.29102206	40.44600176	36.05500102	45.87200046	7	1	1	4	6142.262147	13388.36797	15356.02627	14468.65859	14598.64996	13855.49827	14728.02712	1795.036167	12696.26194	10500.65726	714.2701886	1729.316731	9357.809601	3190.685037	1287.155044			9
70.34902037	70.33818287	70.35087901	43.98599982	43.54599982	47.75800109	3	0	3	0	7213.010623	5557.655807	6283.713881	5323.353362	7099.66868	5705.824108	1662.476962	8078.938476	2411.276659	6342.090631	4921.184571	3955.23497	3533.534287	4769.865757	3744.70801			3178
70.42530408	70.42466305	70.4268088	483.637489	479.8960085	484.4389944	4	1	3	0	1699.741788	936.2218544	1742.43468	2615.079049	2094.252019	2731.435359	773.2717556	705.6179423	1685.132949	705.9100694	3130.938638	2626.086504	2526.720128	2807.53819	2886.934108			2233
70.44903176	70.44813724	70.4532447	454.9000027	448.4379959	456.865989	5	0	3	1	1483.431547	1812.619277	1888.83117	1868.774835	1482.748872	972.712623	788.7958982	801.7644594	1692.246983	1897.707857	655.3244743	2232.754793	2401.7413	2254.459337	2495.041761			3024
70.45189137	70.44133927	70.45552284	610.6000192	609.9659729	613.5590138	3	0	0	3	1917.48449	2485.305288	1487.253373	1778.117645	1959.326391	2125.707814	1798.932562	1722.928967	2124.920603	1815.528242	1160.235287	530.8082802	1824.434262	2403.857959	764.4282987			4290
70.48154189	70.47347092	70.48531891	1100.409038	1098.987052	1103.123984	9	3	2	4	12117.2109	12153.44793	8473.494192	1978.968318	1954.574204	14713.11582	16490.84661	13571.30478	13755.37397	989.8309571	18056.17919	18846.79155	12783.30804	16886.72762	10126.14938			17
70.53833247	70.53242938	70.54135499	1099.054993	1098.233049	1101.423992	4	3	1	0	1907.111684	890.7144076	2273.197343	877.9896549	775.1575315	4824.111203	2905.14137	1026.706916	1771.476897	2419.074906	7923.265046	5962.421239	2703.416752	5777.794564	3764.212431			1267
70.60704331	70.60072662	70.61275317	43.65599982	41.47099972	46.50099993	7	0	3	3	8920.675657	6646.455397	8610.037079	5150.497429	9408.086184	6249.025619	7349.949328	2756.092022	1431.035773	4128.328867	3429.688489	5354.844011	4498.212389	2384.546416	3808.531013			3179
70.64007759	70.63635546	70.64651406	1099.336976	1097.857052	1099.829033	5	0	3	2	3649.630566	3471.109424	3075.11527	3167.272817	2867.085926	1746.493645	1283.631975	1912.671283	3916.40571	3840.718556	3539.360396	3876.398213	1772.495411	3720.353338	872.5691324			1268
70.77962936	70.77733019	70.78369036	379.3729877	374.9279965	379.839995	3	0	0	3	1399.027994	1657.51326	1314.363304	1297.762617	1275.674921	1779.099077	1491.034058	1745.762034	1309.041063	2022.66451	830.911924	1607.818741	2059.935184	572.1283108	713.4736073			3343
70.92111609	70.91618476	70.9226586	42.35900141	36.43400049	44.90400151	5	3	1	0	4772.819176	1265.032163	4944.624411	470.7008949	1781.00269	5292.658876	1392.657923	3770.744308	3865.960695	4050.243064	4093.331816	4202.439737	3592.28821	3958.019655	4098.514807			972
70.93302264	70.92954152	70.94250273	37.31199861	34.08900039	42.35900141	5	3	0	2	993.9615318	781.4652696	4201.826971	3662.468472	2175.78846	3727.984582	5021.119991	3648.907898	4164.592744	4609.655165	6229.624077	4050.034501	1981.49266	5070.365643	1600.506798		[M+Na+2K]3+ 111.877	28
70.96653776	70.96610007	70.96700998	33.26050118	32.70100144	33.54000092	14	5	5	4	6922.942357	9373.544706	8034.370142	9162.424895	5981.183774	11142.12229	11009.88482	9590.657655	8150.767567	8438.707126	5750.783742	9256.081572	8500.311241	7884.63707	7319.176679			69
70.97859332	70.97633936	70.97881453	1102.153987	1096.193962	1103.726046	17	5	5	5	92560.73343	83276.97492	86963.77125	86807.43063	80814.80849	102754.4474	102905.5498	95058.22251	90078.24275	99160.04488	136580.0031	121586.6879	121634.8323	108311.9831	107421.7645			75
71.01314445	71.00551072	71.0162921	1099.833	1099.386019	1100.250978	4	3	0	1	13464.3528	1870.586808	1389.155785	1621.281633	4430.854239	52472.69756	35866.02903	27835.98839	15982.50559	17188.15212	878.1375699	57184.23235	33627.5058	54109.77085	40584.01688			1269
71.13608116	71.13154556	71.14087139	36.12500102	35.93500102	36.23500102	3	3	0	0	859.5147558	603.4483683	1933.306783	1921.188135	967.0815534	2168.22712	2059.60995	2417.930411	2204.622738	2066.948728	3459.267692	3265.522632	3197.75575	2794.355015	3676.855002			79
71.40974371	71.40599326	71.41509173	40.45600176	36.0359988	47.13900162	7	3	0	2	3560.881226	3850.740917	2691.007208	2042.779794	4578.20235	4086.57976	4500.744172	3361.567745	3747.409301	4204.697818	2452.785227	2875.110149	3846.087684	3551.989012	1635.313313		[M+H-CH3]+ 85.4346	9
71.45585986	71.45165631	71.45794055	430.8019913	428.8829859	431.1079995	3	0	3	0	1645.522658	1647.328372	1440.115697	1469.71066	1561.956186	734.5032524	507.3792723	1810.11853	1773.157581	679.880095	3059.023061	1967.281678	2310.207437	2198.667267	2145.739995			782
71.49540221	71.4918282	71.49692731	42.72849977	41.47099972	45.37200046	4	0	3	0	6152.720667	4778.718101	4178.973616	4700.757416	5166.0725	961.7421649	1371.799014	4305.816306	2027.631233	4111.453399	4594.673423	4435.044465	2900.578354	3958.578341	3747.871063			9
71.61264683	71.60515539	71.61594137	42.99150009	41.45200108	44.27400151	6	1	3	1	13561.7211	11834.90549	4995.004553	9743.8339	10674.21845	8257.937575	7805.247626	2309.691633	3069.638747	1192.555423	7205.342842	6478.709061	6267.465572	8279.536088	1027.073134			973
71.77593026	71.77453172	71.78012963	1103.899973	1101.672044	1109.424954	3	0	0	3	2248.918826	2073.835099	1690.969708	2076.287105	2111.846494	1886.472959	1880.176133	2218.087377	1975.32992	2259.791529	1635.647582	806.1635049	1108.224348	1593.624137	600.8827923			111
71.79330561	71.79183328	71.79831065	1098.554017	1096.823044	1104.484016	4	0	1	3	2478.715065	2716.219941	1995.648557	2500.88654	1218.363745	3991.728344	1833.076419	2749.130165	2519.310706	2389.493255	1479.521941	3018.531064	2908.772949	709.5627051	1321.844074			1270
71.83151928	71.82920752	71.84020303	41.47099972	37.38199861	46.03200046	5	1	3	1	1119.528318	8200.958084	11121.81011	8786.105659	9649.557203	8048.915712	3736.790999	3335.045335	8331.067096	2241.94038	7992.377266	1235.801594	5822.120908	7539.845359	6763.375526		[M+K]+ 32.8672	9
71.862196	71.86204022	71.86807681	41.28099972	36.47299913	45.19300098	3	0	0	3	6136.044372	6296.352282	5488.671597	6657.447556	6686.947748	6917.068773	5784.971425	6222.699495	5598.66131	7331.835836	5355.228073	2187.067643	1807.179956	985.1395744	5639.767851			974
71.93888291	71.93852391	71.94066484	1101.824504	1099.386019	1103.172959	16	5	5	5	139342.2068	148427.8964	147586.7167	139539.4843	142219.7703	159766.0673	154939.7229	155181.1245	145830.3488	151986.3906	178777.4264	169592.0953	171295.6824	166314.3902	153126.5155			75
72.11014958	72.1035252	72.11296645	1099.034987	1098.803047	1099.546019	3	0	3	0	3660.090001	4126.828987	2355.084858	2937.556018	2397.629125	3186.090099	2082.270708	2686.96691	1151.202884	1658.548338	2447.646654	4235.801099	3655.090634	3078.372483	3463.467264			1271
72.16047527	72.15464842	72.16567852	1101.306967	1098.759038	1107.518052	4	0	1	3	2385.341811	2786.808113	2136.172403	2173.705493	2635.310168	1826.910014	2296.472435	2168.449573	631.7008019	2004.719286	1534.278561	1792.237461	2221.620481	577.7233693	1065.229634			2347
72.16889653	72.16232503	72.17335223	43.65599982	35.81500102	45.88200046	7	2	3	1	5124.724493	5379.94393	2037.531603	2942.360131	5092.166113	1512.879087	4922.039238	1451.374263	2339.19899	6057.184203	5228.029605	5232.176876	4948.470483	5198.775546	714.4474836		[M+H-CH4]+ 87.1899 [M+H-CO]+ 99.164	139
72.33740871	72.33241127	72.34065504	577.1269962	574.5999991	577.1519717	4	3	0	1	862.9040945	1268.19902	1487.973106	674.320437	518.9383192	1395.510517	1390.617702	1449.335809	933.0606452	1100.738164	838.1196532	1513.708508	1658.368944	1494.137974	1163.562555			4542
72.34782433	72.34635413	72.36109854	42.32899866	36.47299913	44.61400151	5	0	3	2	4643.547883	3531.875409	3416.025635	3365.219124	4318.041926	2927.191737	1097.968294	3761.278016	1899.719449	4342.346035	5043.844973	3398.021219	1247.897913	1991.507873	4579.494087			975
72.39630912	72.38796713	72.39798972	42.26300088	35.42600155	43.98599982	4	0	1	3	3547.488319	4177.746537	3691.943342	4236.237075	4679.803198	5110.204989	497.6397476	5016.833808	3836.301844	4967.317198	1342.168886	1397.504127	2193.455798	3148.120782	3354.049371			9
72.54124951	72.53828856	72.5444727	1100.867522	1097.857052	1102.957033	4	1	3	0	770.5963479	2958.787222	2694.821527	2035.907265	2954.153661	1968.779014	1402.324771	2517.751606	1768.141037	851.3245275	1656.521406	2676.291843	2314.945804	2262.524953	2330.35833			2348
72.64438591	72.64143997	72.65179636	43.04250062	37.38199861	45.19300098	4	0	0	3	7422.54853	5998.529644	8016.795252	7147.001146	6236.174847	6529.49493	6465.897855	6916.19445	6902.032936	7350.527428	3069.139472	1196.852954	5810.780669	974.3922968	5728.101404		[M+Na]+ 49.6557	9
72.66453287	72.65427292	72.66728003	42.09999919	35.44600155	45.24300098	7	1	4	2	6807.574784	6545.636879	6287.559067	1780.456713	7315.506062	7118.038778	837.9222067	1611.727391	1727.464222	1826.413055	903.8327454	6339.909267	6589.239908	954.8540252	6378.314097		[M+2H-C3H2O3]2+ 229.307	9
72.68221699	72.6726458	72.68334416	1098.183502	1097.349041	1100.104987	4	0	3	1	2675.501739	2987.719186	2927.024031	3054.161782	1803.697849	1201.068399	604.72183	2977.593793	2996.755608	1579.106134	3063.696291	1239.662646	4195.262425	3788.520837	3806.062567			1272
72.67738161	72.67080937	72.68296666	38.66450045	36.05500102	42.65700035	6	1	3	2	3261.149675	3043.322008	3180.140044	3136.59421	838.0927602	3286.207176	1174.179559	2912.606964	1625.751144	3151.68693	943.5079788	3606.754732	1789.047521	4439.574584	5310.359398			8
72.87247419	72.86430486	72.87710325	44.26599982	41.78999919	45.87200046	5	1	3	1	3014.655733	3233.373306	3336.656961	3177.921992	1037.601478	1118.647509	757.0891268	1293.941302	3234.130294	3237.394372	1175.979104	2878.979957	2381.860109	3346.069265	2190.417274		[M+3H-CH2]3+ 229.612	139
72.91855944	72.91612786	72.92300413	1097.026042	1096.140992	1099.372014	4	0	1	3	805.2366732	920.5548626	734.6223865	583.4688719	174.8569336	2919.064083	1328.294508	826.9674838	1736.904254	590.381582	841.8783132	745.8498506	1469.774542	803.3195369	1725.961161			17
73.24666789	73.24404587	73.25337385	1097.229041	1096.749959	1099.340973	3	0	0	3	947.9849537	754.0651647	681.2895706	563.8981567	199.2041016	2161.347718	1579.317047	1362.31859	1046.675998	810.5939663	673.8218032	1063.971545	1519.637278	1519.954039	1455.750382			1273
73.51975619	73.51954107	73.51987237	33.5209987	32.91100144	33.69000092	15	5	5	5	211368.5062	196520.2457	260853.1855	206594.2445	267676.7001	198419.5842	219533.9089	198360.3543	221274.2474	177329.5072	208814.5728	59649.93872	81994.31952	186259.8677	192060.3525			69
73.51973811	73.51945759	73.51990048	1101.776507	1099.340973	1103.172959	14	5	4	5	261524.483	286488.2246	264671.4955	280871.5139	319209.0153	262915.0228	329953.314	259169.6817	347130.3436	280738.8865	341448.796	344020.5932	306022.8266	268797.4619	245968.7671			75
73.54145916	73.53786922	73.54516481	1098.759038	1098.672014	1101.856041	3	0	0	3	66948.39219	94441.14238	91100.89382	101127.5527	52225.4866	144799.3647	134767.9085	96824.79291	97963.47109	79137.52942	979.9045184	144803.1063	1821.346758	148542.1547	1911.870907			1274
73.57623395	73.57008854	73.58002808	40.45600176	37.67100165	42.07900141	5	0	3	2	1496.851656	2016.443274	2381.404034	2018.721181	2143.303749	832.2261226	1047.275017	2360.816583	2005.835384	1060.935529	1057.170473	2194.955008	2898.903339	1898.912285	2618.025256			9
73.62355949	73.61516637	73.62826962	1101.569981	1100.505025	1102.058948	3	0	0	3	2138.278291	1977.899592	1626.48874	2085.638637	2538.587262	1535.889524	1608.58159	1830.707968	2156.54709	2157.974488	1270.789434	795.1324004	760.8436495	680.9744953	2078.393257			2349
73.81559438	73.81132252	73.81760753	582.6500108	580.0969853	585.8070244	3	0	0	3	994.7062446	1165.686232	1297.62388	1014.639553	1077.607734	1568.551847	1266.923276	1256.82574	916.3192534	1187.460989	2059.988028	2020.105709	1027.195446	562.1126926	489.573234			2145
73.84828362	73.8461795	73.85291371	40.97750158	40.45600176	41.85900141	4	0	1	3	8191.545358	9996.256174	8752.209734	9450.606448	8647.725251	9152.281384	2637.311302	10118.31053	7939.49575	9577.926793	6423.064125	4652.725643	4126.724074	9206.393413	10567.09646		[M+K]+ 34.8884	9
74.02047738	74.02007186	74.02361094	33.51549981	32.70100144	35.18600155	16	5	5	5	49253.83872	45013.55036	61750.96804	49914.95683	60749.11	45280.68145	49129.10679	42783.74996	50412.11111	39660.46859	49545.39045	13239.77666	13048.40001	40443.33105	44567.816			69
74.03124092	74.0267049	74.03787477	43.32700035	40.11600176	47.10100076	6	3	3	0	7381.597411	7292.893452	871.2135243	4042.165793	2477.781782	5300.130146	5276.476488	3073.07952	7110.951396	1615.581191	5759.755474	8696.568036	4990.429917	7156.899952	5453.608636			3180
74.04741661	74.04229031	74.05582388	1100.728458	1096.823044	1104.501003	6	1	3	2	1760.109529	19619.16191	20287.02589	23675.53965	12499.19374	25802.27696	695.6057775	19995.53637	744.4739041	753.6104871	1253.604193	26946.89851	23374.06152	1465.748075	26004.38887			86
74.15721339	74.1552084	74.16855746	1100.655943	1098.436976	1106.824008	5	2	0	3	2180.259343	4458.489863	560.3771396	3659.842959	3232.154377	4495.182013	4087.618609	3956.814946	3621.959536	3877.086486	3680.919892	1954.415266	4870.104695	1247.735394	485.6972295			2578
74.23002008	74.22643577	74.23579523	1099.399511	1097.452011	1100.509033	4	0	1	3	3840.389975	4245.277081	3053.493786	3086.873711	2928.937268	3477.40427	3658.538952	3688.178696	767.1768614	3638.200023	1139.63909	1776.276771	4678.56726	1464.867088	4078.810723			1275
74.33086965	74.32635088	74.34046422	41.64000056	40.44600176	42.44800088	4	1	0	3	5181.40852	5931.277138	5419.913617	4527.440462	2038.381869	4692.670974	4963.228806	3902.423167	5061.191549	4244.231865	6594.72907	2773.907785	1802.549748	1729.124994	5923.401667			976
74.43290959	74.4319547	74.44173992	44.76400151	40.05699871	45.21500012	3	3	0	0	923.2757105	2681.510503	1145.326193	3229.304222	875.0585111	2879.860004	2697.274387	3748.512943	2512.987131	2624.704134	2907.217876	3282.203583	2612.78825	3017.254243	2531.411042			144
74.51860479	74.51586513	74.51877689	33.47000092	25.43599934	33.69000092	15	5	5	4	39330.50601	34477.02092	51378.07342	40360.87659	50340.35501	36575.69708	39324.94426	37735.6722	40210.33407	34828.64017	38524.76183	10861.04043	14875.68062	35453.70491	36758.98291		[M+2K]2+ 71.1176 [M+Na+K]2+ 87.0915	69
74.88357567	74.87553217	74.8867635	1099.518008	1097.920984	1105.236951	7	2	3	1	1868.377098	4203.891207	3136.492592	875.5080109	2772.917414	1651.762192	1028.953442	4069.382225	4158.131184	1723.127824	6024.097943	5211.010713	3988.508753	6480.215317	1321.060252			1276
75.04972618	75.04797288	75.06100474	409.4910058	404.3239975	412.2960044	4	0	0	4	1436.863048	1731.118204	1662.579293	1731.390186	1274.565451	1761.819376	2091.417109	1668.303137	1536.21321	1803.439831	453.976879	1257.994354	1881.843221	676.0056594	899.3681768			2775
75.17653073	75.17383745	75.18773683	1099.891976	1098.519036	1101.516973	4	3	1	0	1628.560087	3090.604271	2948.68201	1423.438663	1215.004125	2454.946521	3267.257364	3247.847623	3414.150451	2915.56646	1823.151714	3354.549329	3218.433714	3150.845592	3206.452974			1277
75.20818882	75.20204446	75.21108112	42.40900003	41.59099972	44.37300098	4	3	0	1	1590.876546	1959.085042	3149.135502	3461.77078	959.9482538	4109.783863	4118.927834	4221.881791	3840.124651	3199.645337	4770.638602	4707.541624	1198.267985	4363.770274	3280.708725			977
75.24480972	75.2445629	75.24524146	430.130005	429.5550009	430.7319913	3	0	3	0	1031.239927	1444.662867	1387.889424	1365.105864	1434.173082	700.5407452	1839.421542	487.2505198	1851.460885	1152.091873	2327.234791	2068.2375	2030.902306	2130.147146	1663.848574			783
75.32195615	75.31884778	75.32703946	42.99800088	41.47099972	47.22700056	6	2	0	3	4040.052522	3745.723624	3517.400974	1216.663387	2080.620774	4086.608054	4555.971394	3897.824858	4102.144947	3656.710209	2332.432772	4412.345829	463.914101	1910.425776	4848.651482		[3M+2Na]2+ 34.8884	9
75.4486081	75.4389435	75.44984681	577.7759827	576.5130045	580.3160262	5	2	3	0	811.4818763	561.3492232	2457.44117	2454.312582	2608.378861	1880.882949	1477.831425	1428.105386	1845.053241	778.2964655	3138.835508	2489.376719	3130.865195	2161.025394	2563.417261			723
75.47650066	75.47604737	75.48824023	1102.546046	1099.696976	1106.794997	3	3	0	0	1380.015228	999.8340251	760.7095976	2030.751102	1687.50811	1394.069782	1301.332705	1616.394584	1520.827617	1625.002064	877.6472218	1235.274656	1216.474119	1233.810655	1708.770118			75
75.83424802	75.82641345	75.83726943	41.22599972	37.94100165	44.76300098	6	0	4	2	3814.668214	4223.725861	3302.355894	3929.566848	3749.802783	1484.248657	395.0138155	1989.620616	3833.930991	1129.648873	504.9582236	2147.848275	3471.302925	4833.00947	3576.582409			9
75.91371002	75.91002114	75.92150468	1098.759038	1096.619959	1105.186951	5	1	1	3	2707.551888	2765.167017	3246.189493	2723.317167	1111.440057	4635.106178	4856.111605	3130.260551	3740.286132	581.9118192	5381.56543	4173.969324	1136.862393	1022.849283	1539.851179			1278
75.93259956	75.9313723	75.93694093	1100.458511	1099.129038	1102.66803	4	1	0	3	3664.833148	4133.399559	3962.117236	849.6690684	2731.433044	3274.890541	4554.544116	3798.828108	4592.864352	4736.413872	4368.693113	3813.62917	4638.243993	2194.627799	2693.607632		[M+H+NH3]+ 57.9062	86
75.95669137	75.94751842	75.95944322	1099.386019	1097.322017	1100.326052	5	1	3	0	3257.219327	1184.111325	2877.975861	2548.113199	2692.45819	934.2765786	3870.338104	1129.810397	1090.035854	2887.313447	2159.862662	2892.200646	3087.085792	3159.787884	3856.179261			1279
75.97754622	75.97406179	75.98130962	485.0479889	480.2370071	486.5969888	3	0	0	3	969.8167303	1429.842691	1318.717788	1493.516724	1714.075628	1509.935743	2037.980586	1654.727222	1191.922972	1790.54712	565.4431134	546.6892048	1438.482143	1304.158909	824.1937073			678
76.10180532	76.09640024	76.10623151	1100.800973	1098.759038	1106.95103	5	1	3	1	3634.907548	3263.047666	3520.24634	864.9586312	3117.257665	809.8861192	934.5249956	1387.508332	3631.562827	3798.348296	1896.943405	2453.428583	1774.381654	2601.056398	2904.712945			2350
76.13287933	76.13280841	76.13889041	43.98599982	37.67100165	44.61499929	3	0	3	0	2529.810244	2578.151996	2891.444869	2509.924472	2835.955788	709.2648752	1615.365586	3307.700188	1023.107737	2550.244222	4668.092457	3357.216433	2873.60734	3330.792364	3287.11971			139
76.59310959	76.5907338	76.59820941	807.676992	806.2180138	811.2949838	3	0	0	3	1016.5158	1193.802922	1148.846799	1035.354373	981.8188473	757.6491178	907.8138954	903.8989356	882.4038783	933.6983093	650.573429	511.4845414	972.476181	799.0155609	945.6325576			5471
76.68894471	76.68245082	76.69254984	42.68299951	40.05699871	45.51200046	6	3	1	1	2755.411444	1515.321497	3467.918102	915.0113085	1439.013306	1779.456979	4331.808621	3663.350833	4125.567726	2977.159587	3476.385357	3890.541411	3030.810072	3479.387107	2266.92988			978
76.87417577	76.8612388	76.8750998	1100.275943	1097.452011	1103.275967	5	1	0	3	3642.876089	3161.868351	2697.620366	1692.056649	2693.781071	2488.563518	3573.075195	3027.182583	3214.002853	3643.781992	1626.130789	3160.132202	3758.030917	693.939022	1404.65537			1280
76.91530764	76.90939532	76.91788706	1103.940962	1098.234995	1109.149035	5	2	3	0	4148.013631	1623.692265	1460.871995	3391.936166	4293.364923	2760.550068	3243.959999	786.2768761	881.458934	729.421075	2793.147676	3204.287795	3723.059417	3420.491905	3282.944351			2840
76.97599245	76.96985458	76.98098102	37.94100165	36.05500102	42.69800088	3	0	0	3	2220.704493	2517.436176	3889.304425	3061.918857	2378.489989	2988.505191	2543.926045	2641.61088	3305.840573	2413.899616	1506.838491	3081.339463	2265.314574	2512.97556	884.1890887			1560
77.01672604	77.00736368	77.01733811	43.35700035	37.98100165	46.14099993	5	1	3	1	3025.789081	2476.657358	2821.397347	487.7173753	3124.413018	2838.774803	836.705291	3101.209624	1266.109201	2286.649483	3493.073263	1066.029854	3588.241258	2681.002362	3123.764803		[M+3H-C4H8]3+ 284.096	139
77.02578372	77.02558936	77.02592121	234.7940029	233.5450095	235.6270055	7	4	0	3	90597.76617	82480.02886	70198.5282	88505.33155	75027.75962	96664.60605	89572.04881	91792.4229	93251.8284	86135.65324	123807.325	147771.2902	103468.3221	99007.80951	118985.1213		[M+H-C2H4]+ 104.051	55
77.02564694	77.02545684	77.02633488	191.2939998	190.6639977	191.8150011	15	5	5	5	13828.21782	21208.64495	15796.00449	12964.34467	15525.71145	33950.12086	35638.06386	37137.52716	33762.36045	23642.93265	59198.90134	86474.88624	53638.03251	39087.1074	61379.32399			1726
77.03486408	77.0313102	77.03599659	1097.828008	1097.349041	1099.336976	3	0	0	3	3700.170556	3885.630126	3836.116248	3657.535352	3084.102721	5062.82699	4624.487929	3631.175507	4177.096735	3940.420972	4345.775463	1338.380096	1953.694536	1246.724492	4661.670007			1281
77.62989005	77.6189789	77.63276354	41.49900141	36.68400049	43.94599982	5	1	1	3	1671.054944	5631.111178	5569.622333	5207.39092	4680.832709	5929.145546	6077.879049	5968.447507	729.062942	5725.10878	6292.966509	6402.827248	2683.784569	1308.847101	917.3697875			979
77.70842287	77.70207457	77.71599775	42.32899866	39.23699871	45.21500012	7	2	4	0	2477.525147	5849.182154	1219.354813	5281.621874	4761.983791	1615.843228	5687.891419	1973.692761	1711.241196	1200.160819	6659.774336	5653.071612	5876.484998	6405.935068	4977.44997			980
77.73214637	77.72587498	77.73665545	1100.238007	1099.155027	1103.940962	4	3	0	1	1486.863965	633.5895538	2780.116454	2985.02832	1070.827685	2742.123693	3064.523418	3171.522631	3504.974925	3666.15071	1819.588798	1481.649617	3121.344241	2404.256774	3637.807849			1282
77.95901806	77.94912672	77.96299376	1098.737525	1098.672014	1099.518008	4	1	0	3	1730.814877	3498.887375	4828.771594	3311.162908	2259.029218	8410.533248	7282.389844	4136.536705	4167.906539	4398.333466	901.1020006	10500.9596	1361.039565	9450.306663	1697.539854			1283
78.20267271	78.20028549	78.20856014	1099.72697	1096.823044	1102.957033	7	2	1	3	1183.493611	1065.484146	2295.169725	1910.085332	2768.945656	652.2952737	1898.687872	2864.461424	2885.044252	2817.931286	980.8213483	1808.56596	1266.735803	1716.018229	667.1481714			1284
78.34054407	78.33727742	78.34562056	42.41000164	38.22899977	44.89399877	4	3	0	1	2365.281643	848.3694463	4536.838057	733.775662	4741.527557	5516.739625	4746.635652	4643.7493	4660.568104	3334.829092	5008.348498	4437.994222	568.6790158	5222.13577	3837.323554			981
78.45452235	78.45200343	78.46261794	40.44600176	37.31199861	42.72800088	5	1	0	3	3936.359244	5501.891472	5023.880702	1892.646899	4373.839087	6559.254457	5156.816432	6596.795026	5339.32346	4514.934972	1038.883332	5626.498388	4894.48914	2036.013408	1323.755392			9
78.49577006	78.49071439	78.50045351	43.13650146	39.50699871	44.61400151	4	1	3	0	2474.615851	3776.816768	3703.325974	2755.195807	2184.830741	2721.787277	1475.637276	4730.792806	3974.791389	1845.759639	3801.998419	5055.260024	4469.301314	3586.269043	3333.863232			982
78.59560712	78.58981735	78.59632169	529.1980118	526.0509955	533.5830144	3	3	0	0	540.4347312	1777.56331	754.3747093	1511.717111	920.8699196	2024.552075	1884.273414	1614.015267	1331.971118	1354.466469	1873.322183	1834.472055	1888.894359	1843.883945	1305.024835			5481
78.91910981	78.91667968	78.92502202	1099.093044	1097.828008	1101.672044	5	3	0	2	618.750795	3265.107343	1959.650224	675.249038	2316.392331	3613.817735	3911.830182	3079.102265	3961.560874	3605.333045	3972.36948	3572.849358	668.1212199	2348.979143	3845.662564		[M+H]+ 77.9169	17
78.98409235	78.98381872	78.98434663	118.9094996	114.7690002	122.1550025	6	3	3	0	49659.70777	43547.59585	54640.8737	43695.04534	47980.81642	58833.81	95445.29039	51640.48398	88763.80633	36652.95752	55212.43296	66714.19412	59646.00665	53579.82578	54439.17378			4132
78.98402025	78.98387894	78.98418435	140.9490071	133.5510063	147.7269947	9	1	4	1	36896.21051	40303.02105	37653.68609	89892.8348	37844.19308	38372.07833	50632.41058	43993.06591	30711.94392	35103.49913	41545.53627	46831.12624	42198.82873	46158.46243	40983.55982			623
79.0412859	79.04093154	79.04194268	191.2950039	190.7720059	191.9300004	11	3	5	3	10355.82411	6383.046552	13333.81791	4270.770755	5292.820388	12130.64827	11956.08375	8084.186546	9449.935067	7761.788718	18267.69951	23694.81696	18694.60243	11683.33439	17100.97534			1727
79.04135262	79.04127881	79.04149468	234.4939994	234.1519947	234.8200035	4	0	1	3	68318.25431	72478.11961	68092.27988	63399.5534	63076.85524	75919.44353	74820.65659	67557.07326	64925.45271	68665.25119	73016.93709	80155.71413	78310.5285	109834.441	74850.93852		[M+H-C2H4]+ 106.057	55
79.04151808	79.03958774	79.05076728	212.2389942	209.3999983	216.504005	5	1	3	1	13518.22888	16852.83462	16591.75401	15746.74294	524.4115369	23844.62404	20744.74803	23568.96625	9405.885595	25039.05031	24085.71994	26008.493	25709.98501	648.9981508	15802.18406		[M+3H-C5H8O4]3+ 366.137	147
79.06670527	79.05988841	79.0720033	1100.252962	1099.969025	1101.672044	3	0	0	3	2601.276476	3310.060382	2275.477899	2005.849608	2027.404273	1752.396347	2639.057926	2528.985137	3030.804966	3118.414126	801.512489	1512.025608	743.0009991	848.7986033	1801.920782			1285
79.08491061	79.08317873	79.09079963	42.39349977	42.07900141	42.72800088	4	0	3	1	3648.886318	4154.269484	3638.350602	3907.624733	4308.819074	4167.288993	2278.346554	4920.17641	1198.45994	1865.938598	5174.506509	5275.558676	4047.953394	2698.481192	4641.192577			983
79.11482019	79.11214688	79.11623047	1100.020981	1099.696976	1102.762957	4	3	1	0	1500.485188	1873.492215	4039.118026	966.5386378	3279.10775	4265.480229	4948.44255	860.7295929	4434.890952	5098.201716	3694.910833	4872.544499	4287.162418	4632.433382	4458.419134			1286
79.45126507	79.44123886	79.45301027	487.6229726	486.2540108	492.3180188	3	0	3	0	967.3107207	1331.218033	1279.383152	1179.631661	1296.64777	1367.591659	641.2393935	569.8301541	689.7443691	1436.110548	1704.907418	1765.950115	2230.081445	1847.86106	2191.938433			3247
79.54162283	79.53141184	79.5419391	1098.234995	1097.920984	1103.332038	3	0	3	0	1553.02949	1331.172373	1723.142625	1753.896838	678.5976286	1250.401004	2766.37976	868.6796501	817.8914454	1377.153631	3490.105736	3095.902483	2717.193958	3187.837309	2939.434295			1287
79.63299028	79.62472396	79.63346596	1099.3135	1096.022022	1101.672044	4	1	0	3	3637.103333	1178.131398	3185.319452	2953.019764	2424.079612	4067.426743	3276.32949	3191.744116	3458.813033	4265.584214	3291.530513	3784.371974	905.4400372	523.1124204	1179.439622			1288
79.76331316	79.7572059	79.77078012	42.44800088	39.97600176	44.52300098	5	0	1	3	3430.989489	3177.734021	3056.342517	3630.506498	3894.588305	3919.329602	3778.217571	3897.0733	3733.612328	1521.75773	1947.324579	1747.918702	1308.907909	3641.083337	3556.200928		[M+2Na+K]3+ 154.357	9
79.84869206	79.84660464	79.85265007	42.57849977	40.56600176	45.74999857	4	1	3	0	1492.317295	3752.835042	3332.241942	3223.254235	3673.298833	3482.991529	4451.655679	2206.387709	2573.870664	616.2439508	4627.945427	4518.583027	3976.890229	4363.861347	4595.251929			984
79.98371652	79.98326695	79.99553246	1101.569981	1096.619959	1103.149978	7	3	1	2	863.4244825	19349.36954	18410.62979	12192.23857	16698.51211	20816.48258	20616.91235	23558.21626	14875.42811	17578.92184	27084.44508	31330.04615	22816.01984	25873.93042	21849.29194			75
80.08461689	80.08244025	80.0865248	42.09999919	40.92099972	43.35700035	3	0	0	3	2712.370208	2312.57548	2700.587597	2197.305091	2308.054837	2760.25682	3429.316481	2886.98121	1927.00309	3137.212324	1569.844951	3643.523178	1833.388828	3212.825129	688.0369323			9
80.13389545	80.1272308	80.13787517	1099.826457	1098.446019	1104.501003	4	0	3	1	2864.083502	2523.217802	2639.218452	2534.759028	2105.936336	610.8244476	2050.879517	2417.07993	565.2599423	3255.211879	1535.82688	3105.239237	1066.107806	2566.438111	3014.009752			1289
80.14660218	80.14088302	80.15316049	40.45600176	35.81500102	42.72800088	7	1	1	3	3958.292401	4123.90007	4466.65101	522.9190143	3756.149096	4468.729607	1757.681698	5030.429898	3976.056026	5027.051138	3358.732653	3000.442334	5935.552828	6323.817366	2340.895277		[M+H-COCH2]+ 121.153	9
80.34820055	80.34266728	80.35556747	41.64199953	35.81500102	44.25400151	4	3	0	1	1177.240703	1073.33287	4366.733154	1011.025563	4080.640533	5068.636438	4139.973853	5503.237774	5060.620859	4293.706068	5864.400994	5840.458427	6206.312068	5959.928453	1043.073652		[M+H-CH4]+ 95.3756	9
80.39330337	80.38950389	80.40094617	436.8204977	434.2639926	440.4430074	4	0	0	4	991.9565425	1748.834859	1267.587778	1441.754382	1350.201587	2040.933238	2114.0141	1778.570185	1090.91214	1642.775538	2232.855436	580.5203098	770.5220546	655.2915534	1030.919439			1118
80.40193343	80.39698413	80.40848495	41.15750158	36.05500102	43.80400151	4	0	1	3	2957.521062	3321.801278	3630.845934	3749.881147	2825.948965	4039.641836	3805.6596	3762.413252	1170.976611	4051.742324	4641.618117	2770.363213	1034.353908	5056.138224	822.9022203			985
80.48160244	80.47596743	80.48334941	1101.524522	1096.619959	1104.536992	6	3	2	1	2233.123944	3487.521785	1994.582683	1020.358278	3272.17131	744.6342028	3236.516627	2659.362681	3632.964836	640.6652478	2079.025463	2754.12529	3390.078879	584.5521953	3040.127111		[M+2H]2+ 158.946	75
80.76681317	80.76269165	80.77079085	40.56600176	37.94100165	41.85900141	5	2	0	3	1051.472182	4874.80018	4424.561307	4107.256013	2238.753704	7493.759841	6730.96585	5962.972479	5934.298699	5814.711178	3281.334666	2834.868133	5705.892533	677.7771188	6741.690645			9
80.87383822	80.86899686	80.87698705	502.4099922	497.199986	503.0920087	3	0	0	3	1751.056286	2229.039411	2516.862248	2415.106207	2196.239548	2915.934226	2744.699427	2184.853408	1746.836073	2274.904818	1225.86028	2700.056075	3123.765995	731.411049	470.410933			1603
80.93420305	80.92947499	80.93688097	1098.364957	1097.857052	1102.613992	6	3	2	1	3297.03897	3247.93928	2101.779404	2746.006958	1092.836335	1090.173837	3360.45337	3284.17385	3991.54046	3512.18645	4387.372301	4894.741454	4232.150936	4469.271731	4314.230985			17
81.03209988	81.02821436	81.0368873	1098.250011	1096.823044	1100.250978	4	1	0	3	1473.996896	2097.719232	1560.510467	2041.620981	935.6791095	2876.616675	2033.100455	2739.82335	2712.543927	1834.740258	2458.204538	3099.63846	2529.428817	1878.405343	1829.893485			1290
81.0567941	81.05652171	81.05720129	578.4090099	576.5130045	579.448018	15	5	5	5	7937.290323	41953.34023	35559.8929	41676.52846	25804.25314	50591.32011	47256.63202	49016.45657	18059.65425	39999.82342	96158.66407	79727.73994	103982.884	72854.26369	121886.2111		[M+3H-C4H8]3+ 296.22	4
81.17368313	81.17083285	81.17704089	43.65150009	41.47099972	44.76400151	4	3	0	1	770.6015083	927.255894	3576.949347	2246.671114	708.5656063	3051.902927	3769.366162	2897.591823	3149.929665	2842.219249	2094.127544	2800.30399	2439.11521	3853.115104	2630.545659		[M+3H-C4H8]3+ 296.573	139
81.22255404	81.21521693	81.22267881	1098.446019	1097.920984	1100.509033	3	0	3	0	2501.285676	2472.12465	2973.147543	2648.044558	1138.812029	1542.084623	974.4801444	2408.995516	1749.647919	3013.036789	3011.370139	3269.00909	3606.044154	3938.037771	3761.688923		[M+H+HCOOH]+ 34.2198	17
81.21575355	81.21133371	81.22359571	40.92099972	40.44600176	44.61400151	3	0	0	3	2449.766146	3720.689339	2681.462571	3828.022809	3494.499344	4499.75598	3483.903708	3753.256149	3171.130043	3412.538659	1125.380064	3188.563721	1570.93605	1661.411257	3471.037839			9
81.4243381	81.41588343	81.42622089	37.68150013	36.68299913	39.97600176	4	0	0	4	1881.971344	1422.196371	1770.339556	1619.79195	1702.930607	2250.549276	2650.839371	2050.457659	2516.125491	2520.81939	815.8837092	1005.744472	1020.420229	2679.336548	1579.043096			28
81.50819891	81.50803436	81.50840545	1173.313958	1168.755993	1175.703964	17	5	5	5	306648.5049	397620.9067	297716.3068	259426.7782	373673.5933	232489.4249	277126.3243	502377.4126	228627.0313	590120.8025	507237.1298	536982.897	435555.5317	703145.069	461005.0389			417
81.50836548	81.49976004	81.50858427	1102.173988	1097.322017	1103.726046	16	5	5	5	4348124.569	4405286.661	4507426.796	4625918.631	4535957.286	4653846.161	4518076.763	4561688.203	4539904.115	4314314.74	4508578.801	4516351.174	4614845.155	4555738.136	4421459.798	[1][M]2+		75
81.50825152	81.50809865	81.5084474	1194.319038	1188.910032	1196.203036	16	5	4	5	411104.7402	249766.2777	278766.0577	275980.9893	250449.3055	258057.3972	481805.212	218001.5372	257199.0292	262686.7952	482723.2108	274721.2487	303274.1969	301798.6044	332311.9725			3884
81.50826694	81.50813267	81.50842834	1154.404037	1149.694971	1160.181024	14	4	4	5	461583.0277	375800.5715	592623.2198	400622.2764	356697.1158	403097.0833	755238.132	537330.9536	599534.1298	400917.3576	387654.9273	505914.893	367426.5957	505193.5215	372926.3162			223
81.50823919	81.50815224	81.50835173	1184.160995	1181.358032	1186.38801	10	5	2	3	268331.6655	266178.2126	280139.7887	333695.1617	237282.8342	317643.1793	319582.3514	278846.0221	293787.4558	354116.5101	327390.0223	327292.2762	287544.2579	345953.0471	359843.3079			237
81.50829671	81.50813406	81.50846431	1145.264031	1139.515958	1146.638947	9	3	2	4	513157.1321	566155.2212	462218.1761	456127.7705	518248.4579	562722.7054	556182.8618	521231.0815	559301.0513	626226.3287	680803.854	595108.1875	704023.8371	651982.0587	659572.2621			232
81.50828837	81.50819313	81.50850045	414.2180112	412.3929976	414.8649893	7	3	2	1	1182955.153	1045013.704	968567.3145	1003534.578	1197681.358	1004000.869	885050.5003	533364.98	1123063.88	974962.7555	906190.5744	1867725.016	940865.0859	879673.6039	807504.2661			2611
81.50832815	81.50807062	81.50838476	1135.205018	1132.421036	1135.840966	7	3	2	2	708136.6403	748930.7241	622675.4093	901518.1222	1109559.128	705389.7003	697510.0629	711824.1742	768742.3471	694039.739	911505.6839	767657.547	722008.775	721691.0052	710712.6023			204
81.50834358	81.50827463	81.50850945	521.9059946	521.6799983	523.4280145	7	4	2	1	1724982.457	1477709.352	1292550.031	1156969.77	1385786.898	1404063.054	1271216.802	1407795.466	1443986.21	1397435.141	1444321.706	1166881.095	1436014.871	1382314.672	1276619.17			251
81.50823561	81.50813875	81.50839303	1163.999977	1160.629991	1165.891042	7	2	1	4	359148.4474	339606.9428	333058.1398	514022.0067	333213.6694	283116.9854	353848.7638	348687.0029	347404.1612	337866.8863	389449.2114	370443.8434	355481.2722	293715.5526	291609.4315			307
81.53335754	81.52439365	81.53361303	1102.398529	1097.503965	1103.726046	16	5	5	5	220365.2916	238818.867	242760.1849	247065.826	242023.8751	261753.7023	261087.026	252249.8079	242403.1605	214307.3844	296351.032	259403.5047	260196.3489	263589.6259	242401.1957			75
81.53288535	81.53274838	81.53308812	643.6930255	642.0080251	645.6240015	4	1	3	0	2382433.124	2274083.982	2214615.74	2248280.957	39932.29806	2375538.513	29013.95652	50940.41793	2314828.062	58699.38602	2384755.945	2346720.443	2412916.209	2412806.897	2295042.705			5345
81.53287162	81.53263769	81.53303749	623.5660114	622.2439819	627.2780145	4	1	3	0	1577322.137	1563498.437	1537565.055	1545767.971	28034.22109	1645904.921	26599.5202	32742.23799	1669204.117	50323.58601	1639562.518	1649927.21	1666504.78	1644470.884	1582457.719			2568
81.53200536	81.52928219	81.53914261	42.72800088	40.45600176	45.14200046	5	0	3	2	7814.543051	9459.530433	7229.788819	9216.782914	7176.398367	6368.132775	965.7923885	1842.110646	6713.437071	651.3671713	7126.759513	6956.305458	6639.826673	1232.178562	1891.454595			986
81.62610856	81.62280787	81.6299042	44.76400151	39.1990006	46.50099993	5	1	3	1	1108.58546	2940.508308	3006.156972	2948.170391	3568.097066	3692.055419	835.1632664	1210.132873	480.2214201	2568.955545	877.8815163	3169.220199	2528.775926	3353.386469	3144.005786			3232
81.6592358	81.65916112	81.66204415	592.1749806	589.4610214	593.6079915	3	0	0	3	1662.89736	1604.584975	1711.85742	1758.46137	1431.732397	1793.100111	1832.307164	1714.31058	1663.527058	1922.582746	451.8222875	2849.379687	3211.642654	900.6522198	783.5195004			1860
81.73014159	81.72429451	81.73294362	40.44600176	37.29400132	46.44099993	5	3	0	1	1688.837095	2854.80509	377.0053865	2865.45161	1057.373667	3409.434638	2559.928235	2968.193841	2896.252135	2908.79256	3829.901218	3132.758553	3351.977352	1566.530635	3010.066448			987
81.92031192	81.91342766	81.92323382	42.26400003	40.56600176	43.98599982	4	1	3	0	1414.46857	3284.588417	2464.333712	3228.478962	3465.323322	3204.007396	628.5921319	1241.912319	1784.673051	2998.893868	2798.186292	3386.44481	3279.252698	2923.761912	1977.524228			988
82.00091612	81.99990877	82.00103512	33.54000092	32.91100144	37.29400132	16	5	5	5	187635.0445	171782.3063	273859.0956	183561.8564	241424.8458	183208.3261	168436.0475	171019.1042	171680.2636	136980.9641	160714.5467	105575.4815	105491.1551	143111.715	136180.076			69
82.00873294	82.00838308	82.00904719	1102.193989	1099.969025	1103.726046	15	5	5	5	397609.9362	407390.6949	434437.1474	442605.1236	434921.0877	444288.8368	411351.5474	444068.4234	433732.6423	386209.9698	431770.0299	431452.5563	465931.5119	442705.8059	428809.8912	[1][M+1]2+		75
82.009217	82.00877028	82.00928952	614.4020247	613.5590138	615.8820247	7	1	2	4	155548.0847	92289.07325	85366.11762	99266.64949	90674.69981	107345.2697	95943.38877	98977.23465	104660.5417	82486.44886	89299.41665	89488.73904	125272.7311	114776.2893	90981.76998			104
82.00904272	82.00867009	82.00928053	641.9655141	633.0110089	649.7659985	16	3	4	4	212061.3697	142806.6115	137093.4284	141668.2176	122136.324	173019.1749	270844.4223	159373.2211	133105.2859	142125.0272	148480.2171	105462.3845	126981.5929	147526.2214	117491.8645			5346
82.00893504	82.00873911	82.00914293	605.4810031	602.0539967	605.9239813	7	2	2	3	151802.8378	153175.6563	165614.5668	149428.4721	186651.309	229607.1657	154113.6027	189147.7089	153695.0295	150017.288	99575.17476	154324.1581	151125.4403	123115.5298	102388.287		[M+Na]+ 59.0152	302
82.00903477	82.00895657	82.00916317	623.4630092	619.1550064	626.0710144	9	0	3	4	107843.2164	124380.5096	115845.5576	110571.951	114496.5484	159390.2762	126420.5209	107788.7539	120893.0405	94065.4142	103000.4316	120601.9032	141688.9652	120214.9257	127425.4011			2567
82.00901532	82.00885216	82.00925504	585.1629753	582.5409836	591.9420024	9	4	3	1	189529.6613	134236.1727	220537.869	139400.2943	99432.87916	156133.419	143554.612	110420.9497	153897.541	334694.4118	124974.8108	127763.4759	122209.9212	111825.8842	117282.0551			5356
82.00908825	82.00884706	82.00925153	733.4734953	726.5899982	737.4949979	10	3	1	3	119481.223	116312.3323	126391.5748	119516.7284	165300.1056	120777.7002	131414.2195	128034.6669	121753.3508	115277.6665	126411.692	123490.1121	125130.8631	126372.8775	122050.3626			6077
82.00918752	82.00881464	82.00933854	746.4559824	740.668976	751.6180229	11	2	1	3	101605.9179	69489.29572	100889.3134	110543.6662	103364.7228	107118.352	139731.6938	111182.0749	112465.3575	105105.6193	93926.22819	118002.5792	28513.37762	177935.6273	100934.3952			219
82.00907878	82.00886215	82.00922611	675.7819772	674.6260071	680.0449799	7	2	3	2	122722.9254	138668.0657	133908.9641	130655.8556	169511.803	184214.086	140402.2936	145095.3788	131987.0066	130276.8269	236569.3102	125679.9932	144878.7436	145738.4446	143477.3043			4158
82.00913705	82.0088705	82.0092136	560.9370065	557.0059903	565.6649857	7	3	2	1	196589.8929	120777.0877	85982.62145	105244.2038	99737.64452	157577.6006	112283.1362	113018.6727	117352.1653	128955.0225	105975.927	118787.5906	16297.58177	112640.2323	110905.5937			3204
82.00902013	82.00874709	82.00918718	690.5510174	683.0130217	698.391024	12	2	3	3	113630.8598	111275.4684	117401.2849	110290.861	100596.0375	130100.6836	119225.7558	103060.8305	124030.9984	115162.7691	118052.6819	147101.2382	226111.8679	184460.948	121614.8777			5318
82.00915742	82.0090239	82.00930772	758.7444865	758.1900066	763.7779857	4	1	0	3	135190.8065	110364.4802	131224.2136	127948.5045	133403.2788	146020.7211	144691.3915	139996.9151	134727.2418	135641.818	112415.9001	142545.6009	195605.0531	244594.6314	136191.0922			5693
82.00902065	82.00896841	82.00918048	546.794496	542.0559798	551.2370177	6	3	1	0	87924.42583	97304.32688	137709.5628	137770.2388	136779.8747	226166.9602	149773.5277	150640.4049	154520.507	147039.0292	152085.5779	155002.1929	155387.0934	150579.4775	143751.8426			5952
82.00472381	81.99923432	82.01320513	65.74800253	65.43200211	66.69600147	3	0	0	3	4576.001978	3628.048091	5404.242368	3666.706062	5300.718328	3885.878509	3399.940057	3558.335568	4211.065364	3250.079759	3930.636205	2682.616539	1830.378525	1105.037865	2965.324093			5242
82.00885573	82.00884738	82.00905155	531.7059981	531.0510172	531.759028	3	3	0	0	146807.4454	131238.4017	139124.2113	119334.9374	123433.3061	124548.4064	117559.1946	127161.6453	141963.617	130250.0865	115875.2007	128270.8793	121672.9942	122237.9805	104219.3479		[M+H]+ 81.0015	5293
82.00896514	82.00879874	82.00929848	773.7979718	773.7560236	776.9110107	3	0	0	3	109579.9025	108275.2329	100557.8962	102417.5423	104500.4682	112600.8294	110013.7386	107320.5389	106823.034	107734.5349	101139.3229	113677.8654	128619.5712	89396.86936	108574.7175			5458
82.00901912	82.00871592	82.00911636	662.9840065	652.6940204	669.4939882	19	3	4	5	103097.4805	166596.0923	171322.0707	109932.9255	208024.5057	175797.1611	161391.4442	277171.1428	169660.3835	95527.29167	147686.8223	98341.2646	283722.0083	186747.6669	171065.3485			3781
82.03958896	82.03943011	82.0397712	829.0200198	819.0669945	839.3320032	13	3	1	1	123411.2465	190021.0474	115115.1678	13434.96189	107565.7251	120150.3495	118417.6904	112915.087	230988.5737	113756.595	121058.9714	23099.3011	117397.9581	115686.5519	113707.4612			2730
82.03970324	82.0392147	82.03981261	748.2719904	745.9150259	752.8409767	8	3	2	1	108572.451	104250.0952	81340.25934	130712.1582	111632.5238	114530.1956	119274.6389	118139.4178	92779.50247	110113.7312	120339.7266	135630.668	120454.6955	117005.676	118643.6043			5177
82.03961848	82.03947125	82.03968854	808.9549838	808.4790138	812.1060138	7	3	2	1	145294.259	185200.2191	128113.9577	76175.44662	139962.007	147847.4696	144752.3652	143954.6042	150677.318	182218.7097	149731.7863	218967.502	153558.7054	143635.951	143117.6796			410
82.03964137	82.03945261	82.03969093	795.8139777	793.1329968	798.3259831	7	3	2	1	104175.9579	103043.5152	116247.175	92934.52077	89595.53873	95558.96792	95299.63869	94741.26398	90982.44358	103439.718	110338.176	87071.66634	106440.9617	103110.1851	93885.84266			561
82.03970359	82.03937979	82.03971521	766.8550264	765.8119829	767.0989992	5	3	1	1	73633.79263	86929.28362	72347.25446	63780.70829	67984.86455	80590.41153	79413.61634	69598.48519	80687.38781	86579.13442	77369.07939	70194.76449	76678.93961	79669.1158	77190.23623			4848
82.03956358	82.03938669	82.03969489	731.1679735	725.3040118	739.3519733	11	3	1	1	83008.87847	77400.02202	83211.76284	126975.2212	78927.98833	82957.45088	81508.99988	82769.59216	114319.2633	79498.13811	77283.19697	78097.76036	89720.77317	82657.99084	80566.28854			5434
82.03945052	82.03933356	82.03961081	757.3220284	754.7750175	760.3740092	5	3	2	0	60677.76563	111032.7807	74386.09656	77493.58756	68494.30098	73766.37968	71952.68888	70984.78407	57975.86154	19607.20747	79427.90634	72479.79538	74253.75837	72325.40723	70811.7374			572
82.03961608	82.03934777	82.03978949	777.7909744	773.4439854	780.9990179	7	3	2	1	148875.7911	150221.7621	80860.10137	164535.5586	141788.2122	145481.4934	151286.6194	146550.3361	91132.46959	63953.96437	158004.1986	119732.9224	148937.7698	148053.0491	148789.9765			2972
82.03950442	82.03945725	82.03977106	706.2020248	705.5500249	710.011022	5	3	1	0	102618.0532	67743.02007	85891.46953	88787.09375	94248.5256	96883.54244	95280.74457	96292.47618	130554.2288	95234.20528	102992.5869	100354.2231	103615.6071	99293.95493	96450.66638			5504
82.03955705	82.03947098	82.03968494	715.912496	713.7670001	717.6759973	4	3	1	0	126870.2964	224309.6636	93077.26764	82461.49353	127567.8876	134877.8044	131674.5791	135328.8155	123530.484	129111.4065	135068.8874	142690.3435	129797.4946	135328.93	140432.3372			6188
82.05219663	82.04410735	82.05292664	43.64599982	35.81500102	45.84299824	5	3	2	0	8042.400258	3510.621481	853.2885655	1549.36161	6964.074049	8533.320627	5970.253614	918.1998179	8455.552104	5097.59988	6739.190335	5985.479692	5606.038541	6325.332531	5746.020285			3181
82.06913774	82.06210889	82.07348761	43.43150009	40.44600176	46.51099993	4	0	1	3	5672.574162	5969.087443	4537.041932	4757.978151	4894.669166	857.2618377	4339.841767	5798.954757	6678.950436	6223.187253	1399.168112	4905.934779	4867.098334	1539.266006	775.8744925		[M+H-C5H8O4]+ 213.101	139
82.23981329	82.23511695	82.24465008	1099.359954	1097.948008	1103.985965	5	0	3	1	3337.663435	2935.421592	3206.473975	2904.874876	2660.735568	886.4911007	3592.598072	1001.377051	3137.444751	1091.229413	2623.973114	1414.738069	3686.197229	3964.243157	3880.97731			17
82.52501868	82.52482082	82.52516527	33.5209987	33.09000092	33.69000092	15	5	5	5	58368.27364	51778.8914	72540.52339	55049.61378	74440.38001	54421.77803	59108.09859	51173.52805	58308.99744	46215.65968	60295.72047	17323.12777	22473.83314	53055.13994	51164.5845			69
82.54358905	82.54189107	82.55257259	42.72800088	40.11600176	43.32700035	5	1	3	1	3602.999428	1330.564594	4191.712022	3263.609069	3372.380635	592.0442343	1298.558156	4061.800668	3803.158787	1132.472946	4971.575218	3599.090261	4380.809041	1472.873671	4316.65718			989
82.55244189	82.54757999	82.55551823	386.9179916	380.3570141	388.4579986	3	0	0	3	891.2103482	878.2037814	923.1675126	1079.931172	511.3993094	1286.520993	914.0979922	947.7665119	1104.07233	1329.738557	582.58413	1246.487208	1420.611167	712.6388819	615.6726999			1634
82.5979439	82.59620728	82.5981498	43.03700035	42.72800088	43.29599982	3	0	3	0	3623.598038	3922.243316	3593.355901	4149.726666	3340.874655	4763.185362	4073.89729	1282.108503	886.2499265	1212.52455	4562.908562	5012.395306	4433.6106	4911.075239	4205.558218			990
82.62971494	82.62288716	82.63525845	1099.672011	1097.920984	1102.957033	5	2	3	0	1332.718454	2730.986041	1743.313743	3352.134669	2588.927204	1635.717768	3562.347589	959.1342058	1391.425902	3202.462	3573.191734	4863.74162	3068.612333	4015.549647	3900.819427			17
82.82328477	82.81717175	82.82930639	42.07900141	35.42600155	45.24300098	7	3	1	3	973.9813161	1497.375366	1321.178264	1964.93865	2202.403075	2447.519234	3957.072741	1857.459477	1475.618376	2770.68649	826.6123897	4153.21523	993.1328741	1977.482853	3626.855637		[M+H-COCH2]+ 123.821	9
83.00178202	83.00140987	83.00197712	33.54000092	33.09000092	33.79000092	15	5	5	5	31195.56242	28980.28433	46454.79738	30739.53986	39280.56483	30947.95303	27656.06708	26251.02364	27953.7792	21879.54474	27723.97368	19188.77361	17412.47455	26425.29531	22412.08657		[M+3H-H20]3+ 263.994 [M+3H-H20]3+ 263.994	69
83.02557922	83.02519195	83.0258026	33.53049981	32.77100144	33.69000092	12	5	3	4	13017.56041	10759.1523	17458.79349	12069.16551	16586.96378	12216.51802	12813.58566	29677.57047	14430.56865	26718.53116	16680.89462	21634.84678	5369.540946	12630.69151	13346.50223		[M+H+NH3]+ 64.9955 [M+H+NH3]+ 64.9955	69
83.04717968	83.04675147	83.04744397	1098.780527	1096.823044	1100.409038	14	4	5	5	26220.83133	32083.2054	26721.17518	32442.79212	31551.92811	33110.42053	33102.14294	30459.8793	31592.38256	30239.52055	47361.36378	42730.77858	39284.74614	34998.11723	36887.11187			17
83.04720521	83.04698024	83.04756883	41.47099972	40.84099972	42.07900141	12	5	4	3	72439.36869	73960.08204	70636.2212	73248.70819	68505.48341	138979.0539	93062.93257	100275.6811	82504.18386	89563.34531	82240.19197	70327.32938	63684.40653	77882.56875	73874.96568			9
83.33122307	83.32470138	83.3331061	1100.219034	1098.436976	1101.389025	4	0	3	1	2928.519213	3094.341668	2020.931919	2443.690193	2092.175078	2835.068778	700.4886029	1448.742851	2285.916244	3399.286345	1283.793522	1904.895699	2727.958852	1309.08115	2381.838339			1291
83.35493727	83.35205233	83.35908733	41.46000056	40.44600176	41.85900141	4	0	1	3	3975.513288	4537.970438	3908.470067	4098.367894	3915.795167	5334.068571	4947.174945	4642.654583	4970.158582	2140.709186	5937.589648	4452.16568	5766.655776	2987.437975	3119.098234			991
83.48506276	83.47769245	83.48921488	37.34699861	36.43400049	42.07900141	4	0	1	3	916.7511595	1841.992668	1546.269554	1360.449734	1584.831352	1719.701722	1619.986262	948.4830379	1446.051888	1591.06409	2537.717998	1156.466783	2193.23303	2596.908938	651.8450161			28
83.50460173	83.50433525	83.50489798	1102.36303	1099.969025	1103.726046	15	5	5	5	126158.4126	125608.8663	126719.3476	132850.3188	129030.4673	128115.4579	134101.9742	137491.5344	127319.281	125389.0552	135729.6521	129705.4345	128587.6796	133627.032	131361.2087		[M+H]+ 82.4937	75
83.52376435	83.52319218	83.52413358	33.33000092	32.77100144	33.79000092	15	5	5	5	12227.39722	9925.186557	15858.17871	11425.06991	15371.2344	9973.797054	11993.15046	10199.45759	10896.73946	9915.511053	12011.55549	3382.584307	4272.57371	8820.524392	11655.03869			69
83.56381497	83.56111378	83.56847682	408.7020004	403.4669995	409.927014	3	3	0	0	1013.388037	978.1583287	1592.368707	476.8393794	511.5673108	1442.485654	1980.697339	1206.201056	969.6382074	1279.284421	1682.490122	1665.920418	1392.79104	1675.534301	1446.651			634
83.66501925	83.65693693	83.6663323	1102.580019	1099.954987	1102.957033	4	4	0	0	1086.825894	1465.587331	556.3489509	2041.156935	671.379855	1830.913141	1556.206405	1648.529764	2320.260365	2022.451834	1456.830378	1980.739464	2155.153236	1893.454967	1862.140601			2351
83.79714006	83.79023261	83.79795327	1102.002044	1099.372014	1103.37703	5	2	3	0	2158.971709	915.3126992	2333.405363	653.9903995	2018.20449	1735.451301	708.2387816	1607.452566	1374.20032	1860.751828	1761.962572	2214.497125	1958.463524	2063.173768	1920.74866			2352
83.83864331	83.83626259	83.84693317	38.91799924	37.31199861	42.06800088	3	0	3	0	1735.128511	1610.815634	1418.477221	1755.406737	2036.124296	1869.090154	2214.813471	787.0292092	821.0004541	1222.421266	3058.909631	3134.50759	2721.918483	2679.271328	3750.532668		[M+Na]+ 60.8502	8
83.86844063	83.86501069	83.87029131	1100.040006	1099.696976	1100.523954	4	3	0	1	2226.175294	1095.467358	931.8231305	1368.222609	1946.781754	1838.270109	2548.39748	2328.665997	2350.833816	2249.90952	1810.161789	2620.384998	2782.987607	1590.543755	1293.614108			17
83.99836098	83.99386699	83.99849937	33.53049981	32.91100144	37.94100165	16	5	5	5	33613.06395	33327.42551	49223.76872	31620.17444	46051.12296	32580.28583	30668.42866	31638.5631	31925.36267	24877.9587	28581.4829	19412.11023	18855.94842	26695.76387	24838.96792		[M+H-CO]+ 110.988 [M+H-CO]+ 110.988 [M+3H-CH3]3+ 263.994 [M+3H-CH3]3+ 263.994	69
84.02451396	84.02431707	84.02601546	32.92600144	32.70100144	34.6969985	6	0	3	3	34489.87304	33010.39282	49378.59702	31623.18817	46432.03312	5633.840545	31284.27125	4625.32212	5018.072149	24368.49489	30221.96871	18762.46192	2156.36387	3911.111055	3948.015941			69
84.03154135	84.03130014	84.03171129	73.92200232	73.30500198	75.42900011	15	5	5	5	1676307.192	1982593.239	2111295.639	1948818.221	1892759.996	2053849.504	1888018.906	2079366.757	2033688.084	2011213.836	2192926.688	2040939.389	1734748.329	1815855.56	1858134.132	[2][M]+	[M+H-HCOOH]+ 129.032	84
84.03149749	84.03121304	84.03161155	67.03499737	66.32800253	69.48299927	14	4	5	5	609411.2636	560882.8474	723929.2814	708454.7099	663319.2494	800134.7668	702312.8517	934123.5255	776451.0791	842589.5253	1063515.93	1481713.142	1160706.51	810201.8255	764346.4518			109
84.03145282	84.03135426	84.03162365	46.50599993	46.08900162	47.1299994	10	0	5	5	76179.64321	136035.4942	83879.20535	77361.47526	85728.25506	312084.9869	371622.4566	355659.4315	305500.054	302773.8875	625464.9526	678759.4666	682751.428	522926.7403	647607.0789			144
84.03146199	84.03122257	84.03159296	38.57000113	38.01000113	39.41799924	15	5	5	5	272085.2839	452041.0245	240265.933	278814.2434	304846.9081	695376.5038	723917.4367	752967.6625	748244.4232	653033.4412	883775.4422	1010823.802	1062813.906	838935.1083	904137.2444	[3][M]+		8
84.05679264	84.05654477	84.05695813	38.57000113	38.01000113	39.19799924	9	1	4	4	7429.367198	5652.830656	8608.283714	5722.879232	6308.273838	11083.5038	9657.632281	11897.40171	18625.30022	7324.014295	16112.87001	21284.31231	24740.8901	11542.65369	12390.41818		[M+2H]2+ 166.094	8
84.0568481	84.05672189	84.05707987	73.90650026	70.02200232	75.42900011	16	5	5	5	32787.0318	44454.22036	57489.88991	46777.64619	40602.78997	50889.61616	43306.68759	59351.01992	47953.44151	58428.93246	65775.5963	65187.72324	41284.41614	50474.2957	43225.33862			84
84.06770085	84.06729925	84.06800551	35.18600155	34.6969985	42.85800088	16	5	5	5	52337.85805	51685.30753	41676.52662	49259.48008	41989.19676	71390.18563	73020.55257	74217.98938	71983.70289	69807.57058	67946.30044	73253.71367	63013.09289	65234.47008	70816.25444			79
84.06718275	84.06381125	84.06903051	467.9510088	466.3469966	472.4180141	3	0	3	0	841.6921421	1075.203449	1054.7721	1055.44846	886.8744287	306.1497961	1247.092276	834.4834271	479.5041818	550.2835033	1222.909742	1369.904318	1129.814301	1283.521177	1324.605791			2817
84.25930654	84.2564282	84.26709205	555.9490094	553.9709795	561.6029984	4	3	1	0	773.8372885	1761.933818	524.2208295	1401.316922	426.0936792	1703.195462	1276.852436	1580.565011	1904.535479	843.5124793	1509.526006	1564.780828	1322.469813	1448.330329	1757.214853			1184
84.29152926	84.28875514	84.29808805	1101.660973	1097.600989	1107.750986	5	3	0	2	3091.996891	1302.589033	574.9625722	2817.338814	1141.319424	3525.518197	3598.462952	3357.631713	3726.606891	4344.67203	459.6600789	3581.931486	986.3097173	2660.205562	3402.209881		[M+3H-NH3]3+ 266.886	75
84.33344984	84.33129073	84.34242317	41.28099972	36.68299913	46.51099993	7	1	3	2	3988.116333	4740.869882	3466.97645	1540.700158	3374.194671	2222.67216	2217.851159	2364.305047	3677.714827	3963.561064	6261.247252	2003.163679	5483.639158	5237.580968	1155.471907			992
84.36227086	84.35682852	84.36856222	1101.50651	1097.857052	1102.927033	6	1	4	0	1893.869293	2501.965601	1099.735928	1599.88434	1740.983221	1896.080436	886.0401931	694.2733139	1148.41096	541.4913343	1809.71944	1638.832186	1904.079284	1590.133495	1674.192972			2353
84.54575112	84.54187916	84.54963422	41.26700132	39.82699871	43.94599982	4	0	0	4	3942.257208	5252.14391	3581.795184	3992.162979	3798.16042	6090.9823	6152.196692	6176.729832	5224.419764	4899.089627	3164.103561	6059.106658	2342.065575	1601.714883	1710.9383		[M+2H-H20]2+ 185.085	9
84.56044283	84.55841515	84.56925629	43.74599982	40.69600176	46.47200129	6	2	1	3	3789.081372	3779.484935	644.5562681	3758.349775	1028.51648	1873.153578	4940.752325	5416.748799	4519.050153	4210.992212	5826.327149	5847.88327	2851.222282	1811.503902	669.4510276		[M+H-C6H10O4]+ 229.612	139
84.62135008	84.61636866	84.62372077	42.40800088	40.05699871	42.70000002	3	3	0	0	3045.741644	3766.872079	964.6143787	1460.493608	1060.589509	3966.540876	4217.478376	4374.843216	3674.37435	3361.540916	4714.337924	5659.211066	4022.000734	4482.507997	4053.144937			993
84.68662202	84.6844638	84.68752587	1098.610508	1097.322017	1100.523954	4	1	3	0	1729.385077	1208.891297	2229.385295	2004.421027	649.4524812	1266.110237	3193.619272	1806.241929	1511.326028	1046.002616	2736.994369	2946.114803	2790.336128	2995.408968	2263.885206			1292
84.7881356	84.78568605	84.79047526	43.29550093	41.71999919	46.50099993	4	0	3	0	4078.021812	5330.449676	4577.010444	5081.094108	4681.144377	1708.169517	3854.745252	4552.065056	827.3992796	2067.446053	4806.255808	4210.771269	4429.533085	4096.15841	3810.163591			3182
84.8699236	84.86614112	84.87219869	571.4230019	567.5459966	572.6760182	3	0	3	0	50999.6316	50247.22786	48483.87178	49851.11	48179.61418	540.8804542	53115.00027	566.9668617	49561.04259	481.6828929	56903.24008	66140.78034	58238.16974	56554.61142	55048.28358			2867
84.94628086	84.94593302	84.94649277	1118.922039	1114.268024	1129.352995	33	5	5	5	94879.90551	855302.7999	452598.2518	534134.9252	677720.2575	621842.8602	578852.771	727627.443	435197.732	596954.9234	130104.268	309535.7224	905840.0691	637777.0923	643100.6471			3221
84.9462488	84.94590468	84.94648788	1101.976965	1099.969025	1103.172959	15	5	5	5	398679.1267	409077.9445	413858.6267	416316.556	409639.7054	448568.1122	440394.716	455933.3773	430355.3847	415887.0216	494162.019	486571.7012	465675.993	468247.2718	431529.1448		[M+K]+ 45.9824	75
84.94627396	84.94613859	84.94647321	1135.955015	1129.928987	1140.752977	19	5	5	5	275096.3485	362312.5577	490253.347	270413.5414	274683.6689	265468.3296	370745.9847	267360.6472	264366.9801	227258.6044	317373.3342	480071.9802	315655.856	263854.2856	526704.0384			563
84.94642724	84.94628202	84.94654378	32.91100144	32.47100144	33.5209987	13	5	5	3	507156.2217	385672.803	392901.235	411920.0793	448511.1898	509556.3805	387633.7955	392747.7533	361209.8976	381061.7718	302102.0866	387311.4274	298758.3136	308029.0752	335835.1031			69
84.9462666	84.94613034	84.9464208	1194.955946	1192.045054	1199.35597	15	5	5	5	449607.7646	125764.9453	324800.6623	422044.5624	303844.1744	270354.8028	127563.1154	308636.523	263040.888	187276.6565	251425.1207	319956.3466	220428.1529	223519.4377	341190.5893			3885
84.94629938	84.9461173	84.94643463	1154.702033	1149.067034	1159.943955	16	4	4	5	252610.4016	288482.4966	246255.2958	290228.7539	207968.97	312166.1085	293254.8738	292147.0002	576423.3493	372258.8095	261191.6494	239764.0482	368008.1724	291799.2613	458621.8363			3865
84.94621856	84.94604484	84.94653699	1173.427048	1170.280037	1178.84697	13	3	4	5	250573.3965	402373.7689	260419.6182	262418.7332	255432.35	306112.0319	237606.6571	310628.4398	250360.4564	266540.9884	356588.0413	208094.2438	201102.6478	342118.8659	256932.2794			3904
84.94626419	84.94610169	84.94642628	1185.75498	1179.360972	1190.164032	16	4	4	5	224199.1787	206751.9862	352847.842	237959.8321	620162.0838	250171.3423	446879.7694	243871.7932	176811.18	224272.0324	234774.9531	246592.9674	260915.3414	242595.7613	286562.7353			535
84.9462443	84.946151	84.94641491	1165.710013	1162.705977	1169.622971	11	3	4	4	198113.6663	238101.7568	355779.5787	410336.0742	223870.0291	313950.0797	264706.1378	262588.1284	366463.6747	238673.1581	262389.185	205910.4257	307092.6702	248919.2706	297810.5492			4032
84.94624941	84.9460318	84.94653149	1144.411987	1142.758963	1147.106998	8	1	5	2	252351.2566	245080.8198	245112.8828	365215.7438	240603.5625	329747.3121	255317.6825	276804.1842	253461.6366	271401.2726	279947.6789	273202.3667	271410.1993	396011.8739	259171.8014			3943
84.97365123	84.9713736	84.98262584	686.091008	684.2399835	689.8900052	3	0	0	3	1269.519375	1712.133734	1158.384557	1457.590127	1152.025127	1289.131885	1103.762002	1106.214749	1631.293285	1312.794732	1539.981014	1549.547327	650.405395	424.8281628	640.0704824			5032
85.01534413	85.0150547	85.02716905	42.18900003	32.0819984	53.66700077	22	5	3	3	98803.05519	91438.52252	91858.35378	87926.01587	90708.71306	102224.7176	96267.31079	88963.15029	94214.40818	102078.3024	85160.68706	113528.4094	196574.8974	755.808353	95264.73928		[M+H+K]2+ 130.058	9
85.0344219	85.03414578	85.03459971	73.87049973	66.36900114	75.42900011	18	4	5	5	91577.56567	108201.2984	114470.3956	103369.8519	94341.87476	110093.5045	96445.43351	121492.7094	114239.3445	109129.7321	118612.6705	118204.1433	97360.61654	146042.25	141195.4892	[2][M+1]+		84
85.03446335	85.03194126	85.0356418	38.57000113	38.01000113	47.59700056	11	3	5	1	13223.70329	23297.43073	71513.36688	69733.48115	10167.42936	31829.82939	42665.36059	49295.35407	39343.52122	35020.8268	81257.07606	90298.93566	65731.37636	84925.30095	74090.1228	[3][M+1]+		8
85.06138044	85.05270487	85.06344171	38.61799924	36.68400049	45.88200046	5	0	3	2	1274.063487	1625.50775	1611.94989	1517.164863	7508.963738	1591.268454	2878.30957	1520.922381	2127.853465	799.7233718	2221.504014	3650.641181	1660.843228	1712.9156	1056.75363			904
85.22885681	85.22624363	85.23560501	42.55250062	37.94100165	46.50099993	4	0	0	4	3583.370649	3364.387196	3446.262422	3403.473318	3317.966324	3319.083407	3329.752553	2848.695663	3350.241693	3094.069788	713.179952	888.7096627	1912.603982	548.2228176	3424.192862			9
85.43969019	85.43402838	85.44742506	36.99749887	35.28600155	39.92699871	4	1	0	3	733.0282288	1519.060507	923.0413057	1160.923669	1230.885872	1132.574794	1508.077846	1549.827731	1165.952044	1490.276617	565.8353751	2199.469914	697.0075831	1898.452909	909.8768059			1561
85.52885424	85.51809758	85.53012226	483.4459959	478.9629922	487.374978	3	0	3	0	3244.55044	4421.210711	3826.506715	3925.161895	4474.873923	4417.263757	582.7957021	686.4646251	4183.500797	606.4624019	4365.829859	4756.755278	5253.536756	4736.683607	5728.190285			2238
85.68068318	85.66622951	85.68106028	41.45200108	40.56600176	41.81999919	3	3	0	0	1011.134325	1604.236783	1191.604107	2997.918217	3607.329014	3399.004888	3744.648814	3769.916976	3993.221787	3987.519302	4355.289652	3115.652861	3743.450261	4419.534599	3552.358752			994
85.69311441	85.6888698	85.6954733	397.6100063	393.5030073	399.5960023	3	0	0	3	905.0585353	1385.412077	982.0439505	952.5270526	966.1590872	1004.401048	1219.697529	999.7084963	1128.685423	1181.782672	1107.572365	431.0934071	1115.574481	1402.444405	596.1413122			4485
85.9509631	85.94848619	85.9562463	1100.258514	1098.519036	1101.625022	4	0	3	0	4951.852413	4379.793698	5807.766318	6386.654468	3190.718495	2919.70197	2315.050233	3345.738409	4235.423827	3286.617042	12351.39445	6709.993696	5077.05972	7384.3286	5915.373031			1293
86.04696357	86.04665163	86.04711577	106.1234978	105.0040005	106.9599972	14	4	5	5	40872.75424	33905.46047	37301.4923	39636.60487	33541.97594	26651.23929	26411.33776	34931.93551	33556.42607	32452.61937	36736.70477	42754.76756	30643.30338	29330.4181	27550.02724			383
86.08337003	86.08021455	86.08351982	103.0099989	97.70699692	104.2350002	16	5	5	5	136064.5542	164018.82	125036.4219	136272.2849	129786.5321	289412.6398	318266.3975	354449.8949	334920.0041	545720.5884	817946.3373	908712.2037	748856.8891	474896.498	527650.1849			5605
86.08329778	86.08311797	86.08355202	34.7969985	34.3169985	34.9969985	15	5	5	5	102449.1931	140289.7909	89435.46692	84462.42525	109669.4784	68832.49797	81745.53171	84005.98415	78817.77767	64751.72776	153453.3908	144590.9428	152466.5033	182354.638	147435.1832	[4][M]+		279
86.08337627	86.08317722	86.08353574	112.4829996	110.5960066	113.6259976	15	5	5	5	100486.4804	125487.5273	100175.3953	107584.3335	106556.0126	182749.3708	222156.3917	237786.1302	250273.7145	219625.3497	259777.2794	278757.8417	232537.5377	232516.9706	225963.826		[M+K]+ 47.12 [M+Na]+ 63.0939 [M+H]+ 85.0759	466
86.33440013	86.32854016	86.3403249	1099.94903	1098.803047	1101.790973	6	1	3	1	1916.14356	2861.565221	2044.657627	1921.086459	1197.0454	1765.28503	2265.096155	1036.368886	807.3142319	731.1385872	801.7348079	1718.950591	2674.172475	1905.280595	2431.509559			1294
86.38443531	86.37281406	86.38540999	1099.864012	1097.322017	1100.851014	4	0	3	1	2110.763562	2397.276303	2191.883895	1869.305326	2258.254786	1308.33888	916.346669	2109.742973	1962.853141	1343.281816	1358.406568	2268.167597	2439.462198	1364.150322	3089.114298			1295
86.44712369	86.4456688	86.4507469	42.21900141	36.0359988	43.03700035	5	3	1	1	1416.291407	812.0487782	453.8763681	4427.094534	3833.794887	6844.833083	5612.233093	1724.127417	5191.688594	5104.292902	5302.10763	5249.084534	4882.254292	1486.101635	5545.332752		[M+H]+ 85.4346	9
86.50239554	86.49984273	86.5067328	41.7645003	36.05500102	44.18400151	4	0	0	4	2465.30424	2655.070141	2393.841118	2537.484785	2284.689811	3689.172445	3348.751284	3042.928202	2592.301114	2817.998667	3215.527889	1321.153493	1926.656417	1659.699795	1067.13056			995
86.633387	86.62644355	86.6369058	1102.38097	1098.523962	1103.37703	3	3	0	0	982.9433032	1137.855972	662.5414455	1458.973126	1450.243877	1216.335453	1309.639746	1569.346633	1499.733511	2366.185551	1217.534174	1236.980124	1225.363668	1373.587476	1273.421578			2354
86.79031803	86.7839717	86.79725647	42.72800088	35.81500102	44.15499929	5	1	3	0	4817.648017	3749.345531	2706.224092	3936.618876	4606.991481	860.5525598	2728.522434	1048.918394	1360.656565	3392.963296	3295.931238	3212.46437	3713.737577	2866.807618	2882.269607			996
86.86120171	86.86073478	86.87341395	527.94002	527.3279736	529.8200117	3	3	0	0	1278.767683	1126.775437	696.5456988	685.2193694	2302.81335	1996.884116	1400.207984	2266.481662	2383.591069	2600.082806	2908.041031	1703.28472	2171.341443	2388.971793	2633.030162			839
86.97930173	86.97899598	86.97958259	33.5209987	32.91100144	33.59000092	13	3	5	5	18128.43377	18607.71524	14932.16469	19767.273	13672.42844	21078.45755	17569.21387	22943.34856	16486.43593	19923.46883	12590.09509	28859.61517	21087.33022	18406.01599	13565.09027			69
87.01302496	87.01276011	87.01337056	63.38049932	62.73300325	64.22099779	6	0	2	4	5235.15879	4956.19872	4846.017702	4918.102059	6590.372101	5437.108194	7566.536207	7601.99741	2384.026411	4294.434286	26359.32838	24929.95355	21343.19272	8468.371955	20962.94886		[M+H]+ 86.0032	99
87.08645174	87.07967248	87.08662386	34.8819985	34.18799903	41.47099972	6	2	0	3	7680.209396	9101.053773	7134.687847	6083.784211	7456.387296	5294.10667	6042.770172	6885.269323	5583.374356	4387.270337	2134.886788	11383.43894	11245.07172	9626.611912	9567.307847	[4][M+1]+		279
87.18905363	87.18757312	87.19544825	1098.555946	1097.503965	1102.66803	3	0	0	3	3128.590558	3450.663788	3502.656069	2431.853204	2360.509077	4733.370599	4312.350413	3153.99292	3760.052643	3469.073661	4009.633051	1410.534072	4296.140065	906.4092704	585.5831895			17
87.21027833	87.2047276	87.21689197	40.14150023	37.31199861	46.66999857	6	3	1	2	509.8388697	1201.490668	2373.26263	2398.445814	677.9474611	2790.140082	3203.685741	2260.622846	2747.459239	774.9874707	725.6264286	3019.63089	3797.656022	3325.746776	977.3178283			8
87.49677587	87.49630007	87.49949217	1104.713482	1100.958006	1105.378027	16	5	5	5	106289.876	98936.07327	100231.119	100245.3271	92385.33696	124414.3291	120914.7582	114957.5779	104677.5507	109989.0443	149490.672	145597.3568	129456.1153	156645.7896	125989.1939			111
87.58836455	87.58166343	87.59311194	41.7695003	36.68400049	43.49700035	6	1	3	2	842.340902	4040.631394	5103.728259	4189.855179	4832.800038	1135.518104	5007.684851	4111.390235	919.6059475	1308.60757	2008.19258	4276.578453	4189.648073	4970.829896	1623.747694			9
87.63090304	87.62590227	87.63672152	1100.430482	1096.823044	1100.505025	4	0	1	3	3291.097866	3952.616834	3531.677673	3440.813301	2985.636457	3662.072266	3878.931715	1163.990041	3625.783215	3908.746782	1695.809315	1599.204911	1198.95394	3403.979975	3938.570619			2584
87.75131487	87.74399541	87.75654156	41.59099972	41.16099972	44.25400151	3	3	0	0	2129.383308	822.5600959	3887.225298	1250.719397	3299.179138	3803.514304	4192.975382	4136.526946	3881.98958	4143.501079	4656.044729	3263.798699	4060.366479	4299.495476	4497.406949			997
87.93459811	87.93062463	87.93849855	38.87900018	36.05500102	40.69600176	4	1	0	3	3329.879649	2924.134322	3114.670803	3192.861884	1560.695902	2972.573651	3842.003877	2586.526475	2988.16696	2625.282912	841.6421985	3890.426674	3565.484932	2787.231713	1985.216242		[M+K]+ 48.9774	8
87.98021882	87.97937085	87.98393327	33.43000092	32.91100144	40.45600176	8	2	2	4	2527.138938	2109.001173	3267.40409	4096.534435	3084.925877	4690.914244	4133.685814	3217.611489	4148.755203	3258.42801	2141.52758	3966.914944	3748.735903	3861.839338	2340.786558			2260
88.06251401	88.06233509	88.06272293	999.8430107	998.424953	1000.789008	8	2	3	3	60471.51654	55768.56272	86952.81316	58400.41986	59721.56844	77592.92718	68951.48144	92337.40247	70891.16953	58702.66827	110316.1671	121290.8665	197199.5345	105359.8175	104883.6077			1835
88.06258012	88.06243343	88.06280613	965.2160345	962.1010237	969.407048	9	4	2	3	115875.2836	245948.069	62711.47759	86825.75974	96190.16857	110797.5251	109928.3136	88766.06893	119399.5429	93584.36183	117595.2093	209218.595	163090.3752	117053.8353	113807.0712			3489
88.06262454	88.06238976	88.06279867	958.2614955	956.7040146	961.5869829	8	3	2	2	78696.30301	72412.11813	66725.27837	85253.29808	184279.6507	67122.00448	81339.94948	91500.9072	92377.11791	65011.29379	88896.92288	94948.97279	85064.07511	72066.12367	74819.75594			4051
88.06251847	88.06227583	88.06272764	982.9660324	974.2169962	994.4639722	21	4	3	3	87194.95047	73050.93617	100720.2653	51474.46681	79591.53108	86202.91651	97879.08972	375131.3171	99330.63473	26394.81123	115364.0508	125097.7343	114900.5291	255338.3363	102784.1634			4686
88.06255577	88.06233403	88.06287	948.0044835	942.7580177	950.3169957	12	4	2	3	72839.22752	80198.13347	75971.65568	66439.338	92731.89146	102725.2319	72796.78176	65509.56976	71562.906	63109.14701	73936.39168	168335.9587	70557.73942	88840.53384	69185.61013			3583
88.0625296	88.06225701	88.06274684	1019.461049	1015.539038	1025.526009	9	4	1	3	69453.62734	37695.62749	92817.63949	89323.59377	94105.53633	77505.7056	71664.72889	63582.19845	64973.76982	60248.35133	91468.43614	77642.15438	81877.62161	79890.12456	75549.74824			2316
88.06264994	88.06241007	88.06282033	928.8859843	920.8459845	938.2639813	17	4	2	3	97012.49461	121884.1997	56389.02322	95169.39182	61684.92241	57302.75617	95711.77883	87859.74488	96406.39399	88316.34071	104123.6034	145494.9619	127571.5457	182781.2262	87281.23766			3679
88.06246848	88.06235279	88.06258085	1008.811006	1005.220025	1009.831003	7	2	2	3	54311.86952	49041.19713	54770.74186	59628.99115	52268.0168	91640.82269	58286.41178	59855.62255	56705.80687	57378.78809	77124.05073	72378.17368	60907.5845	78525.66157	78247.62685			6086
88.09949698	88.08948869	88.10338778	40.51100176	40.16600176	40.69600176	4	3	0	1	889.62818	5115.002412	4345.328102	973.7165275	1657.4182	5869.499416	6004.597319	6673.215297	6348.447552	6302.313326	6600.684859	5764.445024	4806.950745	5622.227375	3111.683396			998
88.15806308	88.14874698	88.16273225	42.07800088	36.05500102	45.21500012	5	1	0	3	3360.361038	4312.123401	561.9607947	3670.510571	3312.854747	4405.085527	4342.20028	5022.742758	3332.620656	3287.718036	1604.417672	4795.93253	1365.885468	4979.886556	947.3601063			9
88.24579265	88.24049597	88.25041889	1100.456496	1098.817968	1102.777	6	3	0	2	768.5407863	1231.867778	2870.665117	1729.007688	1233.503554	1749.230536	2167.267805	3043.747079	2719.919166	3069.646373	2208.126852	1038.062812	2531.07267	1566.314863	1857.33713			86
88.31787104	88.31576608	88.32598706	1100.961014	1098.436976	1101.817038	5	3	0	2	780.7474581	653.6488176	2041.178706	906.1885308	2500.215	1660.226824	2258.674819	2420.017175	2913.597379	2827.126432	1600.907554	680.2203032	2613.89157	760.9358438	2584.515116			2355
88.32967063	88.32220532	88.33232079	526.6939737	524.7970146	527.9470009	3	0	3	0	1569.850196	1985.86059	1615.896149	1584.845974	1559.865337	546.2524218	1315.167438	601.7475881	1988.075798	835.0681357	2015.258197	1580.659559	1332.738714	1483.071297	1565.494437			840
88.36406705	88.3525868	88.36608922	40.05699871	37.38199861	42.70000002	5	3	1	1	416.1914088	1821.785897	1428.180485	1717.704885	926.4829052	2394.593051	2493.136552	2150.435711	764.251777	2254.814	2944.931048	880.2177168	2995.110434	3055.437744	3248.001361			905
88.3770422	88.37219442	88.38111875	37.94100165	37.31199861	43.80400151	3	0	0	3	939.6639472	1154.048757	917.2764973	1063.325103	976.6974857	1488.05176	1272.80277	1419.266245	822.5329721	1412.471141	1500.082512	2056.037546	670.7068264	765.6619166	585.7360847			1562
88.49650141	88.49493789	88.49671207	1103.322036	1098.759038	1107.942016	13	3	4	5	393146.0854	390898.1036	146237.6126	85428.84784	75444.77069	192287.7342	166584.9447	488889.4516	168468.3146	117818.4126	259747.2963	230390.7605	217039.465	208966.7553	181041.1653			297
88.53232299	88.52659448	88.53505681	41.10099972	35.81500102	42.09999919	3	0	3	0	5154.052435	4568.717753	5259.371884	5474.595121	4153.90064	1870.343378	3870.628159	749.3284734	1481.057511	5252.347477	4529.9983	3529.978702	4366.495319	4737.461613	4068.362967			999
88.59802348	88.59778726	88.59965635	41.16099972	40.56600176	41.21099972	3	3	0	0	5023.264899	3659.44032	7665.497212	3917.771165	7821.131946	8275.697809	6049.83781	7197.793953	6632.377362	7839.06524	4469.059	3751.735129	4860.536031	5496.34463	3327.026564			9
88.66905095	88.66773196	88.67292682	41.45099972	36.45400049	45.51200046	5	3	1	1	15077.83821	1863.83705	12322.09047	594.0530449	5450.698292	668.471341	8525.679846	8961.719292	8060.271173	8804.928755	4685.648934	5993.246062	5579.796151	3018.62365	4064.064269			1000
88.91392572	88.90623758	88.91847326	41.75549945	41.21099972	42.85800088	4	3	1	0	2080.790269	3955.321024	11768.74225	9957.781627	3515.992291	9679.514871	8051.724922	2287.957229	7680.839428	7528.039139	5303.453261	4935.508351	5358.746332	6583.982722	4138.325975			1001
88.99573604	88.99537784	88.99609199	1102.251011	1099.969025	1103.726046	15	5	5	5	211994.7231	220664.5333	212137.092	214521.6341	193139.6842	248964.2962	236913.2514	224610.8332	225334.1786	215248.4053	291449.5708	291553.1058	266189.3146	265997.5532	247807.2289			75
88.99566766	88.99556733	88.99595742	668.5749774	656.9130148	677.5850017	18	4	1	3	70203.39233	48791.18893	52648.32317	86691.66209	132741.2969	76153.71298	67365.70175	10199.54139	70761.03577	66328.1029	82050.80143	101760.6801	81657.34435	151750.544	77843.90762			5804
88.99574255	88.99561248	88.99588902	685.1775026	680.869008	691.1809752	10	4	1	3	62542.30246	35691.23662	63868.69082	130483.3045	55045.85048	71756.90957	69258.9275	66998.21189	66007.64186	67459.2299	79463.03462	109626.2416	74197.25208	88047.85035	110156.1855			5033
88.99570769	88.9956406	88.99580406	758.0640175	754.8070175	762.718002	7	3	0	3	68598.41756	62432.84663	66947.82054	59791.28124	67983.20745	74587.98763	69549.9219	69157.19582	60444.72277	67226.49284	75767.99173	95296.36789	79101.25559	162886.5966	66283.51674			460
88.99581175	88.99552945	88.99587854	712.9700247	709.202003	715.5469838	7	3	1	3	94485.81672	89557.34101	89554.29467	98539.9886	63307.54697	102468.2362	98550.05379	59006.90921	95301.85111	93381.76479	114792.0869	106419.8551	113088.326	131472.7854	89197.12127			6157
88.9957332	88.99563575	88.99582309	701.9359999	697.5920158	704.9080276	8	3	1	3	105774.4906	130491.7275	102062.9646	79975.65377	55124.37545	116202.2798	110098.667	157997.3757	108766.7312	110505.5222	123723.2326	125714.4067	120019.7592	146317.5619	100289.1118			4338
88.99588097	88.99568196	88.99597279	783.751978	778.7970207	787.6080025	7	3	0	3	102818.1375	61130.8613	97216.65071	171938.3928	136071.4774	110993.7794	106793.1852	103184.4087	101290.9039	100702.6083	121378.2098	118341.8057	116778.9614	123754.8841	81681.89459			5995
88.99576215	88.99554359	88.99593566	622.4279755	610.5110248	631.3960007	13	4	0	3	107796.5707	193481.4038	96441.17362	14745.89223	47841.53517	114259.3076	113708.5756	109722.5344	109631.56	110065.2355	123210.0955	205979.2737	122279.6894	166151.97	65163.95156			2569
88.99571058	88.99568334	88.9960072	792.1335105	791.3629805	796.3910268	6	3	0	3	77315.47195	56014.97471	77061.75028	60319.17678	66679.24607	85833.40735	85676.10992	83598.83487	88984.56305	78022.62317	104963.9724	92002.36922	95134.05509	138987.4871	81339.62943			181
88.99578255	88.99565694	88.99588174	746.4465041	742.3080005	751.658004	8	3	0	3	84154.43511	85120.83196	72838.60675	72808.86189	71391.79997	88990.68645	80806.34793	86351.92911	85132.76971	75675.0359	91577.40977	69077.35011	96739.59745	135585.8347	129508.7804			219
88.99576468	88.99560573	88.99601148	643.329015	635.5969734	649.251985	9	4	0	3	125928.6582	78933.43342	117122.2883	98786.60182	97921.46399	133881.941	132938.1702	128297.1327	123552.1329	128782.4083	144604.1673	180539.795	146687.0934	168940.5661	128960.1777			5347
88.99572732	88.99567698	88.99586418	723.8704941	720.1470055	726.5520036	6	3	0	3	66397.87138	70251.69512	68180.21064	115198.4431	66262.73567	78738.9311	74985.67756	73555.80474	65659.41035	71049.08911	81717.20025	122776.8096	76721.72465	80824.26604	62517.94541			5826
88.99572512	88.99566616	88.99584996	732.4260225	730.664028	738.3970033	7	3	0	3	75141.53835	72815.91934	71508.2967	62094.79289	86830.1077	77092.62236	78367.73094	77400.56938	80544.5796	74213.64495	85859.13237	94872.71992	90721.63412	79961.09982	173469.1409			584
88.9956935	88.99549372	88.99577719	831.0240034	827.7810008	832.2850034	5	3	0	2	103754.122	160887.0603	91368.88994	144021.7106	92037.45464	94807.64897	96623.88754	94116.36883	94417.04488	91747.17476	120182.5478	77914.05752	116662.2653	98585.02073	108142.1667			5681
89.02503481	89.02457425	89.02611331	191.2870001	191.2730009	191.2950039	4	0	0	4	10799.35532	10637.19677	12636.52895	12294.05278	11557.42689	11631.9857	12246.34341	13069.05983	11908.2229	12455.81474	5365.96383	7638.46199	11638.46566	3369.015875	6017.153814			1728
89.05084833	89.04727498	89.05421879	40.79350074	37.06199861	42.72800088	4	0	3	1	4650.378403	4347.929158	4514.508707	4291.488161	4015.725439	2087.784525	1528.204973	4389.947538	1941.97746	4989.90689	4030.22721	3956.598727	765.3514985	4237.198933	4373.191414			1002
89.11141233	89.10139728	89.11480023	1102.410989	1096.619959	1107.312978	4	0	3	1	3865.863768	3755.379854	2737.686116	3227.640312	3199.232502	2791.103556	483.9461385	585.566704	1196.955208	3442.218406	2919.866483	3108.909599	2560.697457	1027.009755	2762.792115			2356
89.21114453	89.21000175	89.22034783	1099.672011	1098.759038	1104.468943	5	1	1	3	2303.015669	2255.57189	681.3336602	2241.234941	1155.321344	1581.150622	2182.220067	499.7890353	2609.513615	2393.886401	1800.638276	806.3687358	1300.185681	1567.224502	839.8967794			1296
89.45646598	89.45497453	89.45785886	35.81500102	32.91100144	37.67100165	3	0	3	0	3818.963094	3867.891896	4335.623789	3848.989041	4548.610813	540.1782737	873.24665	992.1162642	3996.676621	2593.103932	5179.782159	3192.8801	3481.076658	5119.466829	5559.641669			2495
89.49426391	89.49394811	89.49436537	1113.617038	1108.927019	1115.269036	17	5	5	5	3937805.917	4270625.624	4096583.23	3796536.273	2905798.707	4402611.463	3459573.701	3407740.629	4095300.869	4051969.568	3407144.397	4204840.841	4828426.617	4836953.531	3495439.102			3217
89.49424827	89.49203563	89.49447678	1105.069055	1097.376943	1108.100986	19	5	5	5	5766282.404	5997689.514	2273325.597	5586833.504	5299273.471	2730741.537	2547592.563	2424277.706	7127987.357	6473103.89	4167289.808	3536148.8	3314186.579	3174411.96	2991540.467	[5][M]2+	[M+2H-CH3]2+ 191.988 [M+2H-CH3]2+ 191.988	111
89.49417548	89.49390395	89.49433341	413.9014996	412.3719962	414.8649893	4	3	1	0	682336.7622	613496.0149	627573.9602	533930.7525	589348.1729	589785.0429	560879.2365	592051.3848	664909.87	569955.3804	448848.7491	504695.665	435595.7873	503531.2707	489474.6991			2614
89.49422506	89.49413142	89.49432306	521.8950218	520.0229837	522.2680092	3	3	0	0	534919.5717	441599.0149	827483.7188	466574.2171	454829.9174	463231.3181	462559.5995	466561.1234	546983.3899	499224.2957	492261.5203	452307.4623	459670.4565	482944.2975	461917.9019			251
89.52013277	89.51992208	89.52035651	1113.290016	1111.821054	1114.838983	7	4	1	2	123664.8922	2539057.808	67296.75255	111850.0701	67358.09386	2970290.984	2861050.563	2903924.349	2721704.861	75444.66889	96389.64125	3135569.008	3235235.536	3139165.129	101085.889			3218
89.52018426	89.51967454	89.52053072	1103.996997	1102.483978	1107.88103	11	1	5	5	30387.8434	1614002.784	1541182.633	1436047.72	1233597.107	83642.42929	179434.9184	176433.5397	140730.1136	50283.12196	190478.2492	150593.1028	126542.8433	123245.2545	95653.94162			111
89.64832107	89.64208683	89.65235292	42.41800088	36.05500102	45.24300098	5	1	3	1	1554.085549	2758.466379	2380.85014	3045.045293	3342.614348	3449.885208	1074.845751	1202.577135	702.3204567	2526.220653	2985.40979	3862.233486	717.1050542	3125.455096	3552.067203			1003
89.80790819	89.80096448	89.81147554	1100.26397	1097.857052	1102.581011	8	1	3	3	2651.038067	3599.508663	3024.641289	1153.222781	2847.953552	1272.722927	768.6375404	2635.98665	1134.225384	3426.300928	929.3261093	1298.077365	1022.168926	3312.28821	4117.735263		[3M+H+Na]2+ 51.8821	17
89.95124727	89.94804477	89.95216567	41.59099972	41.16099972	43.63700035	5	3	1	1	2037.389086	57988.05536	46030.31637	1943.162439	1332.746912	93577.44823	95188.67678	2813.923212	100610.218	119303.6177	163668.8068	127835.3797	147899.406	1210.225623	168984.1755			9
89.99509362	89.99501425	89.99525123	352.9550065	350.8450002	358.3390028	8	4	1	2	86999.73941	72654.34546	72620.68674	71908.04363	55910.77208	74852.71741	49772.83325	78270.05429	81933.20922	78026.31794	126781.7569	85481.79628	70297.7006	75019.55215	80842.23642			5017
89.99504359	89.99459548	89.9951904	365.1290067	360.1249981	369.0300089	8	3	1	2	62831.88802	62194.77013	59535.20823	114448.2803	58959.93763	68932.09254	48524.99419	59275.00117	63728.60369	58658.81041	53527.43489	49904.19553	54333.94582	61954.46908	55592.71006			4086
89.99516517	89.99468369	89.99534042	1103.659461	1101.856041	1108.329954	14	3	5	5	186209.9708	608229.1912	608709.1749	160667.8916	191667.4917	301711.0749	280653.4127	292447.2238	699237.4368	780506.2363	487099.8637	392347.5284	389603.8933	368649.6224	326679.8771	[5][M+1]2+		111
90.04179276	90.0416111	90.04208233	41.45200108	40.45600176	42.44800088	13	3	5	5	33861.06814	59467.06204	46107.58945	53780.28237	43754.42478	107176.911	105825.9687	106591.4741	113803.832	136797.5798	188902.2628	156198.1947	173960.2336	165419.9155	186699.9005			9
90.04169629	90.04124086	90.04205844	205.7049967	202.4370051	206.2219964	10	1	4	5	12484.10476	12583.6212	3590.419336	12907.54741	11565.73792	19450.62907	29121.42012	23425.84334	27169.66887	21745.06722	25818.29022	21196.16513	22089.57652	21981.52633	21881.72912			51
90.09275131	90.09213972	90.10610457	551.2370177	546.5229906	554.600004	3	3	0	0	1315.779712	376.6545102	514.7061399	1035.264307	928.9814743	1081.264929	868.7304753	1120.093577	941.5855556	936.3189991	1047.240408	1080.757872	922.7581703	830.6192973	781.6312249			2215
90.15989358	90.15123145	90.16198009	1101.235025	1097.857052	1102.581011	5	2	3	0	603.5008479	1692.821524	1155.068962	949.4440013	1978.920876	1203.808575	1177.481443	887.9698395	1912.67915	1541.67343	1183.332093	1771.136533	1848.672953	1578.631188	1738.511489			75
90.42322213	90.41867643	90.42694623	40.56600176	39.60699871	41.78999919	3	3	0	0	2315.191518	758.6759572	5322.223145	1617.055229	5350.232505	5544.820189	5028.368326	5792.649275	4875.018691	6068.28564	4952.951269	4967.038348	4884.884658	4838.671274	4660.158342			1004
90.49419602	90.49406381	90.49434275	843.7589823	841.4750168	846.8189877	18	5	5	3	1299637.082	2195099.987	1344549.266	2058075.709	1007202.756	3592038.005	471384.0512	1327886.472	2062103.541	2151462.784	1421409.775	302356.1024	1121435.273	272978.2112	1344638.348			1866
90.49439473	90.49368597	90.4946301	1102.2225	1096.619959	1103.726046	16	5	5	5	3162146.479	3131134.454	3131443.89	3038734.537	2934788.115	3673481.913	3633057.455	3595844.039	3438744.873	3293326.669	4466732.057	4419045.964	4293060.419	4108045.571	3898903.344	[6][M]2+		75
90.49420882	90.4939849	90.49442	414.2079907	412.4029976	415.3449921	14	4	5	3	955142.4994	914600.8373	1710861.282	838762.2883	942419.5329	406250.1944	332666.9983	958772.5272	1320650.377	882032.5728	815747.4845	1847846.375	924656.7345	853778.3578	744000.5946			2611
90.49423706	90.49414311	90.49440055	571.4259882	568.8310101	574.2390263	15	4	5	3	1671337.14	1636972.795	1479867.753	1539084.529	1451787.23	2373928.008	2114235.971	1799276.839	2851786.027	1833518.705	1919297.928	1000588.433	1345472.538	2927194.232	1644240.294	[7][M]2+		112
90.49420236	90.49402228	90.49433291	829.7305035	827.754028	831.5049734	12	4	5	3	2102681.842	1632874.604	2086717.361	1982780.458	1973398.593	2360450.958	2294613.481	2248038.92	1094833.259	2003326.773	2563365.194	2983953.72	2323629.341	2164040.469	2192558.936	[8][M]2+		2727
90.4942486	90.49414569	90.49435002	583.9369727	582.6440163	588.388027	15	4	5	3	1533513.531	1058187.249	1067327.042	1003449.01	1799669.587	1854214.068	1795322.862	1181556.66	1088454.529	1081458.739	1432413.678	1851539.145	1713323.507	1721433.305	1224474.204			309
90.49421228	90.49407609	90.49438833	534.2159803	530.4219926	536.3020143	14	5	5	3	1091909.951	1340217.366	1608864.91	1205065.34	610987.6005	1510493.917	1504965.362	1393631.861	1257718.721	1423980.846	1478152.203	1515133.724	1671846.933	1589544.453	1242580.844			2130
90.49425496	90.49392431	90.49442461	521.8659946	518.1199728	523.1459846	13	5	5	3	1860273.734	1711999.019	2847059.598	1127470.001	1147159.907	1459573.783	1465060.008	1323763.021	1252144.853	3028929.914	1731545.572	3440211.149	1742777.19	3063798.059	1400174.764		[M+Na+K]2+ 119.029 [M+2Na]2+ 135.003 [M+H+Na]2+ 156.984	251
90.49412961	90.49377971	90.49424168	395.7864963	395.5909943	398.5670119	8	2	3	3	1385052.043	1264286.112	1213709.032	1492460.913	1481731.336	1559532.919	695262.6066	1620081.904	1319906.033	1231794.11	1128997.583	1272957	846997.1288	960900.8902	1025157.796			20
90.49421411	90.49401359	90.49440259	423.3059929	422.242011	423.9629956	8	1	4	3	970161.3713	928803.6658	891737.4512	895545.4652	879628.5439	967756.5337	1040852.919	946813.0271	1137446.403	975427.825	873183.7124	856095.75	854172.1574	919209.9154	794252.5833			440
90.49417413	90.49388115	90.49449871	433.4980021	432.2500034	434.1020062	7	1	3	3	925390.1595	879912.6651	843549.2742	968867.8164	843968.1875	890874.4832	927672.9326	887662.8476	899481.9421	862624.9287	867137.2335	858651.5303	958322.6212	948414.5829	738969.3073			5764
90.49427041	90.49404185	90.49440413	497.0270105	496.5550241	497.9620087	7	1	3	3	948182.5829	993729.1351	945861.1523	1917403.888	955369.7569	1113069.277	984683.8221	1028500.677	1055623.9	1004722.288	1092702.681	1152163.672	1063461.618	1092598.471	882704.7281			454
90.49408854	90.49392833	90.49419183	404.4615039	403.8500019	405.5269923	6	3	2	1	560502.0176	383518.5526	405775.4857	449661.7431	495765.2518	428283.229	332073.885	371298.7095	512966.7825	364517.4804	233433.1321	258307.1799	183597.9477	320082.9959	200190.1865		[M+Na+K]2+ 119.029 [M+2Na]2+ 135.003 [M+H+Na]2+ 156.984	3591
90.49416377	90.49408986	90.49430787	445.8330008	444.9529933	447.7049988	6	2	1	3	1653089.524	1513726.786	1508545.25	1504414.639	923746.4348	1644559.014	1587951.045	1528736.677	1656960.496	1518292.911	1684999.258	1690160.001	2320882.242	1564624.283	1382340.531			191
90.49426565	90.49401765	90.49436627	480.4030085	477.0809977	481.4170244	6	1	2	3	1484217.293	1410534.148	1367540.379	828914.5271	1363755.852	1542501.759	1386268.279	1400640.095	1528081.277	1402061.923	1597355.865	1634636.398	1598090.295	2006786.512	1358275.46			271
90.49427889	90.49419234	90.49434688	603.5345127	598.3089886	606.0010059	6	1	1	3	1579543.456	1569464.842	1499469.453	1858172.595	1458086.869	1712802.736	1689554.804	1630790.954	1661000.425	1647728.731	1799886.62	1391989.85	1308889.338	2001691.337	1623073.666	[9][M]2+		302
90.49394926	90.493862	90.49410314	965.2160345	960.2769856	966.6909882	7	2	3	1	525893.9889	918032.2634	964337.7199	508930.191	894436.3726	1080585.903	1136702.072	1054444.66	639360.2281	1116108.937	1336554.659	1251627.359	1230788.931	1904442.978	1092585.033			172
90.49426439	90.49424943	90.49432778	614.6939729	614.4130219	618.4969783	3	0	0	3	1719244.57	1644718.519	1596307.741	1647277.718	1523825.905	1789316.848	1645095.055	1795163.433	1675983.495	1723901.48	1902794.501	1711578.205	1735275.571	1862437.579	1651772.944		[3M+H+K]2+ 46.9965	104
90.51006145	90.504086	90.51647607	1102.210019	1099.969025	1103.726046	28	5	5	5	586152	570332.4086	571777.119	592685.3311	610888.5971	562595.8929	569545.0356	800127.8169	790895.4482	807898.9464	706439.785	590711.5043	609357.8192	630064.3436	563161.2471	[10][M]+	[M+K]+ 51.552	75
90.51357801	90.51340424	90.5137339	1195.584491	1192.67498	1197.471014	8	3	4	1	103119.0001	103931.7035	108367.1378	89354.58506	118714.2969	88373.62293	120710.4025	111816.7498	105798.5565	117897.1522	113834.8673	111426.5639	119502.6459	86124.62736	110791.5673			3886
90.51362228	90.51340877	90.5137228	1174.429049	1173.346018	1176.846019	7	3	3	1	129172.7953	134549.3588	125213.4559	102580.634	115051.5138	132824.2804	141519.906	114782.5507	131598.197	241608.7271	156914.515	149764.7121	143244.2375	195754.4693	147045.8596			3905
90.51368615	90.51332033	90.51385916	1132.934052	1127.757009	1135.840966	9	3	4	1	334113.8416	349502.7169	228513.1067	280084.3257	324938.5758	227897.2915	202191.5449	312481.6005	354225.4664	254583.2783	404687.0804	372950.5794	390840.3903	292750.3468	353700.2867			196
90.51352502	90.51330052	90.51372099	1184.191954	1180.685975	1188.909002	10	3	4	1	96714.01321	99641.78791	115933.9559	89243.15405	108088.898	86159.75041	93843.40539	81202.23504	98403.09887	87167.55624	104911.4354	103211.0328	96185.59081	70390.61803	100025.5076			3999
90.51355959	90.51329991	90.51387377	1158.78952	1154.194051	1169.019999	12	3	4	1	141791.2484	145365.3156	184246.1902	132175.3966	156627.6631	92821.14211	185024.8831	225337.802	144425.1695	131237.1065	176730.0122	178605.7069	169701.8644	94129.56937	164799.5513			592
90.54348668	90.53691717	90.54862386	39.7670005	35.87500102	42.44800088	4	0	0	3	1997.820626	1613.968444	2135.779094	1944.377984	1652.591401	2068.669606	1416.590147	1626.03537	1114.781389	1812.618454	1824.525647	1220.630625	695.375442	413.5138825	1273.291426			906
90.72684105	90.72179958	90.73340616	43.98599982	40.43699954	47.05900162	5	1	1	3	2392.057241	2792.680246	1878.539267	2664.224962	2838.795078	1051.439084	2948.910605	2942.659093	3465.447977	2575.299703	1558.742917	853.1527974	3285.778167	695.9151042	3404.642332			3183
90.85109236	90.84213496	90.85435317	1100.326052	1097.229041	1102.793987	5	0	3	2	2953.341909	3065.586991	3266.937128	3150.198504	2280.755053	773.5987584	3708.820984	2974.626732	762.6593836	1131.389777	4198.629048	3388.637086	3013.977558	1011.001735	820.9369656		[M+K]+ 51.8821	17
90.96329424	90.96254579	90.96371062	1099.111041	1096.823044	1100.409038	14	5	4	5	31161.0437	26154.4413	27146.72261	25546.4799	29085.01478	173401.063	28586.60448	37170.60895	33833.10838	26723.51207	29318.78796	28244.2545	29831.797	36397.16766	32150.54955		[M+H-HCOOH]+ 135.966	17
90.96434002	90.96050142	90.96653317	40.74350074	40.45600176	42.07900141	4	1	0	3	1411.06113	5641.045904	5418.387233	5141.658566	4351.135628	5697.502243	5569.629316	6598.803318	5832.186466	8289.530722	7981.305405	7235.868312	800.0262137	1379.442233	1298.920155			1005
90.99503156	90.99488507	90.99527348	761.7539942	754.6890067	768.3849937	20	3	4	4	116182.3044	157354.7144	114761.9066	170149.9612	149120.9617	173867.7375	197577.8402	130726.349	209517.1155	117229.0945	137487.2015	136680.315	194078.0173	200197.6857	232974.3558			2671
90.99504152	90.99465254	90.9952377	684.1365094	675.5970181	691.9739833	20	3	4	4	138272.6263	103834.3242	84519.61459	158046.3368	90252.64541	112339.1779	230905.5541	24433.09985	167373.0605	159754.8928	179533.8737	131561.4379	117934.9815	95551.91535	131349.4026			5117
90.99512334	90.99486188	90.99524786	570.4234869	565.1789803	573.3360127	12	3	2	2	150251.6163	149223.1483	72142.11721	290938.6811	108955.4705	222555.4952	164733.8598	152076.1849	152592.3626	161387.1984	209999.7547	180719.1446	197487.2378	204734.6001	186737.829	[7][M+1]2+		112
90.99509701	90.99490064	90.9957358	745.5170041	738.5349979	752.2509795	16	3	4	4	120205.8577	162858.434	155255.867	193768.982	152562.3586	180344.7471	142782.0652	183895.5702	174525.9464	107463.7677	170605.2035	168653.7962	191258.5373	154867.6926	266371.9436			3828
90.99503636	90.9948562	90.99520294	784.1460271	781.6190125	787.5989914	10	2	4	3	164442.1018	161687.74	138210.7047	91845.60933	162221.4078	180089.4182	237284.6887	255057.4805	142494.2804	112793.5916	418650.8649	209908.6087	199468.174	190108.471	141663.841			5988
90.9950325	90.99485914	90.99515981	713.608992	708.6509758	716.9169756	11	3	4	4	160830.3596	107146.5414	110115.4116	80047.68391	102806.3844	119940.7606	168208.51	94285.45163	171643.294	127566.3942	88400.84941	151716.9738	130987.0697	122206.0247	85257.56809			5405
90.99502131	90.99482408	90.99532024	701.8940167	695.8429996	708.412003	13	3	4	4	106976.6577	116965.9131	148202.0165	118799.2821	102557.87	124019.0725	124277.2298	99429.90703	216459.4703	124199.0598	242586.3384	132767.9722	133532.9226	316986.522	117510.3045			4348
90.99495184	90.99479496	90.99528622	666.7799857	657.5519821	673.8359909	19	4	2	4	119131.2496	135223.6089	183188.9572	177426.1243	123308.6867	140312.4846	24407.64048	107335.8427	137162.0388	139674.637	357084.1043	183987.4341	160543.4147	161952.3492	130924.4637			601
90.99497634	90.99486239	90.99511642	774.0589732	771.9349908	777.2269881	8	3	4	1	165689.5195	103183.0472	116353.1591	91142.96147	95791.63553	106347.151	85428.86915	85804.9366	114446.9786	162695.765	127044.0064	116160.0953	127578.8013	122973.1654	102409.4701			5459
90.99510723	90.99426046	90.99520572	588.2090242	580.0300026	591.0560161	11	3	3	3	209841.1882	188764.9065	124199.9112	223543.2881	99885.908	131633.0934	211103.5359	205111.6175	206539.9039	196712.3843	17415.16904	198233.7286	347399.4098	198039.0762	268199.5935			2698
90.99509169	90.99486715	90.99530633	648.3799878	642.5949896	652.8630066	13	4	2	4	135886.6161	123226.3364	101303.7222	91879.26979	212859.5778	141422.0929	93641.35818	139184.5571	122705.0205	123016.5566	96102.0333	294141.8053	149011.6564	266877.4216	105436.8827			3497
90.99502809	90.99471684	90.9952494	726.91799	720.4890082	734.3259734	15	2	4	4	158279.2547	149712.5136	159382.7655	139448.2575	144334.7153	165421.121	259104.4829	174997.1748	171856.912	107782.5396	126964.1401	145539.7566	161270.2855	132931.4286	159481.4662			6042
90.99500395	90.994836	90.99513847	830.3509871	827.1450035	831.5889789	7	2	4	1	154309.3742	171238.6097	146166.0499	205682.0058	149815.3686	174716.7944	195096.7348	139818.6718	119876.5362	106269.0386	250286.4214	217728.5273	200767.1535	209443.8691	174063.1418	[8][M+1]2+		2727
90.99498433	90.99458025	90.99515923	796.7414981	793.2629996	800.4059721	8	2	3	2	100412.1048	102332.943	12798.6833	112738.6468	94954.9308	114978.389	115585.1308	120624.1421	99199.55097	94971.22461	118859.5528	125737.7169	122587.0926	113851.0569	113733.1725			3161
90.9951083	90.99496249	90.99522086	604.2555032	601.3319913	605.5410275	6	3	1	2	119616.9635	118947.5492	103896.3222	118167.5052	139723.6042	120145.069	126851.3004	126580.3123	119022.3044	115450.0845	139469.9135	140376.5401	134948.7607	134588.2793	134074.6977	[9][M+1]2+		4660
90.99510628	90.99492925	90.99539326	614.1424934	611.7679866	620.5139919	8	3	2	2	118838.233	116086.302	112850.7679	133923.0813	121755.5423	122335.2481	105657.961	101894.6861	113079.5244	122001.4446	174889.2123	248420.006	222932.8625	202102.1738	167417.3889		[M+Na]+ 68.0072	409
90.99491258	90.99480513	90.9950228	810.828022	807.4959894	815.6519891	7	2	4	1	119417.3267	122333.3279	136686.928	102215.6059	112228.2882	122697.5536	124351.3017	119087.3415	123962.8687	142241.9209	229772.6002	155873.4662	144332.0152	137355.9594	125428.3867			5220
90.99497945	90.99482206	90.99516705	821.5404931	817.5159755	823.9690282	6	1	4	1	97987.12735	96759.46212	95538.0357	119052.076	93416.86385	104223.0566	110921.3216	119625.4317	83202.84549	101334.0976	126171.7259	158447.2832	123523.2181	108853.6258	108138.481			3097
91.00494363	91.0046581	91.0050549	74.19099969	72.01400337	75.42900011	14	5	4	5	77295.49143	118556.1967	71469.0191	110084.9345	67563.27065	61676.5657	111835.0786	115622.5683	297703.5219	65237.02587	122932.9156	74183.41963	65998.59734	115606.6599	118287.8993			84
90.99513011	90.99488394	90.99538987	1102.193989	1099.969025	1103.726046	15	5	5	5	322650.7001	312630.4154	326490.807	315161.8377	318528.2921	374251.3582	374941.1104	356976.3747	358125.4273	322296.6598	460432.0866	461983.0618	421538.9927	414588.5051	398586.3091	[6][M+1]2+		75
91.00495435	91.00454758	91.00510373	67.52549942	66.36900114	68.73400337	10	2	3	5	35736.58747	48127.7843	62419.52486	47080.34206	53841.83827	51678.23839	43288.3503	50221.40034	50962.13852	52220.23586	52515.23087	47217.24065	50585.8104	45940.75321	49306.82302			109
91.01518885	91.01488939	91.01872132	1102.193989	1099.829033	1102.793987	7	1	4	2	290721.4728	293350.4872	305821.3465	102563.774	267295.1267	377070.3287	109199.1141	102312.21	97396.16331	97117.62465	447615.586	443728.3204	403418.8224	101324.8297	4090.654333		[3M+2H]2+ 60.0039	75
91.04097286	91.04085214	91.04114557	85.43399828	84.53900175	86.26199997	15	5	5	5	244370.4511	331454.0694	281434.0043	267194.006	269741.9813	324800.9716	464753.8766	428509.5722	419467.279	360259.869	1216350.621	1087059.874	989753.1129	907331.0455	1248135.33	[11][M]+		126
91.04090534	91.04058799	91.0411713	191.2939998	190.6639977	191.5600004	15	5	5	5	98560.60242	125343.7093	91616.71869	91760.42229	96954.04884	192213.1167	208760.8598	199925.8135	189917.3674	148780.1817	329848.1468	400978.9997	281161.1267	226759.2787	309335.6939			1705
91.04090992	91.04056622	91.04103922	578.4100044	577.7570099	579.448018	12	3	4	5	126312.5591	91466.59228	85862.42578	85974.52003	121625.8486	102983.0755	111121.2695	105489.4783	122808.8954	80903.78881	206767.4403	177005.7536	243843.0838	168775.6173	237388.3042			4
91.04097372	91.04071205	91.0411322	428.25399	428.0980021	428.7400132	13	3	5	5	95178.747	94725.33978	89403.69092	97427.24194	93453.93045	115496.6553	131851.5723	110388.6485	90312.3509	143315.8073	289669.5558	215685.6053	260659.9113	212310.6679	297258.8658			6
91.04092763	91.04059992	91.04128918	216.3304992	212.8480022	216.504005	12	5	3	4	89324.63499	82770.41543	73900.25574	76566.22956	72105.16261	72886.90286	71738.13692	99436.53606	69292.90704	63653.56141	95504.23622	127411.3577	183176.6895	82714.46152	89279.41061		[M+H+Na]2+ 158.075	40
91.04085939	91.04066682	91.04116956	485.4124972	484.4389944	493.1569861	14	4	4	5	103017.3974	118851.8944	123961.7981	103530.7319	77845.12291	141000.4832	136536.7141	211875.2748	105519.6491	99339.87791	188599.3091	182193.0896	192009.5588	181952.3475	250101.1342			3
91.04092767	91.04057291	91.04111073	401.6740091	400.1849982	409.4780086	14	3	4	5	95040.35128	279207.3304	162473.3066	261327.8486	128746.0193	181991.0751	340194.6226	175511.0367	130452.9461	203598.7916	727201.9495	505142.3503	604111.4398	603222.0253	667454.6788			2
91.04096145	91.04083356	91.04116943	837.1720169	836.3560223	837.8509869	11	4	4	3	129434.8357	110251.9045	101946.4086	130922.2722	107986.7977	154033.5756	162606.9448	178542.3721	146101.9865	137375.8482	217591.4615	246083.5876	192843.829	207041.3414	148946.8984			46
91.04087657	91.04076941	91.04129789	527.3164886	526.6830009	528.2860063	12	4	4	4	120463.1442	134204.5201	147584.5669	129987.9896	95660.57812	136698.5698	134417.5718	131673.1827	130431.3778	136685.4511	233141.6945	182597.7973	201178.5068	181511.9218	256741.6166			7
91.04096855	91.04070375	91.04123422	322.8680002	321.6289902	324.5180008	11	3	4	4	54767.63675	71007.20021	68256.04656	78652.87546	47639.15268	73842.31604	80521.14513	77037.44625	67053.71294	106068.196	170437.3785	105629.4877	120563.5932	128140.9268	124036.9301		[M+2H-COCH2]2+ 222.075 [M+H-C5H8O4]+ 222.075	308
91.04094715	91.04071862	91.04107034	452.0754925	451.5520041	452.7079972	8	1	3	4	157506.6921	162039.8834	100908.8183	145857.6635	141127.7559	126386.3145	154957.265	172673.2845	154832.4904	121394.0887	273058.603	221082.7362	287215.3987	245350.5477	343466.7953			23
91.04091534	91.04065975	91.04111604	439.6995009	436.5059871	439.8420088	6	0	1	5	131794.2032	130347.6183	125579.8854	122272.404	119858.8154	134459.1655	121700.838	126309.1612	125699.1943	132106.3394	299633.7383	264404.321	333956.7122	248835.2424	397510.1921		[M+H+Na]2+ 158.095	27
91.04096859	91.0407722	91.04110336	418.2129879	417.4869919	418.6790083	5	0	1	4	88578.3783	95600.86976	92381.06989	93980.05035	79712.04249	106489.8873	99657.30306	93442.40225	90555.61803	116964.0575	285198.7582	174616.8172	264173.0113	198171.3571	221572.8627			31
91.04095506	91.04090438	91.04106074	75.24800295	73.94200232	78.46900175	6	0	1	5	90467.41817	131310.317	117116.2761	101368.3974	114727.0292	136969.4979	173736.6686	155955.656	160877.7497	143236.2346	484443.276	825535.799	708953.7264	366057.5899	508534.959		[M+H]+ 90.0366	169
91.0410019	91.04093735	91.04112034	609.5419948	609.3330002	611.2810275	4	0	0	4	119545.1341	122821.828	115535.1111	115932.8927	110324.322	123506.8004	129529.0625	129933.1837	118982.076	119370.8744	142002.2199	154634.3813	174139.9301	147092.8786	137966.8997		[M+H-CH2]+ 104.053	19
91.04094957	91.04089509	91.04097717	381.2570088	380.4379896	382.9150037	4	0	0	4	57330.30728	63465.88845	53954.84401	63339.47694	57947.34283	66127.29691	65780.78383	62247.49624	60994.68156	62973.4008	138703.0833	212269.0897	143592.2051	100908.8196	153303.5419		[M+2Na]2+ 136.111	188
91.04085625	91.04075711	91.04097179	348.2775091	347.7260143	348.3770057	4	3	1	0	70352.37918	77267.59249	87002.6825	88322.02752	71511.68269	75118.24292	77691.82064	80564.26227	62607.9818	85541.73733	76305.48487	72056.675	76443.76808	70234.83385	70299.29883		[M+2H]2+ 180.072	168
91.06707528	91.06641574	91.06720167	85.69200018	84.99599934	86.26199997	5	0	0	5	1765.722393	2119.353179	2005.46358	1485.84654	1485.176236	1857.75256	2276.154968	2110.498693	2451.37838	1716.336783	11542.05356	12586.21225	11564.15973	4055.250238	12950.1953			3009
91.14661251	91.1429405	91.15231616	41.3065004	40.45600176	46.81999857	4	3	0	1	7394.464794	5820.988037	5580.924316	6068.66877	722.2223891	5458.739071	5175.031547	4754.573185	5605.016412	4865.217547	2729.621858	5016.775696	4079.269601	5731.880972	3300.996337			9
91.36560526	91.36112609	91.36894996	43.91400151	43.54599982	43.98599982	3	0	3	0	2595.837605	2355.659808	3086.397521	2405.737822	2523.547226	1444.601126	2468.268893	2527.344185	1657.134107	1075.191361	2421.727513	2315.74348	2194.10895	2615.059393	2528.584706			3184
91.44906666	91.44354409	91.45191459	41.40150105	39.84600176	44.61400151	4	0	3	0	4806.307206	2895.349401	2692.972157	3142.87841	4573.53268	1757.681698	1016.126616	2983.761561	4650.21453	558.3153748	4171.393849	2953.870374	2936.525298	3996.379681	3011.280013			1006
91.49199041	91.49103708	91.49224288	1102.193989	1096.619959	1103.726046	17	5	5	5	1446994.375	1455122.924	1448212.758	1421883.748	1377600.789	1667774.076	1670338.274	1658497.793	1563395.249	1514779.114	2090139.654	1979723.021	1906871.678	1853014.699	1756434.209	[6][M+2]2+		75
91.49181574	91.49172545	91.49196824	830.3469817	827.7830008	830.379017	5	0	4	1	914216.3056	875087.6509	822460.8879	834101.6883	808298.0986	909787.2027	930265.2928	883102.5073	956829.7353	863483.0026	1083934.071	1202376.279	1051143.863	952852.8119	978046.9621	[8][M+2]2+		2727
91.49182358	91.49162983	91.49197197	520.7135073	518.0629919	522.862001	6	1	3	2	1067829.006	1025391.757	965573.4875	527161.206	962623.0992	1094412.326	862820.9094	1387126.097	1096473.313	1489299.578	1237357.536	1551115.879	1172945.521	1099708.001	466722.9597			182
91.49177879	91.49166865	91.49187722	534.3040062	532.337998	534.3139844	4	0	3	1	623572.0596	579280.1472	530326.9639	536444.3973	546288.9486	634966.6239	595137.7925	611409.6104	635386.1832	556989.3179	626369.3661	654112.5514	622923.6129	594927.6367	562509.9365			2132
91.50288176	91.49986506	91.5066288	41.45099972	36.05500102	42.72800088	3	0	0	3	9708.179913	8466.980205	8433.419259	10437.75673	9098.88171	8673.838844	7040.193544	6828.353958	6898.202418	8589.015271	1632.676286	6057.631076	5850.35522	3359.276867	1155.71068		[M+3Na-H]2+ 115.052	9
91.51715104	91.51671465	91.52093946	1102.398529	1098.446019	1103.726046	14	4	5	5	28333.63068	28934.59065	29439.63973	1255902.853	24804.29443	40146.81196	898.3094553	39668.92945	33563.15791	32186.57346	50258.9688	53766.96099	47493.07613	48540.04279	33265.61672	[10][M+1]+		75
91.89499286	91.88915471	91.89849014	1099.969025	1097.828008	1107.363965	7	1	1	4	2501.607213	801.4275563	2979.870304	2749.286342	1475.047832	3128.190631	3522.837105	928.557355	2438.980465	2967.142727	633.5328097	3168.968331	1392.265286	1472.391817	625.4830334		[M+H+HCOOH]+ 44.886 [M+Na+NH3]+ 51.8821	17
91.96285906	91.95698027	91.96494687	42.44800088	36.05500102	42.85800088	5	1	1	3	1478.65553	4038.847639	3825.397276	4413.121341	4030.286753	4421.793043	4723.616859	4877.549837	4474.177092	1373.304897	4510.795672	2306.446416	4866.206325	1846.125209	1186.004455			1007
91.99259912	91.99241492	91.99284585	747.845993	743.754007	750.9940176	9	3	2	3	55630.7974	41188.39383	57590.56913	34516.44341	54368.51052	57754.18169	68621.65798	52251.26655	55069.33381	57691.03585	90527.73396	106600.7641	68387.87494	64231.39503	89918.20481			5011
91.99260398	91.99238536	91.9927601	587.7030107	582.0289781	598.1429941	15	4	2	2	94130.33485	117368.3683	68348.58974	90848.5942	89681.03282	99704.19868	97467.27573	101132.6521	113392.1302	102077.2619	48296.45305	106450.0179	89414.35757	101161.1774	87338.03228			2705
91.99253757	91.99228164	91.9929045	701.4510158	698.1200131	705.4519731	9	1	4	3	82187.85881	75870.45505	85833.66919	76446.82019	70174.14742	84449.81909	45810.67931	78356.08914	65374.36252	85789.07587	127399.0538	60932.95304	94348.7861	128784.0721	84337.26268			4349
91.9926053	91.99215432	91.99282614	689.0169916	685.0720024	693.6899887	9	1	4	3	64138.2633	68185.75156	75632.56174	60837.20265	59439.97312	64779.11843	55433.84213	68189.59043	26058.60228	50299.88547	164191.1211	132855.9922	75681.22077	85806.56215	65805.73419			5319
91.99256262	91.99225817	91.99285747	657.2619821	651.7899741	662.6009738	11	3	3	4	95790.76932	64485.16358	95676.37477	64002.38613	62666.00177	76575.55964	48124.67291	63424.48132	79988.29037	70508.87401	93435.13099	116578.4101	83097.15389	76007.4978	44899.47515			5770
91.99263816	91.99249891	91.99273604	638.8394942	635.556017	641.5460014	8	1	2	3	63025.77732	88426.81045	55298.65412	61345.33965	60688.31741	68192.30761	92566.41744	60578.87662	66099.14606	59314.53334	11123.64479	120252.405	74147.37771	70425.50621	61396.35287			3410
91.99266468	91.99254026	91.99273286	678.7850189	674.9959882	682.5650261	9	2	4	3	83543.28583	74708.02391	56401.77963	66999.52952	70151.46459	82116.23259	56222.83836	59362.64902	78147.70463	53442.43972	103278.9622	86320.76458	86055.50631	40226.76735	151563.9267			521
91.99256056	91.9923168	91.992589	667.5059965	663.5829884	669.7969992	8	0	4	3	75471.84324	68010.50687	72796.78686	75066.42697	69918.79853	84716.50845	57387.48478	77203.69746	92524.10599	125569.1995	75206.30627	77052.15976	96155.07969	55921.1313	80872.53626			5805
91.99269685	91.99250583	91.99288971	646.749496	645.1760097	649.2950204	6	1	4	1	108967.3487	73322.14372	72424.57744	71042.72952	62869.90312	79460.21916	60057.25876	148173.2501	64957.20439	118276.9672	56324.03644	88507.09071	88506.44974	81860.62512	81001.60737			4644
91.99261741	91.99230189	91.99282598	735.2979734	731.7819925	739.0340196	10	2	3	3	107648.8628	68752.76273	62746.07097	69166.22035	48816.6532	81872.66589	86659.49126	58448.89425	40098.57204	70844.5618	93370.19799	168615.5038	75520.5535	74452.77825	50225.68066			469
91.99256537	91.99239844	91.99282726	605.8839813	601.7100021	606.7380222	7	3	2	2	140794.4568	84868.96498	71122.46462	72570.45877	89720.96932	81048.44912	75769.23355	57187.09849	66729.92276	76224.29565	78101.10129	98320.88219	87277.50147	78626.84646	74756.98356			4740
91.99251971	91.9924416	91.99283218	725.0120036	720.9060272	726.7120171	7	1	3	3	100281.6078	93323.2591	93458.02778	91561.77004	92526.21191	102740.9119	89166.31832	100762.9865	63175.94326	96303.63442	99645.96688	116297.6067	113109.1162	147023.6391	104700.8398			5555
91.99252017	91.99220687	91.99284114	760.4449792	755.4359848	767.1290019	9	3	1	2	83979.2712	61622.74067	77699.62324	84854.64492	95501.0133	87000.23479	104897.0963	84373.94786	84162.2313	81391.86187	73363.99956	96817.86023	98943.55265	92861.84624	75042.06839			132
91.99274036	91.99244585	91.99295496	626.0710144	621.1870218	628.5829736	7	2	2	3	107135.8838	65108.05171	81230.41001	79050.12923	78996.40751	84262.78529	90338.13057	85302.19873	83441.72549	86098.1849	77472.86267	109977.6884	99312.14662	60404.0702	90153.1035			554
91.99246439	91.99202501	91.99269928	712.3979811	709.202003	713.7510109	5	0	3	2	57091.81413	54750.41388	53993.04527	58028.43522	54933.06993	67323.56473	51304.97103	63010.96961	83663.20294	59423.03508	106117.516	72122.78606	73536.02392	68112.42105	66276.63335			6014
91.99273515	91.99227359	91.99295259	1102.251011	1099.969025	1103.726046	15	5	5	5	189722.7492	188768.4253	181925.4154	178179.4848	177326.8649	223916.0415	215098.3805	203723.6751	198223.3256	203443.6645	268903.3663	260525.9555	258817.5832	244171.0258	217286.3354	[6][M+3]2+		75
92.03614153	92.03492232	92.03660293	259.8950073	258.4689903	265.8139885	5	1	1	3	14927.81208	4150.761126	14328.23676	15075.56286	14153.4956	15062.24765	16175.7515	13637.4459	15091.88342	3308.475938	11487.82136	16926.72118	8444.135562	17297.70835	967.0872589		[M+H-CO]+ 119.023	419
92.04402513	92.04367224	92.04469982	191.2939998	190.6639977	191.8389963	11	2	4	5	7914.470101	6452.26172	8453.198733	6560.297012	7467.08373	15227.77077	14220.94004	15724.426	14392.64146	14001.62205	27886.08536	24740.12049	23330.52639	18304.92317	27017.63292			1729
92.04419562	92.0434112	92.04438715	85.65850128	84.98599934	90.92100323	8	0	3	5	18516.6076	24793.14736	19982.40183	19305.80785	19472.06676	23231.8398	33674.93434	37758.83957	38746.67741	1716.514159	105407.9634	95611.71192	85772.96244	71021.46519	119540.7607	[11][M+1]+		126
92.04427726	92.04325206	92.04450353	527.3109955	526.0599818	527.9450226	5	3	1	1	42296.65992	6924.274592	8288.066349	10576.10228	33599.40455	29767.16965	25536.20433	8129.842152	44228.44956	35394.86092	8717.550194	36435.08389	37933.39282	32474.29791	22586.47009			7
92.04426647	92.0441383	92.04440114	77.8999987	75.1789999	78.46900175	3	0	0	3	7132.180843	13890.0323	10644.07173	10647.60325	9725.13506	14482.55592	14203.05408	17976.84849	15816.98721	16377.05665	32315.25173	70340.10605	59246.04693	36642.20796	50997.99165			4857
92.04938826	92.0464277	92.05430284	40.45600176	35.81500102	44.75300098	5	1	3	1	1821.546007	2262.820092	2220.529796	576.2154094	2213.330152	885.0482494	2286.68852	1297.686568	1262.171491	2904.917941	2601.325725	1522.042455	2438.836256	2304.869335	2432.730102			1008
92.46908318	92.46251361	92.47443339	41.21099972	36.05500102	47.10100076	5	2	0	3	5327.062478	1686.869543	772.5328125	4496.634437	4417.241293	4167.461772	4113.844963	4540.421885	4425.297094	3870.464945	4489.425508	4466.582786	1622.868624	2482.709634	730.9253906			1009
92.49060112	92.49043339	92.49069684	748.5970041	746.7639742	750.9449904	12	3	4	4	66054.07299	68285.03395	57493.8059	56350.24798	57549.33334	66419.42225	68546.71608	72436.42613	73689.59163	103716.8339	83822.44252	114105.3709	34030.14897	74922.47187	77221.42105			5178
92.49059708	92.49036293	92.49081366	758.5689902	755.0170012	762.2819955	13	5	4	3	77498.43235	118788.1892	112796.3767	70308.82802	63119.33461	72116.44188	57398.97767	50061.94055	73574.84821	65672.50481	81429.68343	87045.48024	71521.67138	81591.81202	59983.77554			5691
92.49054508	92.49020971	92.4907106	740.4439883	734.8500061	742.7489732	14	5	5	3	59272.64589	101416.3625	99501.2524	59582.13343	66768.32541	141402.6279	65152.98436	98821.04813	73400.7577	121669.5401	88971.10285	95670.40475	81367.97914	95155.28943	75740.27261			5081
92.49062954	92.49019309	92.49087354	725.6459818	716.7530273	732.8289844	24	5	5	3	68274.01356	53343.37757	100886.0895	75076.20255	36994.99335	78101.14667	116436.5917	113596.1821	58682.73653	108326.8542	84716.06638	141803.7464	93284.67009	64132.35239	73669.65164			5553
92.49061985	92.49045862	92.49084633	781.5514948	777.8329771	785.7229889	10	4	3	2	59253.55853	78885.80907	58991.61534	43980.14017	123857.1372	88598.45153	80359.50728	91815.16984	80803.95109	117784.5265	97550.34943	103150.692	96836.31462	67222.97723	94647.11401			6023
92.49060469	92.49043849	92.49073364	765.3070074	764.9589828	767.5400156	7	2	2	3	56444.96487	62016.29195	57254.82727	54426.87194	49361.36021	67645.1893	70616.28034	79026.11843	66078.51227	60957.00615	83449.64639	202534.8046	76760.32932	67311.94644	74319.62631			5758
92.49055969	92.49036876	92.49067846	699.7064999	692.3670187	705.4290004	14	4	4	2	123019.1977	75266.60022	91917.90043	155862.2456	7914.447758	122523.2119	62452.36021	69451.9783	58176.97298	75650.72157	90024.70728	104876.1683	90247.54296	92947.69078	83376.57106			4472
92.49059069	92.49035999	92.49077824	684.2219971	677.887988	690.5360106	14	4	4	3	79050.39845	102768.1782	100053.7334	124696.6582	106451.6145	86707.23299	75593.12016	75831.16578	180391.8008	107574.06	130318.9943	96608.66021	124162.2479	118789.3863	157878.1312			5118
92.49058149	92.49032123	92.49073393	654.7914931	651.6919849	658.2110066	10	3	4	3	100120.3779	79053.47761	78833.17346	57796.33795	80105.34177	70055.06847	152195.9039	91563.85657	62556.1951	87930.71881	102167.8026	35471.99167	99552.45718	106146.6898	60231.49245			244
92.49064471	92.49055046	92.49084574	709.8540002	707.3289894	712.540022	9	3	2	3	97511.78939	69411.45272	59878.90655	66276.07258	67134.50774	79179.88289	75860.83	75386.6181	74642.16914	45958.35748	88849.92906	105359.456	87462.34947	55591.25728	130130.9062			614
92.49057785	92.49043898	92.49084164	567.6639911	557.1410284	574.5900235	15	4	3	1	50555.68812	78311.25523	48529.84363	182220.7515	61280.52065	89629.0674	168432.3847	126698.069	67187.13874	80359.66277	94426.64819	118825.6845	87436.63589	86621.76126	90859.9772			3070
92.4905923	92.49038337	92.49075249	641.3760196	633.0729953	648.4789795	13	3	4	2	93315.34216	88002.07598	139073.9023	47993.9481	74045.92898	88389.91153	113392.1657	83800.99578	107237.4014	88303.23173	107211.0959	96105.04898	106163.0832	94782.07064	76581.85996			5907
92.49062414	92.489957	92.49076632	609.0680139	601.6019913	614.8359756	13	4	3	1	106135.1956	71284.57925	84413.93308	100214.2916	142350.0947	157285.4802	73452.40404	63902.66134	67426.09676	74861.33962	79745.59679	79260.13025	75893.29288	79194.357	100062.204			19
92.49064027	92.49046519	92.49091896	774.4160236	770.6019882	776.9100017	7	4	0	2	66898.82213	79597.39776	179663.7909	113048.928	71076.75778	86624.86146	81132.78012	81179.91635	78225.36211	76522.80523	104627.533	100785.3635	65804.24855	57522.68913	85414.99566			5460
92.49068982	92.49032621	92.49093157	586.7834998	582.5800108	597.6080132	14	4	2	0	50701.76064	89935.75025	148359.0857	93722.32788	123428.9931	10068.23411	87187.94364	76368.62428	91525.60791	87207.04424	91007.11774	94153.77599	78892.56449	86772.22289	77230.47605			2699
92.49051405	92.49031771	92.49074054	671.5495005	668.6560265	675.5559882	8	3	4	1	59965.97596	82538.87488	43038.9776	74668.42313	59665.54721	125920.207	94928.57549	104377.8339	53532.67471	82285.58204	91519.0356	95001.82142	101489.4522	93134.51639	88337.8461			4159
92.49070337	92.49048383	92.49076833	789.1705065	788.1550215	791.875005	6	3	1	2	49356.59013	117162.1833	53609.37146	54182.92599	57052.55168	70526.14898	63231.387	67228.13056	62707.9939	63843.00481	79220.1905	72426.80443	71634.10606	71204.67494	75511.16381			3416
92.49054294	92.49030179	92.49085418	846.7274986	842.5670178	849.3440013	10	4	1	2	42618.3363	110743.9406	65046.4739	123862.1855	47701.50767	115455.6292	109397.6562	46545.81734	108305.6811	111003.4571	134044.1085	122502.8389	149084.9237	114394.2567	73706.29586			2176
92.49057602	92.49032939	92.49087853	664.2469789	660.6620256	666.1439938	8	3	2	2	105069.8604	59245.3519	43416.73985	92960.2479	55055.66052	59581.30458	86873.80839	66232.41866	59262.88031	59265.6567	74101.81327	66553.92961	76335.77037	65983.2972	99534.02274			3782
92.49059995	92.49049574	92.49073493	625.5124873	620.9599809	627.9369818	8	3	4	1	106138.2086	98678.2273	86859.22901	42533.98601	85557.81559	155568.8516	84282.53146	116625.8624	112901.0692	103786.5527	113055.9041	116305.0142	114718.1461	106688.308	68053.01256			554
92.49062098	92.49031048	92.49089757	534.846028	531.7119926	537.9889761	7	3	2	1	104465.5825	98741.2769	99935.69213	41948.88423	106571.4006	106345.1054	103281.1862	89275.44217	109072.5527	101824.3411	110167.4509	122372.132	109802.1797	107960.984	92074.49365			3496
92.4906013	92.49050334	92.49070458	546.1520206	543.6219879	552.8369986	9	4	2	1	141574.8453	102881.7531	53561.26916	98270.18689	37867.93672	105934.7465	75155.71946	88668.01329	101997.3492	106905.2233	119705.121	146789.8629	111881.661	112439.029	110377.3504			5956
92.49067841	92.49054023	92.49080718	797.0590213	795.1489859	802.2629895	7	4	2	1	140471.0544	93114.21379	89370.49666	137624.9727	44831.45763	102446.7097	98140.54134	91427.94334	91564.79049	108167.2326	117603.4031	114266.1534	112781.4724	124798.3581	101191.1477			3166
92.49065279	92.49027517	92.4908032	827.754028	817.8290027	833.7359761	11	5	1	1	26388.63626	91446.321	115508.3334	47606.33842	68779.49361	128008.7734	124507.5404	147016.2218	115573.4213	115761.46	145580.9415	141560.056	139938.6375	133499.0987	139012.5051			2731
92.49071561	92.48987181	92.49089024	1102.210019	1099.093044	1103.726046	16	5	5	5	231716.3225	224448.4254	215150.953	213349.8679	209795.4226	262799.4637	259230.6715	255017.3783	244109.7541	233616.4069	324857.518	308987.3274	299179.6524	290369.4978	274094.1487	[6][M+4]2+		75
92.74760677	92.74558076	92.75202645	41.71999919	36.68299913	44.86300098	5	1	3	1	7163.11837	860.2247656	6592.723152	6454.657843	7214.368422	2284.445441	789.0232452	1336.477846	6525.476005	6129.656793	1082.712478	5055.353026	5051.957682	5638.235137	5446.659739			938
92.79254407	92.78433743	92.79716658	1099.7385	1098.672014	1100.800973	4	0	3	1	2327.719997	2837.961819	2421.53198	2074.979842	1368.982482	1611.902357	724.6531198	1845.306009	1322.564644	1072.884873	2060.361649	1761.762098	3141.602307	2071.306594	1075.290636			1297
92.85857745	92.85144209	92.86583829	1102.332496	1099.372014	1105.145044	4	0	3	1	3309.839451	3157.534982	2753.663053	3013.019083	3678.35112	432.6162691	886.3478776	2738.742368	1218.836134	3417.387201	2858.293757	3299.63837	2808.804935	635.7979794	3549.301747			2357
92.89845694	92.89102284	92.90094551	40.45600176	40.16600176	40.84099972	3	0	3	0	3712.417757	3297.468949	3980.313384	4102.268288	4299.154491	3995.973744	3573.943025	1953.764218	2071.256206	1800.501812	3121.910466	3432.05065	2927.063751	3154.379098	3211.705883		[M+H]+ 91.8882	9
93.03115963	93.03049361	93.03347685	408.1230032	406.4700124	408.8890127	6	0	3	3	5046.320924	9333.846855	10494.25322	9439.176907	7168.167999	9990.031809	7096.535484	7425.378503	2917.581371	9134.451946	12977.38204	4472.524548	9593.122394	5227.113194	8576.23794			635
93.03301397	93.0315342	93.04214164	42.72800088	41.71999919	43.29599982	3	0	3	0	11595.0617	13250.18799	12533.28798	10284.00563	11598.63547	1803.30444	14005.88129	12694.66872	7224.260121	15430.30222	17699.88276	19909.38414	14065.71824	15824.40113	16855.40588			1010
93.0562349	93.05579029	93.05659925	191.2939998	190.7720059	191.5600004	15	5	5	5	23147.35349	29836.66979	20594.62947	21678.68818	22090.65604	54669.55417	49845.6992	54977.36172	50261.6006	37696.09646	86434.28999	102847.0375	78824.44101	60639.67649	87637.07687			1705
93.05639864	93.05603049	93.05674404	578.4050058	577.7710153	579.3969727	6	1	2	3	3872.611144	6927.904158	9883.191676	10516.85116	7857.996608	12445.699	12092.44625	8197.024806	6719.767791	10663.0302	23655.96514	17339.76222	26615.87375	18291.59209	27762.73644			4
93.05656431	93.05604859	93.05734477	609.4335043	609.0569867	611.2810275	4	0	1	3	3260.855764	4959.403593	4198.949402	4932.568902	4214.025381	5815.466765	8835.757862	4289.797936	3636.514002	5817.726561	14603.41082	14076.98154	20045.61611	10246.88484	15567.01153			19
93.05640675	93.05601262	93.05670253	347.7464957	347.1169897	348.3770057	4	3	1	0	15290.66954	22466.95915	24398.78187	28416.0991	17501.24542	18182.52363	16495.68577	17484.91541	10113.18839	18137.49999	13707.44933	8471.534123	11503.03454	7350.497176	10498.63432			292
93.04815908	93.04703421	93.05377546	496.364994	495.2839996	501.8239813	3	0	0	3	2979.118681	2803.718894	3276.174057	2693.738193	2564.944295	3045.992754	3426.487309	2720.043932	2904.983229	2608.876733	1381.419492	2041.492681	3939.851774	3306.822961	3351.642172			5630
93.08734022	93.08354746	93.08995045	1099.925943	1097.349041	1102.66803	3	0	0	3	1985.896611	3019.832284	2175.672986	1798.494862	1700.835704	1781.418117	1697.315395	2484.174405	2285.471263	2249.009758	1130.885933	1522.125143	781.2746703	733.6727185	1929.271748			1298
93.1045629	93.09999864	93.11260325	41.72049945	39.82699871	46.14099993	4	1	3	0	4951.733763	4762.806489	5362.81092	5604.367631	1984.860578	1377.818928	722.5192023	543.1141829	4974.645634	5175.880462	5389.426994	5092.315411	4359.26844	4301.794073	5086.787624			1011
93.18914816	93.18636442	93.19413332	42.40800088	41.81999919	46.14099993	5	3	1	1	3871.17837	1123.357353	1074.728578	1393.703401	3648.704849	3516.234708	3724.375313	479.7832393	3629.695234	3916.209346	4546.716198	3550.009361	3797.609737	3344.608888	1304.638758			9
93.49054619	93.49028612	93.49273842	1102.251011	1097.828008	1103.726046	15	5	4	5	89177.68789	84275.5486	91642.62326	87946.92826	80219.11936	103081.1231	98347.84334	83409.43243	99392.43127	94548.55683	118287.3684	110457.6054	109338.301	108923.2967	96859.73226			75
93.73183012	93.72832103	93.73559716	42.37849977	41.45099972	43.98599982	4	0	1	3	3028.102071	2958.9748	3352.337595	2957.772137	4514.08616	3360.62916	1132.175928	3071.043444	2809.31516	3576.573918	3036.422727	3654.944043	843.2015737	3173.302327	2275.657707			1012
93.92913163	93.92624615	93.93864299	43.49700035	41.10099972	46.14099993	5	4	1	0	1418.143298	3926.137504	3963.101612	506.6458274	887.649592	2974.788327	4297.194638	4041.107649	3761.02234	3985.840982	3509.573219	4389.882167	3261.03883	3239.654269	2854.666155			3185
94.03251982	94.03240101	94.03269463	763.4299911	758.4540147	767.0440237	9	4	2	2	81490.29075	93146.72658	65233.27034	75592.4794	50005.6597	47289.20698	65395.34308	54137.61037	44697.31089	50408.65927	52518.04705	57110.74499	43207.68072	54351.38169	55923.21419		[M+3H-C5H8O4]3+ 411.123	95
94.03259062	94.03244234	94.0336053	740.9995019	733.4409843	744.579996	12	3	2	1	37913.20354	30269.86269	88618.74938	8412.997967	33880.94224	36129.72383	47374.08198	35593.93152	38804.4367	33781.14244	32861.17622	38161.44481	38002.56455	56052.29673	35752.55081			5082
94.03264619	94.03249828	94.03305208	774.2115099	772.4990045	775.8660181	6	3	1	2	46666.17093	37021.02558	43737.54571	35802.11562	32736.53762	50470.88402	44392.19702	31669.95716	34627.15374	35126.5646	40501.61446	38841.53872	36508.04421	47501.54383	37464.00738			5461
94.03267781	94.03251715	94.03275571	783.1970053	782.5050162	786.9080025	5	3	0	2	30253.3672	43344.77752	44989.71603	47397.63482	47055.10596	52819.08162	61690.80985	45799.3317	48056.36155	48832.12561	46648.93849	53737.80754	50280.47188	45810.55932	76600.40637		[M+H-CO2]+ 137.009	5987
94.03283789	94.03248206	94.0330549	754.504008	750.1740231	755.052012	4	0	1	3	44095.38442	42602.96033	43933.74993	38705.35228	41028.50168	45865.23394	53804.70121	43789.03805	43655.9876	43788.77663	48125.31809	72597.64027	38522.75703	35818.89636	41380.07793			202
94.0520154	94.05121955	94.05398103	42.72800088	40.45600176	48.35799834	7	3	3	1	7125.506634	14579.7902	2711.917597	12669.71984	16642.60842	5019.161161	10680.52598	10747.30055	10466.46058	11529.30683	9150.858414	15043.1355	11228.57107	11707.50045	10825.44406			9
94.15195257	94.149459	94.15523626	1099.035027	1097.948008	1102.732954	3	0	0	3	4457.218553	4149.206947	3668.968917	3869.478033	3496.815897	4838.125698	4289.304567	4460.754755	3872.620442	4699.739903	4621.720493	1766.981559	4046.489111	1418.960039	543.4353553			1299
94.68001808	94.67422252	94.68344089	1099.542012	1099.129038	1106.488022	4	3	0	0	2539.469308	1172.952046	2469.196317	935.9570676	393.3483549	3017.273733	2977.054637	2387.79415	2710.554917	2794.43211	2421.635546	3541.959474	2742.911166	3233.12913	2671.480752			17
94.70595616	94.70436895	94.71809241	43.17700035	41.45099972	44.62400151	4	1	0	3	2474.110046	574.0263536	2129.223403	1927.672623	2404.939238	2456.368348	3028.462096	2929.804142	3180.645449	2584.936448	1605.57195	2913.326491	2783.282955	2070.747701	581.4579244			9
94.88471844	94.88439174	94.88481444	1102.36303	1099.372014	1103.332038	3	0	3	0	2310.017081	2172.625639	2546.520503	2230.5383	3239.2967	2856.255928	2801.063089	745.3862209	1610.544666	926.8242316	2569.670153	4092.695107	4098.088568	2737.719864	3311.604457			2358
94.89145684	94.88527554	94.89803584	41.77500056	40.33600176	44.61400151	6	1	1	4	3419.790235	1822.981614	3397.343832	3514.373719	3804.832098	3578.832791	3220.42199	1976.354165	3671.088763	3275.304416	828.0142797	1621.586039	3368.914225	1082.82027	1522.596126		[2M+Na+2K]3+ 91.8882	9
94.99943937	94.99878707	95.00024063	206.7169929	203.3459936	207.2150018	7	2	1	4	894.3024647	1201.606864	4185.541945	3887.485157	4323.567294	2354.745212	6738.778014	5686.399196	5951.014978	6245.666966	7699.242595	56772.28119	3759.284346	4302.28101	5163.699221			2012
95.03582405	95.03570514	95.03596979	85.48399828	84.53900175	86.21500238	15	5	5	5	137946.7138	186690.3958	164052.382	162747.0885	154743.2359	213252.7911	279992.495	243353.0821	243057.6986	218297.767	744876.8332	711451.6789	634892.4934	770364.3511	856879.71		[M+K]+ 56.0701 [2M+2Na+K]3+ 100.075	126
95.03577278	95.03547737	95.03606811	191.2939998	190.6639977	191.5600004	15	5	5	5	76211.48642	105131.9091	74875.76089	75613.53571	81943.34281	163921.5182	174701.344	176980.6697	159191.7362	127614.7821	302464.5663	434116.42	274786.7742	193405.0529	293657.1826	[12][M]+		1712
95.03574052	95.03545575	95.03593088	234.1874993	233.3379974	235.4500008	8	2	3	3	202350.2228	209079.3377	174345.8532	207509.379	180239.4617	228058.7574	198665.3027	144759.9114	190414.4951	129643.204	162924.5091	217775.2842	293935.1564	213052.9996	207351.367			55
95.03583337	95.03573745	95.03716412	75.36800295	72.18699884	78.46900175	7	1	0	5	50415.98676	94579.65051	71460.28793	59000.20016	70913.69512	91672.52748	113017.5741	101438.096	105359.5347	96474.99916	295095.3336	533212.2515	454500.6536	221146.7918	310216.4076		[M+H-CO]+ 122.023	169
95.03521461	95.03497622	95.03538852	609.5340085	608.6939757	610.622003	5	0	0	5	3106.064411	5341.867694	5230.146834	3901.774293	4182.209629	5618.436654	9364.804573	6897.682907	4317.608301	6205.693261	17415.58813	18150.1256	21680.78904	13085.67088	14465.45806			19
95.04701976	95.04655925	95.04717124	37.31199861	36.77199861	45.52200046	12	1	5	5	50414.21337	30967.59425	25470.2873	28430.69698	21296.35274	132895.0625	179030.3787	182754.5922	128413.1536	161513.1967	148473.8784	167264.2069	167863.7441	144536.1839	147980.6657			28
95.04730893	95.04687297	95.04999914	1099.129038	1096.823044	1104.484016	11	3	2	5	18464.22795	17198.63421	19197.36127	16965.54486	16390.97657	24011.72919	24329.90407	23507.35689	19921.25133	16342.32941	22386.54594	26520.48833	22533.13907	1368.556067	17724.59388		[M+H+Na]2+ 166.105	17
95.07212488	95.07177175	95.07235381	578.4050072	577.1519717	579.448018	15	5	5	5	39814.43207	149240.5747	146334.294	144436.0659	101265.0784	162132.4542	183655.2978	163184.6702	66617.6889	133244.2658	323221.4687	277403.7219	368414.8387	279156.1402	376564.559		[M+3H-CH2]3+ 296.22	4
95.07213827	95.07194465	95.07221531	323.4390028	321.6289902	324.5180008	15	5	5	5	60861.74947	135867.4696	118181.3755	138190.9136	92809.88023	126080.3383	137902.4245	132115.1517	91692.0797	159931.8266	156200.5331	91790.14291	108348.7312	114576.3621	113555.0668			308
95.07211404	95.07185969	95.07247377	837.1649924	836.3560223	837.7909842	10	4	4	2	12044.12327	42760.06671	35405.06844	33041.20474	35659.7858	63114.21648	55917.83768	49567.22007	44385.19248	49255.65446	59466.54193	67049.18072	51891.91547	41836.93367	34536.71212			46
95.07201098	95.07173065	95.07223247	408.0845038	408.0560017	408.8890127	8	3	3	2	19036.03683	77844.88974	83601.67286	70663.82363	40284.77973	78472.49515	78508.39094	70362.95581	32268.29183	81536.19129	115153.5299	80168.3645	100068.973	95217.27612	96626.57475			1
95.07210389	95.07195007	95.07225717	331.1375099	330.7339983	331.6450051	8	5	3	0	57839.8897	172057.663	158088.2924	177743.9829	117136.2898	146257.8413	151782.2209	183564.9333	97998.01259	170436.853	71077.74142	71496.9966	80422.75694	75639.38073	75053.61906			154
95.0717226	95.07142893	95.07197063	527.0020036	526.68002	527.3179764	4	3	1	0	5802.799251	26183.38148	34818.13229	27587.6825	21068.36205	28261.86133	32328.5052	28614.81052	12945.94324	29048.36505	39415.90189	28785.41565	36539.6328	35920.05673	46753.42575		[M+3H-HCOOH]3+ 328.192	7
95.17812121	95.17364467	95.18297535	1098.759038	1097.948008	1099.250981	3	0	0	3	1112.991442	1306.590488	1527.322987	1322.680907	734.990444	2169.821797	1841.266603	1135.831494	1468.188566	2060.946263	1128.141232	647.0759396	875.9328981	1997.205599	1661.093196			1300
95.26342261	95.26176813	95.26797025	41.85900141	40.84099972	43.35700035	5	0	2	3	4236.991072	4392.143176	4456.526972	4641.935112	3792.476252	4788.959839	5464.111878	4568.289009	1497.501275	1505.85833	5926.817996	2208.147744	6049.920948	2128.068628	2265.343046			1013
95.28948447	95.28274917	95.29105168	1101.232006	1098.446019	1102.193989	3	0	3	0	2209.674287	2534.240543	2282.807099	1897.317872	1907.116461	1594.518475	1547.05513	899.2949982	2908.941926	731.3787965	1122.787333	1617.732915	1671.215391	2210.75183	1915.098306			2359
95.34403688	95.33554972	95.34851975	42.09999919	39.81699871	43.54599982	5	1	3	1	3380.149654	3762.261663	1184.255051	3889.046528	3106.659059	1249.000665	3657.189054	1053.748054	1122.091687	4400.754416	5372.785049	5009.723062	5310.724209	1759.443637	5344.786253			1014
95.81824529	95.81449293	95.82081937	40.45600176	36.68299913	43.91400151	5	0	2	3	3809.834647	3540.278435	3324.700546	3490.436622	2909.992567	4537.45458	3950.167836	4087.460871	603.1123208	710.0170388	796.9203614	4586.305485	852.129811	4170.590714	1125.79227		[M+H]+ 94.8062	9
95.89030592	95.88543995	95.89607977	473.8789937	468.3150101	478.862999	3	0	0	3	895.0772253	1087.099588	1063.150133	1064.274954	841.1521238	874.9288623	995.0809961	1068.796997	979.2135618	796.4394853	794.5999465	1240.736177	572.3911953	1333.016181	523.2790081			5064
96.0309851	96.03072271	96.03111017	43.02700035	42.65700035	43.49700035	7	2	2	3	56901.5184	46953.57768	46532.82323	43697.63603	54053.54488	52929.2326	53593.01362	53679.10984	54362.2163	49027.15627	49715.52739	49107.54951	41718.55357	43010.17412	40788.56027			9
96.03896391	96.03838586	96.03954497	191.2800004	190.7059937	191.2950039	9	0	4	5	6735.99012	8442.043702	6435.078237	7750.221702	6806.243436	10929.61917	12137.46152	13376.06124	9377.381494	8694.390998	20571.38498	26888.34122	19304.51516	14442.34966	19172.99456	[12][M+1]+		1707
96.07556388	96.07409071	96.07621144	577.7714949	577.1250099	579.448018	8	3	3	2	4316.427782	13060.94026	7131.824957	8790.322758	5100.724563	12818.5551	13343.48514	8836.129681	6553.467276	10626.30223	25481.18456	21469.52018	24182.66554	15631.20796	26261.885		[M+2H-CH2]2+ 204.14	4
96.14214104	96.13800363	96.14836419	42.52849977	36.79299913	45.24300098	6	0	3	1	5584.902134	4458.225488	3946.121052	6009.974219	5361.021904	1369.722416	5215.967678	5059.535934	1543.741694	814.270637	5476.056979	1346.01814	5593.093348	4810.298237	6090.520831			9
96.27468411	96.27166231	96.28139884	42.41800088	40.44600176	45.24300098	5	0	3	2	1528.642094	2385.367966	2050.728577	1753.379474	1821.510265	791.4355452	2431.319935	1361.016385	593.5366134	2462.220799	2496.466101	1982.510284	1971.739513	1369.250517	1986.66109			1015
96.38093857	96.36944455	96.38136834	41.72099972	39.80900143	43.02700035	3	3	0	0	5285.386337	4764.507946	2078.725148	1180.38691	1770.505744	5027.002923	4812.586226	4649.727485	4387.475666	3391.78955	4995.199289	4553.224129	4197.867292	4984.661182	4248.853748		[M+H]+ 95.3756	9
96.46021285	96.45180319	96.46346899	39.82699871	34.8569985	40.45600176	5	3	0	2	498.8878567	3677.200034	1370.781466	2600.86293	2735.201785	3119.063508	1995.324242	3350.759856	2240.527516	3580.693326	1526.730794	2594.989894	2433.240093	3594.121647	1366.956676		[3M+2Na]2+ 48.9774	8
96.50214578	96.5019595	96.5024002	1105.053023	1102.483978	1105.236951	8	2	3	3	61360.98976	55736.48737	60223.74639	53660.14621	46916.18332	77201.18054	72014.32194	79664.77091	73486.42092	62104.8095	113488.795	88166.69372	81653.26487	88010.74367	65962.12141			111
96.63436247	96.62956924	96.6370883	42.32899866	41.49900141	44.57400151	5	1	1	3	5718.903895	1102.419273	5654.991829	6089.131068	5386.72733	2111.752853	4685.034525	5532.636598	5277.837979	4674.991645	5556.29336	4956.819131	3194.725882	1029.506885	1546.734984			1016
96.62928654	96.62612274	96.63458404	1099.035027	1097.948008	1102.927033	5	0	2	3	1777.359922	1704.650273	1922.729203	1524.038947	1295.746455	2226.212375	2284.183876	2074.284966	970.3300213	692.1378434	1525.468019	913.8185537	1435.700484	694.1737311	2364.531154			1301
96.70468824	96.69915767	96.71108281	39.51300144	37.64100165	42.09999919	4	0	1	3	2502.392694	3252.048155	2189.016007	3320.0899	2007.098682	2490.400253	1721.820983	2604.33966	2112.95398	2410.783013	1056.045482	1973.961779	797.1606191	2052.615352	1842.244639			8
96.83860196	96.8279237	96.84040205	41.47099972	37.06199861	43.02700035	5	1	1	3	1186.54111	4231.770736	4274.080193	3869.436736	3741.307101	3817.724809	3177.663002	4614.822416	3790.579064	1123.194995	2089.278321	1895.454881	1252.850146	4244.154162	3883.979399		[2M+Na+2K]3+ 94.8062 [M+H-CO]+ 123.821	9
96.87312951	96.8658951	96.87786654	1100.478	1098.519036	1102.800967	6	2	3	1	1425.310662	634.5537347	4864.928707	5140.249141	2573.157046	1049.504757	830.8464939	10418.9641	5227.504712	1340.609319	51174.44975	33864.67961	23129.24461	1237.83953	18808.50191		[M+K]+ 57.9062	86
96.89085041	96.88265992	96.89217801	42.68700035	37.68100165	44.89399877	5	2	3	0	11254.66623	1256.080312	8520.100711	825.3974301	9756.188771	9892.480603	7800.524976	685.601707	2119.181132	1572.824571	8378.397506	7782.519787	7740.704214	9870.789449	9174.762305			1017
96.94732939	96.94698605	96.94751907	1118.892497	1118.390052	1122.606987	16	4	5	5	1559469.04	1538018.991	1417909.759	1554163.252	1525123.416	653870.4074	1809240.157	1921172.531	1744830.3	1032078.229	2051548.449	1959875.91	1744531.464	705364.5295	2182714.213			143
96.94725497	96.94709683	96.947418	1169.231485	1165.254021	1172.787007	12	3	5	4	324487.1649	260077.8923	330072.4054	260047.2418	298350.2412	346885.7682	339302.0215	232615.2738	374827.043	319834.9957	402077.995	402073.1234	482413.656	341157.2771	451897.0187			6123
96.9472563	96.9470155	96.94750772	1179.476051	1178.849989	1180.078953	8	1	3	4	215519.8648	213634.4915	225792.9796	223034.4246	216823.5236	223154.096	261460.9539	234020.148	221179.0738	292151.7166	246484.7919	232226.3763	239966.0894	272281.0667	240741.3759			5541
96.94736712	96.94720166	96.9475274	1151.012997	1147.901045	1154.49295	10	3	3	4	340722.5594	326803.2681	372143.5472	314435.6205	299092.3517	421755.536	330889.7319	331210.6022	348856.6832	335699.7781	471830.9227	444076.6556	298605.6454	347194.6908	302107.0305			3707
96.94733134	96.94713939	96.94746783	1160.223999	1159.263958	1161.850056	7	3	3	1	279348.2493	298199.4024	305588.5527	333852.0139	268134.5577	375939.879	301561.6303	299370.9339	270005.556	269273.0772	322864.1757	305899.0102	306063.5279	307121.1235	184453.9272			559
96.94730377	96.94717537	96.94740926	1189.53249	1184.488978	1199.352036	14	3	4	4	289394.1507	160042.4509	181510.6001	537030.7002	279312.1798	319707.7679	200143.4849	332033.4438	548817.5036	207825.1357	332418.14	243969.4978	290943.5104	333012.8302	273925.2566			510
96.94742536	96.94708108	96.94761971	1130.514019	1127.391014	1132.41703	9	1	4	4	422106.1846	379999.3211	367053.3799	436988.3958	377755.6144	421799.7227	680595.5365	412802.5885	563126.854	472557.591	456962.2608	522781.2199	415085.3796	549027.0801	478381.5515		[M+K]+ 57.9828	162
96.94740523	96.94726848	96.94755604	1142.608963	1139.09905	1145.124031	7	3	1	3	396168.9743	365586.3154	405635.4631	304713.5527	346560.6341	362352.9787	396648.9532	414218.8332	392665.7675	398256.3965	456553.0873	410075.5146	381252.0634	759143.4964	412110.1601		[M+Na]+ 73.956	263
96.95735547	96.94714831	96.96056097	1101.660973	1098.523962	1103.418946	13	2	2	5	30950.13284	14785.60067	8475.460022	29243.65826	19572.89248	88669.82664	66226.01185	597.9484438	46060.45802	48474.02287	162489.6978	164682.9748	117271.6678	111733.2379	12667.12195			75
96.98741866	96.98712918	96.98771719	33.47000092	32.91100144	33.69000092	15	5	5	5	45234.93515	43889.61083	63996.86029	43199.53211	59036.64685	43967.3898	43442.86428	43151.13414	39583.32311	30759.30565	40471.43891	27958.63887	27496.86297	35750.94336	30394.93969		[M+2H-C2H4]2+ 219.993 [M+2H-C2H4]2+ 219.993	69
97.01508748	97.0149234	97.01524552	47.37800109	44.61499929	48.38700056	19	5	5	5	379099.0026	401344.5813	422694.3941	369263.7181	409040.0552	431368.5346	373130.0526	431596.4631	390806.3772	435911.156	440178.7004	504611.9774	453466.3968	375536.8611	322963.2396			259
97.01505483	97.01474243	97.01514266	41.47099972	40.43699954	41.85900141	15	5	5	5	482643.4199	435002.6118	447169.3614	463877.2305	416788.2053	382345.0152	338094.9175	369503.4637	375958.305	383401.8064	297995.3073	414531.7167	375154.8195	315406.9454	253960.7802		[M+H-C4H8]+ 152.076	9
97.05122455	97.05052863	97.05164433	408.0780099	407.4630045	409.4780086	8	4	4	0	8277.026285	19984.16691	18066.75232	15966.53389	10644.68248	19082.34671	18287.05445	14913.55263	8297.93508	21841.40146	28750.63337	20174.92063	23447.66859	24452.40147	23092.72999			1
97.05172064	97.05110032	97.05184855	439.8894975	439.2059884	440.4119962	4	0	0	4	8859.935913	9226.017091	8969.711144	9954.352724	9701.513595	10162.39703	9170.346577	9449.59159	9210.149614	9837.853223	17335.09887	9310.383276	16946.80184	10318.74099	19159.7182			27
97.06260394	97.06211959	97.06287942	1099.093044	1096.823044	1100.409038	15	5	5	5	107412.9593	114323.4761	109489.147	113212.8855	104055.9436	122588.538	115679.2707	141312.4865	117198.9013	93384.43836	151499.887	140935.9423	134148.8317	129744.2346	124313.5282		[2M+3H]3+ 144.087	17
97.06274511	97.06191094	97.0736364	34.37799944	33.94900039	37.98100165	6	1	2	3	3308.162824	5901.978651	5543.539067	5143.478647	4877.896775	16202.09518	15622.57562	14607.8258	10790.84702	16082.92548	7780.027952	714.7473918	8814.561476	7221.198238	11364.4246			69
97.08797693	97.08701141	97.08828091	578.0874976	577.1250099	579.4009781	10	3	3	4	12418.83937	19137.4979	12345.38597	14021.28289	5506.589416	19809.42561	10889.01593	14196.48316	12800.49081	13805.63956	31954.10564	20481.51753	36126.58196	26889.04931	39951.85061			4
97.08735048	97.08688349	97.08778935	837.1140196	835.7369978	839.2810114	5	1	3	1	16873.63123	15958.85315	5546.984658	13483.77333	13186.25669	14613.7852	15065.8352	8632.243965	4037.750472	4635.807696	15818.06998	3231.60964	14683.40642	16160.137	16020.2129			46
97.22343905	97.21677563	97.22929023	41.78999919	39.82699871	42.32899866	5	1	3	1	2924.361295	3477.487058	1814.484364	2621.243786	2778.168442	824.3351968	526.9622454	954.8626665	3785.224751	4247.391563	4358.964099	1158.689204	4568.960086	4236.959549	3761.234453		[2M+Na+2K]3+ 95.3756	9
97.47096611	97.46926716	97.47244721	1101.093036	1096.193962	1101.817038	5	3	1	1	2454.006214	2252.126595	2260.07578	11379.88574	6278.131867	26257.28436	21142.79605	2714.46376	15647.02228	11586.66161	762.0495211	27011.97914	23651.05206	32634.9243	23375.16218			75
97.61915019	97.61676748	97.62833939	42.72800088	39.50699871	43.29599982	3	0	3	0	3185.540777	3649.535715	3454.643963	2976.678646	2929.581016	1049.96737	3406.534838	3569.166836	971.775563	1416.277704	4253.159743	3299.131184	3718.011551	3934.935506	3740.12143			1018
97.95446669	97.9541848	97.95478162	1118.65448	1114.554975	1123.205954	16	2	5	4	1504881.448	1548519.137	1494743.899	603370.5001	616362.8686	820097.3222	662699.4597	687753.0675	428475.1525	745253.5483	1573883.699	541593.9001	910582.936	814913.5964	718171.6061		[M+2K]2+ 117.987 [M+Na+K]2+ 133.962	143
97.95461989	97.95452006	97.954776	1163.076045	1159.595032	1165.870013	7	1	4	2	109489.5579	109798.6747	97831.30646	103746.0047	123620.6888	100282.0423	126622.4794	98990.05043	102512.8321	146878.4044	116625.6678	154141.1337	120285.332	112846.7086	209686.0721			4021
97.95462933	97.95443967	97.95479649	1176.96049	1169.654961	1183.840997	14	1	5	4	135605.8484	133278.8488	121324.4571	128504.3044	143830.9551	127086.043	82486.0602	131955.5968	110671.8478	107887.7525	152976.9492	133317.0338	245153.4676	136023.299	93287.03557			574
97.95396685	97.9538092	97.9543257	1102.777	1102.132038	1103.362954	5	0	3	2	1190795.917	1205163.329	1282087.874	1293619.323	1082334.545	68423.98745	1433862.401	62213.92171	48853.41039	1215911.315	1666108.87	119636.8524	1414594.995	1526217.978	72738.65559			75
97.95458123	97.95431887	97.95471387	1190.158975	1187.019997	1196.203995	8	0	4	1	61493.16607	68427.284	65122.41464	64466.45165	65050.86579	74580.52508	77981.38921	71201.36966	168212.0923	76756.70975	79046.69368	71919.18114	73019.51451	75987.54143	97464.24526			461
97.95461258	97.95440925	97.95475297	1132.101002	1128.068951	1133.680959	6	1	2	3	194780.4481	197047.7199	192989.0821	188504.8563	137440.6569	199412.2105	193193.2393	198364.8961	192889.3365	197943.5002	214860.5911	304988.9322	212458.5361	255259.3205	196326.3991			3381
97.95469487	97.95448764	97.95488314	1151.913015	1147.901045	1156.170996	7	1	5	0	160006.7906	159933.4503	157954.7274	150912.7049	126602.9485	177755.8999	198844.4178	129949.0741	149787.1355	144930.7351	189210.0976	179995.1391	181381.6626	180466.8705	173168.4426			3702
97.95485989	97.9543407	97.95488037	338.3349927	338.3119859	338.9739913	3	3	0	0	241259.6015	231336.6597	56557.15067	63447.08099	51954.908	230067.5117	229256.8701	231164.8712	234525.7764	243866.4813	262847.6366	233051.2562	240255.412	234595.7516	251749.7396			2467
97.9545416	97.95410509	97.954636	350.3360016	349.3299866	354.9749933	4	3	0	0	245332.5951	236547.3856	68569.9623	43164.93257	52958.06982	231435.7954	229537.3251	234629.1937	232617.1709	232573.7852	266038.6729	237581.714	234256.383	253456.607	248634.8346			6119
97.95441736	97.95402839	97.95452309	327.8035032	322.2300084	331.8880119	4	3	0	0	216776.5534	193292.8388	51591.07395	47799.97967	47578.67564	199265.0456	214627.656	203224.0374	210249.5178	208598.9093	221001.7872	221713.2906	207658.2116	205407.7676	232913.5695			4315
97.97812299	97.97766483	97.97833653	1102.193989	1099.969025	1103.726046	15	5	5	5	1457416.057	1405584.803	1398838.611	1480714.725	1444545.509	1489298.301	1455109.074	1441337.707	1514566.85	1426517.945	1614957.02	1587845.163	1604652.256	1591499.111	1520044.803			75
97.97799204	97.97783901	97.97835011	1180.71649	1178.822049	1186.34698	14	3	2	5	66056.93645	91067.38206	105439.1881	89190.00675	84039.55223	60517.07812	92332.21478	61227.15845	95586.00049	94451.41705	66049.59168	115528.0516	81764.63553	105118.2151	69332.21464			5540
97.97809326	97.97795701	97.978304	1149.630464	1145.124031	1151.343017	10	4	2	4	143611.4481	132249.6728	195203.4941	156993.4605	153450.3628	161701.105	177412.3815	107812.1406	180450.5607	176055.6358	176703.1075	130672.8082	129509.9767	182887.66	141838.4605			5042
97.97803743	97.97780637	97.97817885	1169.910474	1169.023018	1172.037053	8	4	1	3	67696.15883	130783.9171	95213.73892	179275.006	211303.3262	127771.8201	125151.8093	88721.68002	132112.6449	130321.18	119441.0962	136629.8894	137548.683	77507.10276	129701.774			5491
97.9779907	97.97794707	97.9782058	1190.167051	1188.27095	1192.055054	7	4	2	1	102115.8716	115675.5712	88792.05276	128084.1738	79257.09921	71180.92207	113053.3464	69600.40342	104739.2538	100480.7783	124183.602	114878.3338	83998.74214	121657.5487	119822.9776			5701
97.97806323	97.97778509	97.97819152	1160.861021	1158.245037	1165.023977	9	3	1	5	172768.2142	121058.8755	101747.3029	126454.2532	121894.8372	122254.4992	136366.4611	146998.4959	141190.4502	136412.9487	114398.9642	88461.05028	116570.3444	128471.4113	171188.9335			411
97.97810438	97.97778548	97.9782241	1140.134009	1137.06199	1143.808958	7	3	1	3	174962.901	164031.9473	159238.8954	186525.4104	178192.2475	185116.3052	190707.0778	127015.2118	168308.521	171013.7578	196235.198	192265.6178	138773.5436	186872.5722	186494.7151			4842
97.97809847	97.97787644	97.97845186	1197.466507	1196.836967	1199.35597	6	1	0	5	48830.82617	46025.11608	44999.24714	43663.66455	45165.68449	48953.11266	50375.60314	49444.29898	47227.09767	46997.67143	45877.05044	44131.13324	48279.66794	29000.97252	82882.97472			600
98.04653762	98.04624304	98.04704803	42.92800088	42.32899866	43.35700035	14	4	5	5	46995.78049	66320.21523	56567.7549	42472.82012	52438.77831	50401.47544	57768.33322	43191.07213	51085.3371	48361.45938	30009.39604	64596.09155	54660.45527	54727.53272	57739.79855		[M+H-H20]+ 115.052	9
98.04621689	98.04570696	98.04680705	158.0265059	155.1169993	160.079005	4	3	0	1	71701.75031	69211.26773	9272.72773	12297.92066	27313.92894	73139.9383	71905.3	73995.40784	73915.05444	69415.253	74961.10877	68546.78991	67199.00837	20215.94434	78614.35822			523
98.08278045	98.08239786	98.08322388	1100.510978	1098.519036	1100.855025	6	3	2	1	8435.718017	11690.61257	17419.45176	12971.07507	18329.4803	11412.88065	16175.7317	15613.73576	17081.96769	15644.86788	17327.54762	18111.57092	14377.01012	18892.61179	16544.29212		[M+H+Na]2+ 172.178	86
98.25494754	98.25236512	98.26456545	1100.086976	1099.696976	1101.660973	3	3	0	0	1011.144331	1140.677734	1552.333056	1572.184249	1411.96602	1423.961814	1925.767939	1865.081144	1649.217452	2336.71383	1127.211115	1743.447345	1908.773723	1166.116656	1651.640356			1302
98.40998302	98.40420642	98.41386004	1099.546019	1098.802017	1100.509033	3	0	3	0	3008.377167	2866.053125	2666.034925	2505.145248	2643.895132	3476.085302	3104.90525	1174.757972	982.8361672	1044.923081	2010.342549	3390.453117	2742.743532	2508.661522	3045.722828			1303
98.42989704	98.42860669	98.43415296	428.866005	427.5259982	428.8829859	3	0	3	0	1793.348928	2278.942832	2202.372217	2562.639466	1991.170542	1956.933431	586.0275816	625.223509	1911.614568	836.3670044	2603.997644	2543.889053	3171.048733	2329.524932	2273.893848			816
98.49964255	98.49914135	98.49993495	1104.050046	1101.856041	1107.046989	15	5	5	5	544083.2419	493682.809	429826.0202	440813.6381	401140.461	640759.2827	598512.9622	1913463.448	1965720.895	452248.6361	1107700.512	902294.988	833736.1465	809738.3208	741950.4119		[M+Na]+ 75.5137	111
98.49969934	98.49948222	98.4998436	1113.628986	1108.669954	1116.686971	15	4	4	4	1087179.282	1184078.975	1058225.823	1221327.928	1245606.037	1200309.387	985598.1864	1327965.38	1327079.073	1115668.075	1372164.558	1494577.196	1389536.016	1208334.627	1249774.948	[13][M]2+	[M+2K]2+ 119.065 [M+Na+K]2+ 135.039	143
98.49964444	98.49936544	98.49978694	1175.54797	1164.982947	1182.615967	11	2	3	1	63986.74705	68186.20002	66247.34825	69502.08801	71872.63038	71611.57759	86072.45718	129290.8951	73093.42728	68354.38373	123109.7475	73567.76467	74588.29161	77525.16537	72602.99904			4994
98.56490214	98.55930495	98.57221067	1101.093036	1099.696976	1102.066055	3	3	0	0	2629.507566	823.0538764	1608.282611	784.1938941	843.3785797	1395.364853	1462.069385	1988.521137	1391.950252	1929.457672	968.591429	2156.486211	1595.454287	1538.964143	1612.790943			2360
98.71915866	98.71376236	98.72171793	40.16600176	39.84600176	42.09999919	5	1	3	1	3274.535085	3804.021215	4675.24523	1061.983816	3533.926027	2532.533226	1617.483019	4443.414447	4050.682529	1364.232391	4704.197829	4149.401272	4521.693826	5029.015855	1282.487237			907
98.94797757	98.94750605	98.94821918	1101.976965	1099.969025	1103.172959	15	5	5	5	814349.2335	825304.4266	792221.8354	770386.2686	712508.1939	967856.2455	920423.8327	909179.7352	846929.1781	855622.7344	1233886.853	1200822.235	1142352.819	1053920.471	1033786.312			75
98.97081104	98.96787357	98.97098646	39.15799924	34.32799903	39.41799924	15	4	5	5	129861.5152	343600.9664	340874.7025	294001.582	271203.2493	445005.6121	489081.3665	446938.2016	286606.1775	458197.1085	673711.7352	700039.8511	704142.4308	625023.4734	711014.4652		[2M+H]+ 48.9774	8
98.9708507	98.97068364	98.97096403	50.20750093	48.93300119	50.90200067	10	2	3	5	353848.3176	588771.5841	510648.3997	487763.1117	480243.422	687629.1051	729720.116	638176.9321	482800.9994	686493.6816	1096800.999	1076652.254	1091707.938	944195.2737	1207825.647		[M+Na+K]2+ 135.986 [M+Na+K]2+ 135.986	56
98.97082413	98.96934732	98.97098989	26.0750006	14.921	33.59000092	17	4	4	0	3098.369179	145035.0702	80481.52981	73192.73072	14894.28533	88244.73796	72092.30946	59809.69659	73199.85299	130090.5521	64261.09325	60542.44316	63562.92599	79339.38719	79819.15648			3419
98.97076838	98.97058768	98.97103201	5.52999995	3.603999987	10.47000016	7	2	4	0	0	106706.1917	0	0	83941.54095	0	82202.46623	89322.69901	66968.8604	48582.54341	66036.7014	0	0	0	0			346
98.97104399	98.97069325	98.97141801	565.6649857	564.4369748	566.994991	11	3	3	5	61336.4567	57616.23463	49653.33359	56976.97646	55399.29304	60723.44173	48384.05426	60569.47736	63844.24716	63981.46765	56979.13497	96538.60656	82566.23747	66719.37616	61936.39483		[M+H-C4H8]+ 154.026	336
98.98452921	98.98351563	98.98556162	33.58399997	32.91100144	34.79799986	6	1	4	1	8800.414913	7013.264126	13127.6575	9780.886794	11313.5688	9122.953502	7332.536815	8280.683167	1604.566128	2915.544885	7562.554481	2757.68723	7776.351777	8576.509693	6876.258933			69
99.00048685	98.990351	99.00092592	1102.418489	1098.446019	1105.186951	12	2	3	5	57942.96237	939.1339278	58524.78082	44968.12569	44647.83936	80543.05278	883.1401573	70036.69607	66163.27249	1797.578713	126283.0251	121970.128	89995.0756	94868.48204	80546.105		[M+Na]+ 76.0163	75
99.00061222	99.00039754	99.00069847	1113.302498	1110.643992	1114.286994	6	3	2	1	68030.54406	72150.47452	121665.6126	73648.4138	97835.32507	75724.38681	75987.26252	76141.33076	74055.08189	109902.4711	89999.31708	84776.12402	80738.99695	83866.54047	78206.47633	[13][M+1]2+		3222
99.03050803	99.02689322	99.03109143	161.359005	158.8300063	168.816	7	2	4	0	112624.9221	15455.84748	1003.644166	111889.0274	122385.1166	19141.32093	35973.10394	31921.52362	132766.9403	32232.63793	161873.2933	135248.7772	147596.3803	151290.7282	184830.0074			596
99.03081134	99.02954542	99.03103511	108.5920024	106.7399968	109.969997	5	2	3	0	2458.697531	138879.0058	142598.384	5251.894722	132231.4706	159119.6387	171388.4154	27572.82787	32131.13296	28336.15178	212724.4568	169768.3187	189642.0292	193364.8191	236245.8884			326
99.06669835	99.05623448	99.06774908	466.2849911	459.027008	466.6369979	5	0	2	3	1425.638676	1816.585548	2172.742002	2164.937111	1979.11748	1074.00399	694.1702034	2757.834144	2224.204039	2123.423897	8376.965726	6846.982633	9879.414226	4310.082595	9367.811835			65
99.07913076	99.07664854	99.0836783	1099.518008	1096.823044	1102.132038	5	3	1	1	2748.755224	4747.602972	4249.84544	3363.260861	2834.194463	720.0761737	5515.925163	5324.949926	5823.265047	5543.809442	4528.715975	6653.899196	6007.458427	5958.039112	5848.469131			1304
99.12288698	99.11576061	99.12834396	42.26350114	41.49900141	42.68700035	4	0	1	3	2793.868555	3547.773092	2656.691929	2908.222314	3049.719135	4048.841654	3688.006316	3211.027732	3515.077582	994.8589007	3248.323057	2384.4064	1686.397245	1430.81129	2855.009584			1019
99.31707159	99.31407525	99.3188914	41.6745003	38.56899977	44.75300098	4	1	0	3	2973.044686	870.4504337	3568.506996	2423.66048	3018.185335	3263.175746	3235.790308	3374.202982	3542.40625	3131.573052	3869.184768	687.1674272	1610.99104	3901.779102	659.7092076			1020
99.40999143	99.40114591	99.41354544	1099.213004	1096.619959	1099.969025	4	0	0	4	2711.840033	2585.444314	2964.109739	2496.538846	1426.031178	3099.851036	3393.964301	2342.581453	2787.370241	3667.952872	803.9294177	1206.844885	3048.811886	634.7341788	1297.597792			1305
99.42144537	99.41457358	99.42370807	42.37849977	41.17099972	43.29599982	4	1	3	0	3352.26996	1120.207389	3695.489145	3377.660947	3146.219358	1863.013192	3824.822052	1359.281493	4328.863577	1230.84445	4583.355558	4248.694467	3889.054766	3952.55727	3800.098522			1021
99.49991522	99.49814914	99.50018054	1102.2225	1094.750945	1103.726046	16	5	5	5	1325989.114	1341585.618	1332358.54	1299589.589	1294612.484	1530459.092	1515740.77	1477514.591	1439189.742	1401865.178	1921689.39	1819444.407	1789094.382	1709455.757	1586723.608	[14][M]2+		75
99.49984088	99.49973184	99.50006167	571.1214923	568.3230156	573.950999	10	3	1	2	710197.2392	747491.5021	648695.4161	601580.2003	1112555.489	730571.3595	714834.7213	712006.47	707892.7516	1193421.435	802270.8381	381327.0315	1143223.049	733961.6214	702536.6123			112
99.49982623	99.49974096	99.50000291	830.4049789	828.1460144	832.5170116	9	3	2	2	418186.1452	380118.9166	349039.7213	804195.8479	460282.6156	395613.5299	373876.4447	366813.8622	870234.6042	375408.6738	504701.0024	459846.7815	444551.1661	393460.8192	424784.3278			2727
99.49987088	99.4996761	99.50002013	519.9894933	514.6780055	523.1459846	10	4	3	2	795698.1243	1280299.918	677395.2961	670070.9905	634325.2992	706403.8184	683551.0596	621040.1182	509645.5707	1265453.124	868115.7445	1424823.333	590825.486	747818.4864	691080.5829			182
99.49981444	99.499712	99.50003718	412.9760017	411.4710096	414.853988	7	3	2	2	398150.8632	332081.4779	308118.629	333902.8006	728941.4769	327561.5062	280209.8017	347230.0467	414077.5776	333515.0169	290623.1596	357030.7404	324614.1805	283416.8281	250595.0697		[M+2K]2+ 121.075	2611
99.4957692	99.49494317	99.50070735	83.78000311	77.55200253	84.94799765	7	3	3	1	19306.15115	15843.53291	13080.26469	17287.22929	9494.780309	2064.283803	14345.38687	12674.73936	19563.573	16981.95688	11318.78614	8212.570795	6866.02417	11670.83505	13832.75585			3687
99.49986621	99.49975509	99.50004079	533.5950171	531.6959981	535.3520143	7	3	2	2	588367.1877	533012.559	481600.7186	469602.7785	525159.3084	528704.0907	496569.9431	513250.9474	519595.8011	514009.5547	539469.1416	613474.2789	549688.2876	522914.7517	429154.1444			2130
99.49989897	99.49957784	99.49999239	480.1720139	478.164019	481.4170244	7	3	1	2	499583.7274	655900.4937	455465.6149	566009.9475	655791.5232	471354.4105	460405.6492	440598.8893	517374.7497	367675.7013	511550.6797	896628.3994	370539.5096	478441.45	406373.6868			271
99.49990105	99.49984996	99.50001489	584.5700026	583.1689781	588.388027	7	3	2	2	702175.77	473275.9283	576909.2658	882177.827	431365.2517	616600.0604	610405.9234	642733.547	721573.9353	464809.7924	614877.2508	753948.0373	648388.6928	575809.6323	502230.2704			529
99.49992671	99.49975721	99.5001233	844.069	842.4939987	849.1879822	8	3	1	2	387466.1732	809302.8795	331467.7235	315105.1869	330383.2064	339409.4667	331663.7719	327870.728	361973.6884	323788.8046	372414.4293	727116.8662	425355.5124	310831.4302	362853.2889			1868
99.52427012	99.52191119	99.52804962	1102.893506	1099.969025	1106.883967	14	4	3	4	30130.90333	9290.536983	1006290.546	24057.897	32007.02054	1233904.391	1239321.538	40691.75477	33165.62426	11171.12548	43063.062	55724.5541	41309.2561	1412013.387	29277.74168			75
99.53787169	99.52796111	99.53906334	42.65700035	40.45600176	44.61400151	3	0	0	3	2873.714661	3601.036297	3018.102558	3308.573883	3028.337884	3982.594344	3304.802519	3783.755957	3150.562264	3521.890864	847.5143592	3924.662078	1533.315742	3350.700093	925.3888287		[M+2K]2+ 121.153	9
99.95270944	99.95117984	99.95598073	1101.524522	1100.800973	1102.193989	4	1	3	0	10641.74319	97726.62469	95213.05818	100231.678	78819.4599	139620.6869	23701.30819	24410.04418	106269.6062	16858.01728	182890.7015	160998.9933	142014.4605	148119.2729	124799.6253		[3M+Na+K]2+ 45.9824	75
99.95386029	99.95302264	99.95536107	562.6240266	560.3450066	563.2929939	3	3	0	0	15608.57382	18484.71482	2901.751798	2712.106506	3626.889348	19406.87613	18234.20751	18610.26964	19002.91653	14395.62873	19116.55559	21166.33467	22051.30527	20256.32792	18334.85712			3205
99.96655273	99.96400103	99.9761265	825.24599	823.1670227	827.5359735	3	3	0	0	1005.008423	1120.848906	11781.5429	1107.526163	12690.23788	14242.69279	14953.10673	15472.43904	14110.81058	12419.98644	15751.21567	14515.61315	14727.30096	14540.02279	14786.08942			1856
99.98521063	99.98320541	99.98698762	41.45099972	41.28099972	41.49900141	3	0	0	3	17787.37997	15870.90031	12203.52018	16415.67342	15392.68068	17556.10423	13031.12454	15533.8263	17532.32369	14777.94324	9050.832853	1682.198108	2984.061767	2021.620796	9546.135069			1022
100.0108584	100.0107057	100.0113994	33.38000092	32.91100144	33.69000092	15	5	5	5	15395.33613	13671.67406	18637.17966	15358.29499	17594.3672	16530.51667	14202.0973	15106.67281	15746.22811	12776.81776	13821.1974	13558.92992	11353.51489	12520.53119	11919.8173			69
100.0006945	100.0000356	100.0010684	1102.193989	1099.969025	1103.726046	13	4	4	5	118071.0958	144052.5046	126214.5606	139198.9965	130386.9586	156694.2381	156787.0714	159398.9064	142618.8655	117831.3237	190179.4097	183361.9255	173725.7272	165715.55	151622.8424	[14][M+1]2+		75
100.007894	100.0072666	100.0087106	42.79300088	42.32899866	47.68800109	10	4	4	2	22916.79147	23227.31734	17285.28768	23150.97059	16865.19589	19127.74931	18957.00803	15904.47685	23766.44283	18529.35568	14720.54421	14316.63041	12424.3474	3908.178233	9768.737836			9
100.0076914	100.007232	100.0155844	408.0970018	407.4270058	416.056003	12	5	4	3	701.0475569	30062.05882	28426.91583	31321.00139	19757.12708	32000.16606	32365.95278	32685.75629	18172.641	27892.33759	44350.84014	17064.00711	33597.73349	37281.86837	40886.04459			1
100.0622142	100.0617011	100.0732142	42.41300088	36.05500102	42.85800088	10	4	5	1	100525.5763	80070.35102	67881.57651	79402.00672	512.0364648	87351.0208	84949.74612	89327.69966	83339.48709	85510.49808	56302.18926	51345.96614	48697.77099	56435.79658	25306.39325		[M+2H-C5H8O4]2+ 330.142	9
100.0985979	100.0970783	100.098769	1100.250978	1095.991051	1102.066055	13	5	4	3	58185.91246	47026.16127	62602.36649	59529.47751	63222.29969	60383.30239	63521.71752	74308.60135	60536.42999	55633.5477	60417.68004	58245.83987	49484.63694	63885.5273	64461.13455			17
100.0985957	100.0982931	100.0987817	911.0479878	905.4290002	913.0609973	10	3	2	2	77167.17184	102029.5861	113542.9021	59851.37914	103568.3447	59033.76025	109605.4567	97650.1428	101443.0174	94168.4624	72636.07985	97964.94909	75884.31202	88226.89929	74689.20141			5425
100.09854	100.0983153	100.0987951	851.1799876	847.4429904	858.1370174	11	5	3	1	80587.35368	87815.38693	66412.65895	108544.9611	190854.9149	50603.93952	51120.71122	85370.94251	87470.55805	52762.37544	61957.49662	68515.61421	72259.73395	73370.62257	53694.68276			5782
100.0985515	100.0978533	100.0989198	928.3260211	920.2170172	937.5130168	14	2	3	2	57732.54786	51206.88208	53123.38994	52756.30273	55170.96228	91748.58432	85221.5992	50659.21052	60130.09645	51342.77691	36041.92713	43547.88601	41350.59228	33131.63767	66864.36298			3680
100.0984747	100.0970074	100.0996508	208.117997	205.4300025	208.6429935	7	0	4	2	31326.14919	27465.67086	29685.03221	27068.14161	30160.28025	9625.950162	31457.43749	12665.57963	13064.55738	13266.92087	36818.99077	37456.47187	31949.41553	7564.797026	6513.308184			2014
100.098501	100.0983108	100.0986921	831.0240034	826.0050117	837.4660168	9	4	3	1	73786.74988	41762.15716	65077.85288	120700.8374	62909.90949	40589.238	88105.12598	63757.65492	64164.89689	47887.23775	51127.94965	49899.46778	59113.84084	117134.38	54171.91815			458
100.0985908	100.0983411	100.0988777	807.3685057	805.3770248	809.9700275	6	4	1	1	34519.28243	78793.26567	79629.07538	68550.66625	56348.25482	41638.50892	64783.11698	66475.58788	68809.76542	69736.2215	55549.46651	64604.53694	58837.94016	63743.02299	58384.29366			425
100.0985533	100.0984461	100.0986887	872.0529881	869.8749963	873.7060126	5	3	2	0	69415.7936	79526.19249	89108.44387	64067.32259	76191.94773	71047.65017	58628.09452	78769.35175	78423.34754	138513.3749	55817.441	67146.89522	63504.39407	68785.97678	68378.92158			5126
100.0984066	100.0983225	100.0986785	879.2755097	876.9179825	884.3869725	6	3	2	1	48237.04678	94373.3671	56051.70351	61831.95338	59060.5179	66895.1286	59813.24932	56837.87031	58073.24322	52428.12975	41577.54176	50054.47413	44377.44221	48815.41737	81994.9475			3798
100.0987699	100.0982432	100.0988569	891.7595104	887.7230078	898.2349803	8	3	2	2	58684.27495	106076.9951	166747.4059	127195.5136	112328.3815	50140.36807	47350.29454	111763.1715	108688.6786	104401.5234	79125.46368	77422.11061	86425.65221	49501.9662	84328.97868			564
100.098498	100.0983557	100.098607	746.4259796	740.4889951	748.4690068	5	1	3	0	56689.28521	32886.01169	32138.731	35284.00031	33586.55054	29019.39179	64444.12038	27954.84486	16549.65028	11616.33005	23162.6627	26305.44873	26874.49067	23701.52059	25416.05099			219
100.0985817	100.0982901	100.0988473	785.6465215	779.7090207	788.6199997	6	2	3	1	78719.51115	135253.283	76785.15854	81721.71481	81472.53858	91976.78048	74024.94289	88006.75081	81184.99497	49679.25126	59917.81944	33587.59529	65209.05072	69795.18886	68689.0795			6073
100.0985043	100.098177	100.0987005	819.062989	815.6439946	820.0189836	4	3	1	0	65438.20582	59176.7664	58313.06245	57902.88598	75255.51265	55414.17385	49725.86607	56480.42949	59063.66826	60118.05324	43063.681	42758.39784	45244.2132	52446.8208	46260.83796			622
100.099122	100.0985764	100.1008333	233.5029988	232.6490015	238.4560058	3	0	0	3	4155.276931	4161.081181	4340.931106	4105.360254	2745.676512	5590.374744	5035.746306	8194.756345	4663.527589	5223.150249	7532.377455	8757.581667	5750.07839	938.2725801	5581.504394			2098
100.1737788	100.1706936	100.1738244	43.29599982	41.17099972	44.61400151	3	0	3	0	2283.356664	2188.364163	2067.71869	1854.630281	2672.617569	2331.221685	1560.927289	1175.450636	2430.747656	1260.226204	2703.783561	2411.793073	2680.51601	2875.551446	2708.683439		[M+H]+ 99.164	139
100.3918282	100.3849299	100.3925661	42.41349977	40.92099972	43.98599982	4	0	1	3	7238.194148	4964.385654	7341.50949	5145.640682	7097.472443	1148.876655	7377.15475	6232.775507	8332.726318	4588.511346	1716.992154	2413.637794	2533.301989	7064.628486	4234.468232			9
100.4975274	100.495936	100.4978359	1102.251011	1095.735056	1103.726046	17	5	5	5	574212.6084	586737.5173	567771.7398	566104.7915	564760.5024	659573.1468	654828.267	661143.2712	622504.1412	609914.2128	832104.4176	817856.0524	774423.4265	752758.374	698228.2431	[14][M+2]2+		75
100.6784924	100.6774883	100.6884598	1103.362954	1098.446019	1105.691951	5	1	3	1	1910.479321	786.5452998	1745.003366	1724.422852	1509.330558	1518.687776	1238.037456	1941.864916	807.611089	1885.051679	1214.033832	1369.326858	1836.157839	633.4473601	1208.107221			2841
100.7755679	100.7712297	100.7804493	44.73400014	42.07800088	46.81999857	4	1	0	3	4001.990152	4673.229369	4695.063264	5166.826609	1148.250901	4446.480082	4576.252528	5349.854159	4254.782019	3348.164411	4959.384167	1922.794595	2003.770702	436.8675683	3060.64327			3233
100.9432748	100.9428858	100.9435647	1101.976965	1099.969025	1103.172959	15	5	5	5	311937.3675	325145.2204	308759.0695	298436.2415	284580.4128	383979.3178	375908.985	362084.8043	334210.2697	337631.2366	496842.2204	465875.0373	453803.7794	420903.9453	411271.5615	[15][M]+		75
100.9431921	100.9427367	100.9434128	521.2629782	517.610011	523.6670174	13	5	3	3	163533.1131	81763.99046	70025.82549	88433.54113	108213.7397	91906.54034	75046.75234	93203.2474	81606.84246	97920.01045	177257.9058	124087.6594	97090.27139	131924.8391	100172.4884			4142
100.9433332	100.9430746	100.9434632	572.0990181	567.580972	577.7759799	13	4	4	3	90090.47026	70699.53747	95614.45823	86190.97775	62257.98491	65049.56156	51003.71669	104855.4808	76834.68569	90131.3473	139386.3148	117871.3909	155672.9271	111678.0345	107085.9773			2868
100.9432224	100.9429679	100.9433787	617.0125014	611.5640002	622.8730064	14	4	4	3	73837.87129	158826.155	63215.29997	64222.44399	79318.10248	153127.2249	78504.96036	93958.02186	68335.15549	94764.16934	110133.7812	105922.5309	123259.4711	109336.6468	95679.82936		[M+K]+ 61.976	104
100.9432371	100.9429751	100.9435445	533.6724994	531.0669736	537.9270251	12	5	4	3	88396.12664	112366.4174	145279.2864	201748.9925	113922.3862	118230.9441	96928.32228	104794.8271	75886.17785	85867.40636	125215.0691	119872.3339	142958.5662	88956.70236	104404.353			2133
100.9431889	100.9429784	100.9434293	636.1849843	631.7650008	640.2889824	13	4	3	3	83913.41597	40349.81798	91521.06815	58014.55976	55576.12663	101249.1572	106915.0189	83077.03009	60663.41784	81428.94972	85567.61869	104518.3232	133507.8741	70994.12865	86885.93147			105
100.9432821	100.9429483	100.9435982	587.9150025	580.3309908	594.899016	16	5	3	3	104826.7722	67007.42918	64077.41901	119477.1199	100014.3742	92067.07403	105814.1112	97092.35919	68089.53923	89250.67966	140939.1364	112621.3397	89893.85719	156923.9623	96456.65383			97
100.9432205	100.9427826	100.9433399	446.2500124	444.0369987	450.2180042	11	3	2	3	124100.599	107384.8205	92676.57803	91819.10691	89546.60016	108110.7299	107599.712	106174.8697	98020.12089	15882.71549	74819.94344	120163.1001	143601.4831	63905.31166	103614.548			3626
100.9432188	100.9430164	100.9434258	560.2589929	557.8670203	564.550013	11	5	3	2	146949.4019	94273.84802	80100.81339	102046.6126	67445.00775	124890.3505	71791.23432	114348.8529	108988.0096	104298.5769	131497.5939	130823.51	98284.07816	91984.31347	120784.9399			94
100.9432415	100.9430639	100.9435142	600.1784927	596.3009941	606.4500276	14	5	4	3	101822.5905	57092.19013	66371.52808	41938.49163	80834.09152	128287.4844	70964.29006	83578.36337	73827.16726	79808.95586	165954.8861	96748.23034	160880.3565	96971.72753	84583.47031			5271
100.9432835	100.9429443	100.9434164	738.607002	733.0540007	744.4260069	12	4	4	2	56257.51257	81876.51705	84843.8387	93478.02586	92730.92101	57650.99625	104705.6824	89893.33061	76234.1075	77802.67325	109958.3264	107669.7181	89759.23192	124596.9534	97738.86787			3789
100.9432832	100.9431202	100.9435254	754.6890067	747.0650041	761.6550146	15	3	4	2	42428.89624	73385.0085	67960.49916	55507.00775	62230.07777	138409.9441	61240.44438	82976.44554	69555.02134	111702.3013	104268.9769	101263.9975	112671.7301	87018.19829	80390.89861		[M+3H-CO]3+ 327.801	202
100.9431951	100.9429943	100.9434935	547.4049878	541.3199924	554.6869904	15	4	4	3	118717.6957	142714.5491	162847.0605	78659.81877	112203.2573	139196.5652	132691.7451	88909.48898	122619.0049	66255.02504	56693.60614	103341.4221	100751.6299	81727.47679	88489.60468			514
100.9432281	100.9430916	100.9434516	770.2270264	765.1910129	776.2929826	11	3	2	3	56685.34534	88400.24668	60174.85707	81685.56976	64430.4165	108767.6109	196810.3902	94466.88609	93497.30101	90031.83735	122508.9634	115401.0936	138706.6153	92404.4962	102594.9505			238
100.9431358	100.9427358	100.9433207	466.964502	462.6559925	470.7479938	10	3	3	3	88871.02571	95676.75845	60026.00136	133337.8231	59599.17595	68793.23685	64447.29462	66754.37517	58292.22066	76267.36558	163733.9293	83963.82758	94599.69728	84668.51666	67118.82224			5328
100.9431464	100.9427744	100.9433822	478.024499	473.2550046	481.8719949	12	3	3	3	94322.99903	66287.56229	69946.33822	73526.19336	64981.98706	79391.10812	59332.95133	74367.58639	70511.76151	81255.20292	152776.9963	92814.99377	92653.54773	76049.05544	81961.13285			2040
100.9432423	100.9429618	100.9433936	497.38549	494.3909833	500.1169995	8	4	2	2	88101.87547	67350.60491	180211.1646	113922.7984	88472.34625	102086.1232	66714.95677	104391.2865	95215.41472	124358.8476	121888.6125	118084.287	144916.0701	70763.84499	106014.5209			5632
100.9432946	100.9430179	100.9433183	669.9800005	666.3599857	673.368988	8	4	2	2	114982.9085	93650.07274	74632.46238	84429.2055	73133.90206	88931.95548	58007.99269	89636.41804	56941.33226	78934.72108	116941.4977	107081.7831	118743.1412	96791.68118	88611.60746			4162
100.943201	100.9428944	100.9432941	715.1024947	713.1709975	718.5710164	8	4	3	1	65621.07674	60283.9747	81632.60042	93063.71619	61780.19564	51067.29383	80804.01886	69732.22884	90237.32409	61135.32136	81731.031	82764.50087	74771.44921	69416.48016	74857.77034			5401
100.9432517	100.9430447	100.943392	647.6354878	645.804977	650.5530095	8	4	2	2	79960.60166	82456.15162	97047.44197	81807.52322	73292.16739	58589.16291	86715.87675	84094.64963	91019.50987	77864.46183	158818.5679	102010.0534	94939.17493	87742.61287	86311.15774			3977
100.9432472	100.9430837	100.9434914	725.3700172	720.7759727	731.3789871	11	4	3	2	64465.61247	78497.93129	51637.26235	44947.46301	67316.00221	115891.9188	82390.76027	86227.40902	81219.17539	122611.6817	98379.97746	101522.0758	78073.62389	122699.6448	83499.08755			5558
100.9432599	100.9429279	100.9435018	787.5989752	782.027007	791.4459833	9	3	3	2	76719.73908	70982.69579	54769.92241	64622.91409	57154.79429	144948.4396	60344.89128	74689.21901	53108.90414	75131.18817	95733.20271	96468.81647	77106.92107	90321.05814	76918.51373			3417
100.9432526	100.9429273	100.9434165	810.3559988	804.624014	813.1340028	8	1	3	3	57592.85658	62434.60938	57341.36013	55071.66128	40252.94944	69894.69601	63153.64055	63752.51532	38916.646	61735.8893	75719.18289	81905.22214	147614.3176	60507.37541	89339.08868			5221
100.9431882	100.9429143	100.943382	679.4009908	678.1589935	683.8140106	7	2	4	1	66742.19899	70181.79604	68887.90626	45873.68266	64552.54082	62690.31624	181765.5873	77816.48047	100283.3181	123031.1465	146867.7478	90975.95839	88288.66039	85140.11262	79191.32618			521
100.9432645	100.9428423	100.9434411	657.7410094	653.4620149	663.3349792	11	2	3	3	90279.27046	93886.05515	83224.84818	95773.5476	91985.13292	70975.65064	153975.7814	105945.1161	50784.72776	99399.1139	84685.51307	126998.9312	139920.6888	131494.4932	112477.4579			5771
100.9432428	100.9430537	100.9435304	796.9329723	793.8860132	803.0949922	7	1	3	3	49416.77494	53108.43643	51403.17066	50858.38769	76631.16268	63482.65512	72368.02376	57923.43407	54494.54113	59593.66386	81118.95286	79090.80059	80027.69907	76872.03814	94750.51195			3162
100.9432352	100.9429725	100.9433497	706.2029813	703.7269977	709.7490221	7	3	3	1	69205.91603	77267.71028	86110.19252	66971.5762	72018.04831	110472.8306	92217.75023	87167.67928	80615.56715	193618.1475	110041.9735	105992.2607	85378.34773	93751.77927	89715.62377			5505
100.9431968	100.9429677	100.9433631	488.2270107	488.093027	491.0389943	6	2	3	1	68331.21844	53367.56113	61368.12121	62109.60196	63262.18199	75940.90009	81186.3592	73232.21402	79682.23201	114070.3623	72298.125	89102.26858	77031.24141	77644.41499	78887.18515			5413
100.9431946	100.9427842	100.9432929	506.6919731	504.3500005	513.0700084	9	2	3	3	91187.59584	94876.3284	94807.57805	102065.981	92638.66254	99513.21835	94021.5549	99174.43435	141663.698	68170.87053	146675.5066	121738.7859	112684.9037	72736.71707	101192.7127			4204
100.9431731	100.94279	100.943407	433.7290022	430.5729955	438.0510034	8	4	2	2	102044.2317	83757.65289	49032.99609	65182.95573	69551.57594	90103.37737	81991.41122	82293.68025	81455.51655	85223.5983	99731.54432	97060.40372	93701.42878	90218.20542	79986.70423			5765
100.9431877	100.9429418	100.9434387	693.3510023	684.861989	700.8219913	12	4	3	1	89878.86415	78373.20894	66612.64609	44615.5772	129170.5938	102284.3069	82038.08303	83735.50416	79713.42468	57160.38857	104682.5276	107020.5235	77260.77914	88929.64991	90698.53627			6167
100.9433751	100.9431647	100.9435226	456.6974978	454.3479877	459.3880093	6	1	3	0	81681.93744	71730.05092	80007.58554	77824.5158	75954.31672	86308.7418	95323.74988	87211.9645	89810.1357	79917.74185	102336.5782	99003.51529	102009.3161	94113.65559	90642.90237			1214
100.943208	100.9431653	100.9438171	415.4549955	408.7009991	425.7219983	10	3	2	1	51447.75123	145465.4855	52109.93531	145398.6938	128285.8434	156885.1864	147651.1677	154064.4351	215736.0906	170267.6786	200081.3771	180328.4829	171629.9609	163673.4957	152041.08			3927
100.9939217	100.9818193	100.9958406	1098.083047	1096.123968	1102.800967	5	1	1	3	927.4980774	1209.722112	1706.031567	1847.728357	657.0197032	841.5047504	2422.168536	1182.519965	1482.5562	1489.941791	22197.4221	8994.666092	2654.301417	1668.236818	1369.194895			17
100.9982707	100.9977722	101.0077606	1102.190018	1096.619959	1103.726046	16	5	5	4	80346.60611	87200.44619	76537.14416	73212.79215	77414.71158	92985.92782	89246.42157	88328.25992	64220.37562	1251.660189	110464.7405	104521.0369	109946.1016	97612.26035	91682.47665	[14][M+3]2+		75
101.0574446	101.0572169	101.0575626	1094.159492	1092.641978	1096.751057	8	2	3	3	81689.29226	79445.24842	67080.89645	75781.22665	67216.7389	100506.4083	76489.34199	86523.30725	75208.17653	89628.72174	82728.07915	121503.7817	89524.13874	88144.99517	69835.23164			3805
101.0575094	101.0572689	101.0577301	1085.641013	1077.613975	1088.968948	7	1	2	3	107664.4596	107413.6427	97994.55718	95507.42789	91257.39462	85842.84307	88911.64508	82177.97194	127799.3717	91371.76599	117956.2278	169917.6879	98153.4318	89312.22529	78819.73592			3018
101.2451854	101.242114	101.2482114	1100.376973	1097.26797	1102.927033	4	1	3	0	2047.542697	1736.110382	2241.821118	563.4521219	1668.111908	1686.53387	549.8436527	671.5917037	1800.011944	732.6046953	1434.478828	1373.155372	1732.493039	1946.665124	1586.862686			1306
101.3884374	101.3810225	101.392376	1100.523954	1100.086976	1101.397997	3	3	0	0	841.8901583	712.0740319	743.4184991	1898.410438	2597.22335	2039.428001	2057.008747	2018.632171	2266.361224	3253.751887	1565.786737	2192.676365	2258.970125	2155.406038	2036.477614			86
101.4962825	101.4944372	101.4966923	1102.2225	1098.446019	1103.726046	16	5	5	5	104611.4334	96794.59672	93344.18339	93123.88057	94335.37973	107148.4933	108748.1143	112955.9755	98124.80525	100928.4702	142931.2548	132605.5156	132561.481	120398.64	114643.3396	[14][M+4]2+		75
101.5167637	101.5116582	101.520093	42.52349977	39.82699871	47.12900162	4	0	3	1	2458.057493	2755.721851	2762.344875	3006.415645	2395.577353	1828.605658	839.7953668	2946.92871	2009.140292	2486.113717	2417.736498	3667.601944	2334.301332	742.804441	2618.329802			1023
101.944579	101.9350134	101.9472365	1102.566959	1100.252962	1103.490965	7	0	3	4	17656.0925	20439.15841	20042.18961	22035.67355	16095.83824	28059.72784	8160.828793	22329.07075	8537.374955	8967.897167	26938.87418	13866.24881	26457.12843	16952.88635	22594.48566	[15][M+1]+		2361
101.9997117	101.9989906	101.9998227	1109.371479	1102.546046	1110.396054	16	5	5	5	21391834.53	19707679.14	20937162.45	19886787.75	20760725.5	18582263.94	19694852.93	20223405.94	20398074.8	19868026.27	23556275.3	19036446.6	19427060.82	22894067.03	20007867.34	[16][M]+	[M+H-CO]+ 128.987 [M+H-CO]+ 128.987	180
101.9996642	101.9995079	101.9998	1192.682005	1187.651983	1199.346956	16	5	5	5	2100896.376	1865874.522	2074024.069	1802530.263	1471836.825	2055541.577	2076149.795	1368802.868	1854499.812	1971057.363	2589785.588	2322320.874	2426374.04	2655722.962	1815537.112			4450
101.999628	101.9994729	101.9998126	1182.609493	1178.211021	1186.397024	14	4	4	5	2463475.588	2031064.938	2560696.611	1838212.11	2620310.777	1672116.562	2791917.308	1607025.943	2446414.742	2437191.548	1617852.791	2867182.684	4244676.74	3406736.109	1464866.293			4011
101.9996745	101.999411	101.999815	1171.96804	1167.617944	1175.070992	11	4	4	3	1942250.537	2391277.187	2645880.627	3045784.873	2742234.726	2217454.443	2222905.378	3314799.264	2022163.337	2847415.398	2155859.269	2374653.496	2390214.345	2398112.741	2136919.53		[M+H-CH3]+ 116.014	246
101.9996743	101.999515	101.9997881	1162.665977	1158.252018	1164.39501	9	4	2	3	3054994.771	2851772.027	2381384.159	2843851.998	2597868.717	2069923.163	3826213.04	2404222.073	2364844.278	2366664.211	2477276.349	2420688.576	2393437.746	2714422.714	2985662.039		[M+H-CH3]+ 116.014	239
101.9997383	101.9995781	101.9998369	1151.374483	1150.037028	1154.30295	8	4	1	3	4266385.193	3858204.4	3477399.328	3406058.214	3512805.57	3622441.634	3653617.783	3442208.137	4332731.835	3578429.08	3745945.415	4080886.178	3159103.666	3705988.109	2770451.441			3708
101.999682	101.9995273	101.9999613	1143.18999	1140.882977	1145.732998	7	3	3	1	4013095.188	6359256.227	3682643.802	3631090.498	3775858.149	3972687.116	4982340.348	4487722.284	3911528.671	4827771.602	4077969.177	4004571.297	3702786.631	3376517.628	3998737.031			263
101.9997666	101.9995254	101.9999574	1128.155017	1123.395954	1132.978973	9	2	4	3	6692609.901	6450850.93	4549357.382	4573899.691	4457862.668	5007085.028	6045023.592	4859214.974	6135920.167	5777915.067	4393875.842	7082120.687	4862461.715	6049755.932	4243110.649			208
101.9996194	101.9992598	101.9996731	28.82500023	27.89099945	29.29900018	4	3	0	1	3170538.223	1335183.298	1452553.334	1302273.563	1568346.207	1140117.591	1170678.757	1108749.984	1283798.238	1052865.066	1434288.213	1053585.748	1094276.103	1286234.13	1287784.488			241
102.0214264	102.0128822	102.0234166	1101.406508	1098.234995	1104.468943	18	5	5	5	395510.2279	446798.1609	399224.3113	401942.4751	456677.5772	452534.0782	427452.8073	340445.1181	401043.9008	386236.2896	423176.3635	416340.495	389155.4734	421632.5966	333720.855	[17][M]2+		75
102.0256787	102.0238667	102.0263533	1107.39849	1103.899973	1109.249035	18	5	5	5	1634276.116	1475884.051	319168.2024	327337.8112	856568.6139	1478555.405	1423356.333	751897.0442	757930.3005	736462.82	729016.6529	1718104.475	1502738.537	1488411.92	1242163.793			180
102.0317197	102.0268034	102.0325516	191.2800004	190.6639977	198.2490064	17	5	5	5	78238.84436	107954.875	75599.16722	75921.26491	73896.19905	174063.0341	182227.1723	167508.2777	162791.1664	133249.5565	291083.9212	354708.234	253283.7667	181228.8905	277569.97			1708
102.0414907	102.0410648	102.0417588	39.17999838	38.61799924	44.37300098	15	5	5	4	108036.4674	128101.3083	87621.7731	101733.9674	81125.66403	147653.3122	140652.9515	133646.178	132190.8578	100352.9178	170146.4969	194720.2267	201475.1502	165970.0673	163216.5326	[18][M]+	[M+H-HCOOH]+ 147.044	8
102.0412753	102.0412658	102.0414925	53.25399836	52.31499888	53.41700077	3	0	0	3	545093.0397	630276.7455	694132.546	514046.492	678810.5166	557416.4985	558132.595	477703.2736	544704.8228	546886.6596	182332.8951	232901.9096	244421.2222	548597.4876	575182.9263			3775
102.0774819	102.0747588	102.0780123	426.2999928	422.518009	426.4409942	5	0	3	2	9367.286748	9567.80913	8583.361461	10365.01207	8750.808228	6520.853786	9854.395304	8626.911629	7607.662886	10711.26415	10366.20181	1200.955857	10598.54799	8316.254919	9188.805305			3614
102.0844216	102.0774983	102.0905631	531.8810172	531.1529898	537.4829843	3	0	0	3	2237.27542	2380.097804	2381.49732	2079.903184	2103.137251	1719.953975	1921.546838	1999.932194	1482.480738	1917.215025	1672.834385	920.2143022	1805.172115	526.6318399	1072.130697		[M+H-C6H8O6]+ 277.118	395
102.1141476	102.1137348	102.1210725	1100.503518	1097.452011	1107.514	16	5	5	5	89208.30637	80583.77658	89910.54765	95858.21112	108368.4135	83495.61503	85710.27923	105336.4776	89787.95619	86814.40969	34569.42339	56737.87761	50544.04167	72848.09934	80826.73903		[M+2H-CH3]2+ 217.24	86
102.1464189	102.1366055	102.1485322	41.85900141	37.39100165	42.65700035	5	0	2	3	4809.096634	4289.256586	2886.595069	3466.36209	4909.678608	4971.753257	4590.648409	1908.875418	4812.534581	1617.841519	2240.609151	1174.675456	860.9365407	5043.774456	8050.295725			9
102.476111	102.4672208	102.4800436	42.09999919	40.92099972	44.75300098	5	1	1	3	2068.782442	4421.428963	3601.886655	3342.639126	6770.483904	3657.35541	4207.403086	3572.995636	2884.088238	4438.273003	4019.81046	1061.748791	2138.171422	3003.832266	1434.469352			1024
102.5223479	102.5222252	102.5224366	1102.386048	1099.969025	1103.726046	10	5	2	3	82056.0221	101070.2133	97581.45112	100897.5296	104654.2749	96557.65636	101903.7054	82760.33483	87434.98482	82833.07555	81801.80084	94872.22208	87659.32525	81140.41076	92286.22911	[17][M+1]2+		75
102.6504452	102.6451818	102.6527809	41.60049945	40.84099972	42.40800088	4	1	3	0	9661.050168	7644.400713	9208.727881	1548.772113	7314.182182	3304.669593	1789.875717	6627.10189	6817.409799	2919.922101	6249.012447	5981.847375	5740.132422	6436.929021	6104.842528			1025
102.940825	102.9403018	102.9440022	1101.624046	1098.817968	1102.927033	14	4	4	5	50162.07031	43963.81661	32501.58028	38727.16754	32221.23026	45987.69763	54147.69989	45656.05223	41667.21662	44810.90879	70312.60846	70509.90227	60106.96839	61937.94254	60893.36523	[15][M+2]+		75
102.9596556	102.9563279	102.9611823	1101.817038	1099.643995	1103.702951	5	3	0	2	3348.593787	25297.20403	1993.078458	1236.387718	17398.55093	54882.19366	38949.04139	25542.53382	30296.27146	27663.57648	61809.09996	1228.661072	34427.54226	3425.279175	36052.49155		[3M+3Na-H]2+ 45.9824	75
103.0021821	103.0020394	103.0022572	1109.212474	1108.142967	1110.396054	12	4	3	5	667357.794	524303.1218	691258.9797	517097.9266	460335.437	501551.3099	507562.3652	520093.4471	501541.759	541879.7367	531730.6016	627809.771	577562.7911	497896.5384	551568.8382	[16][M+1]+		180
103.0023864	103.0020889	103.0024763	1148.3115	1145.633985	1158.252018	8	0	4	2	109506.5134	106866.4191	104442.3661	106878.5598	106572.2054	87270.93871	57018.0053	105506.6897	82994.63809	165881.8319	105824.389	111357.5142	178647.5065	113070.3616	102011.8506			571
103.0022035	103.0018613	103.0024784	263.2569981	253.6769911	270.3969911	11	3	2	3	128811.6666	107261.7231	98519.23291	67202.30815	108871.0635	105843.4161	79608.33365	111441.74	109358.0948	80968.1008	170983.2933	53145.31037	82095.12476	117131.8564	115183.2138			5257
103.0021425	103.0019835	103.0023766	316.680501	310.1219886	321.6970016	8	3	1	3	115033.5782	61683.38412	90341.71157	119288.7348	85795.65428	88499.34734	62964.8946	89622.7433	85908.27513	80027.12353	80382.09501	72495.33302	87422.91391	73514.54422	90867.48001			3930
103.0020998	103.0019903	103.0023492	296.4535001	288.9729948	305.2959975	10	2	0	3	73304.70576	75866.49692	71702.63691	72724.8375	71031.51465	73804.0494	75088.31963	77676.616	69499.90405	71329.44309	74575.38563	113887.5861	86621.48244	68071.24623	72823.57265			2885
103.0213502	103.0174279	103.0280612	1102.279499	1097.452011	1104.306997	6	1	3	1	22511.05015	23512.59363	31163.38822	5590.265724	15976.4021	52697.64939	2307.843726	1992.753494	3682.987499	25886.45216	4467.795009	46768.17423	32361.09918	46721.45982	34328.6354	[17][M+2]2+		75
103.0406615	103.0404742	103.0408069	234.7929988	228.2540071	235.6270055	16	5	5	5	1370201.6	1480015.063	1267224.739	975680.2942	1225381.826	1523474.198	1433360.998	1497521.011	1387670.673	1518010.524	1524758.03	2298994.604	1763731.264	1576281.195	1452101.76		[M+Na]+ 80.0498	55
103.0406982	103.0404186	103.0409777	191.2939998	190.6639977	191.5600004	15	5	5	5	1009009.53	1340140.86	936635.6696	940526.1957	1025394.776	2089153.848	2314781.445	2214550.867	2082991.472	1605164.497	3647295.608	4551512.98	3149371.023	2465953.613	3510334.548	[19][M]+		1705
103.0406149	103.0403772	103.0408163	212.4349948	208.425994	212.8580044	15	5	5	5	115402.6606	175675.7482	180613.3097	184796.5464	148939.2746	299193.3576	498428.8569	264308.3716	193441.8843	407486.2286	265825.5309	1104277.575	869434.5798	246431.2334	163358.9522		[M+Na]+ 80.0538	147
103.040599	103.0403029	103.0409024	429.1014982	428.2470091	429.978005	8	2	4	2	58696.47713	62925.9424	86312.93386	64719.94183	57739.23333	70883.87347	96238.33459	66153.72439	106152.5148	79954.91728	96566.82547	84361.49045	97245.34699	85065.79243	98806.82633			6
103.0403344	103.0400818	103.0405965	386.747506	377.5259883	393.816012	12	3	3	1	48866.08788	39174.71766	77207.38588	64470.37549	70385.9633	73587.96923	51748.50175	73583.08964	130943.6139	79407.06961	83268.8187	72887.13695	14873.5207	72228.00594	73193.31092			32
103.0404642	103.0402516	103.0408345	347.9830112	345.3559884	352.0200111	8	3	2	3	79846.70785	88686.03329	82413.169	49309.95504	81352.76612	52605.92974	83529.74086	82632.34007	77133.69785	55416.28939	61440.49175	75755.91181	58811.6622	61231.11505	86710.87683			168
103.0405438	103.0401706	103.0407193	416.0849989	411.7390112	420.4440065	11	2	3	2	58729.08522	90296.16163	54898.38455	57895.1706	59476.65213	68321.87681	58577.14697	72695.71286	59270.30162	64801.12057	77182.06376	80770.73551	68176.81136	81348.45615	80537.32952			3926
103.0404765	103.0402446	103.0406079	401.5370102	401.029986	403.247005	6	2	3	1	48512.63688	80647.40957	72166.7477	77980.37228	74164.32363	85359.67875	73208.11723	83136.11891	175268.6956	138628.076	121261.5329	109782.0748	120676.0006	105297.9518	120972.9071			2
103.0405351	103.0402427	103.0406871	252.4049878	252.0419978	252.9879952	5	1	1	3	230214.2546	254357.6359	235815.7436	242177.6248	234992.3036	245781.1223	257436.001	239438.4485	229042.5785	269113.9864	263442.9466	153397.5341	299452.5711	268406.0755	262784.0769		[M+H-NH3]+ 119.06	435
103.0403173	103.0401299	103.0406541	333.8185108	329.8019886	336.96299	8	2	2	3	6033.688109	60365.64691	57006.18022	97768.08643	57201.44214	60471.59825	61199.51963	59035.59015	60826.65833	46342.03274	68428.20198	57731.89596	52110.82317	63617.22198	62484.24993			5799
103.0405597	103.0404372	103.0407226	440.2649975	435.6789939	442.4030019	7	2	3	2	67007.26857	37755.14868	64792.90037	72544.66882	69539.97868	65973.06909	55050.41331	88371.44046	60885.38402	85039.06147	92884.26924	85435.76875	92569.86033	90606.48265	97298.81314		[M+H-C4H8]+ 158.095	27
103.0406668	103.0403114	103.0408146	85.65850128	77.8999987	86.26199997	6	0	1	4	27005.44859	33145.23114	27844.45846	29452.51724	27406.86251	32541.29022	43383.77603	40391.25354	36320.39717	38009.68884	97384.99685	111188.5398	98781.0352	87848.79672	129238.5917			3011
103.0405199	103.0398037	103.0406747	368.9269924	366.3780049	375.3999992	7	1	2	3	108765.2098	111589.6407	92888.13638	111870.7179	116118.5822	73285.18173	113745.2355	108146.6521	106207.3017	113220.1212	52029.64199	91879.77498	62582.86905	74776.58564	119447.5328			4827
103.0405355	103.040125	103.0407922	357.9159932	354.5049933	362.6159863	7	2	2	3	96522.00197	81869.95304	87312.95617	80845.74042	84962.6132	43123.69303	82593.56335	85680.01202	88727.71125	58729.27903	72295.19576	74517.41373	53126.20707	66183.48068	87825.52913			3304
103.040487	103.0403782	103.0406122	451.7559959	449.0769933	452.4520013	5	0	3	2	69122.74275	81169.05073	76736.51798	72653.10377	69956.82855	77994.22108	58414.11666	80687.65633	64424.8714	80489.90293	106659.4526	83893.80535	73454.93446	93234.32761	89786.55801		[M+Na+2K]3+ 208.206	23
103.0404919	103.040378	103.0406188	312.9509936	309.9050072	316.1729969	5	0	1	4	81820.92812	84586.0039	85943.05555	83951.01484	88796.57072	91695.83377	88709.8526	100597.5912	81311.34012	82173.44367	68945.84962	84381.08567	45927.96883	86553.27164	48610.80524			33
103.040444	103.0403637	103.0405172	321.5224938	319.819007	324.5180008	4	1	0	3	74173.89426	78498.33777	76381.0894	71621.99295	69032.4273	71356.15242	75316.61613	79982.69484	69913.73772	72749.21514	57912.24243	70609.94219	65653.39537	76069.64726	51648.9893			593
103.040444	103.0403179	103.0405508	296.3369942	286.4520068	302.2049955	6	1	1	3	51189.46201	87105.79421	83343.48208	85348.80609	82306.37427	53289.21756	87262.7067	90222.48494	81606.11367	80997.06788	99737.02962	78715.05173	86134.49054	79251.96544	56480.78267			2886
103.0448393	103.0443329	103.0449755	38.95849992	38.91799924	39.41799924	4	3	1	0	8161.139431	7389.876161	7184.9774	5326.393846	3948.992674	9693.835442	9086.026592	7525.005757	8382.000416	7668.469337	9167.21159	9416.464451	11098.49919	9711.492181	10244.3607	[18][M+1]+		8
103.0689	103.0664014	103.0694551	191.2800004	190.6639977	198.2490064	15	4	5	5	18737.47998	35529.88077	15386.74008	16099.11798	19110.20777	85596.27646	98674.92194	90107.94274	81846.93715	50763.73918	182573.3705	222835.2204	152796.3808	110638.9357	179939.7191			1730
103.1525822	103.1431562	103.1552392	1098.803047	1097.920984	1099.359954	3	0	3	0	2463.411515	2215.639057	2448.984933	2439.928833	1264.393477	1078.953156	2627.666883	877.0679271	1585.707002	4073.930129	2832.910612	3028.222325	2479.535468	3031.858269	2419.614782			1307
103.3787579	103.3744778	103.3879712	1098.802017	1097.666028	1101.532957	5	0	3	1	2144.410649	2732.032555	2069.951339	2920.719607	1694.613779	695.0163911	2570.428778	748.7695099	488.5404129	2717.852899	2154.551701	3051.04911	2794.973224	1105.42761	3050.182033			1308
103.9421519	103.9417726	103.9424121	1101.397997	1099.340973	1102.613992	15	5	5	5	431514.7674	429473.6568	397931.1287	373681.3466	376242.6901	505564.264	493408.4392	510225.263	454858.8801	461694.8571	614353.3204	561996.6461	566912.6903	571073.508	530304.0953			75
103.9953349	103.9951649	103.9955134	1180.717498	1174.910032	1186.397024	18	4	4	5	105137.0079	177566.5266	357382.5298	88571.12239	342666.8521	175780.7373	244407.0488	107514.138	146244.3007	176844.1177	150096.8508	198552.5452	174634.6522	242872.3663	151075.8217			439
103.99537	103.995192	103.9957042	1162.638953	1158.624991	1165.218026	11	4	5	2	180554.2915	217260.9169	206980.189	140937.2058	197472.18	297974.0256	179475.3058	202337.9463	177769.5846	171596.3707	228843.7667	217534.6273	215025.1566	280603.1649	249204.9078			4022
103.9953773	103.9952302	103.9955361	1193.492009	1188.252967	1199.357	14	3	3	5	228470.8561	141532.1425	150586.9178	130047.2731	152071.9362	149755.7703	193008.5225	135886.9197	144113.8817	141227.3383	208672.3928	144924.2564	122250.8439	204845.6647	141265.4775			3887
103.9954936	103.9953926	103.9956476	1152.021527	1147.262993	1154.450045	10	4	2	3	198980.2173	199904.1095	316675.9604	168441.2631	209491.4526	248738.7423	185977.0459	193183.8526	194267.2147	193231.1056	211185.1572	265974.1137	236880.9206	198608.9441	208163.4131			3705
103.9952485	103.9951046	103.9954898	1170.22101	1169.511985	1171.407971	6	1	2	3	157938.2685	158982.9668	165471.2927	151367.1603	164630.0582	155329.703	166958.8735	177150.2348	149024.2919	156879.8588	195400.1037	123791.751	272371.4511	169614.416	166392.9868			428
103.9954695	103.9953016	103.9955649	1142.002012	1140.284009	1143.877012	7	2	1	4	271757.4182	269418.1066	257751.1324	270591.8666	343805.8987	263372.8278	265775.8634	296283.3677	259480.4994	265609.3459	278203.2102	276732.3903	350873.2479	250312.2639	270462.3656			263
103.9955457	103.9951065	103.9957767	1131.126006	1122.14699	1131.727033	9	0	4	3	314725.0386	338374.246	313246.6434	312385.1024	300761.9109	508569.209	343544.8763	405222.3499	481459.6233	328927.9869	463878.6309	289193.0305	289833.4396	284913.1777	287454.8641			162
103.995353	103.9948079	104.0001144	1105.297049	1098.549957	1107.046989	16	5	5	5	1194379.736	1189179.313	1166857.087	1273136.905	1273912.052	1303801.71	1059228.775	906088.1987	1394878.559	1329449.172	1225175.307	889565.0846	989878.0584	1203660.119	1129019.766		[M+K]+ 65.0292	111
104.0172695	104.0053864	104.0185051	1102.002044	1097.828008	1102.800967	7	3	3	1	129957.5096	9637.15151	179136.3695	11776.37267	851.7659954	268048.8138	8241.288757	15390.24033	147472.5223	15797.90807	363504.1799	259743.4772	193068.0355	1306.201217	189897.2331			75
104.0393813	104.0389428	104.0396743	63.25400021	62.12400021	64.2420019	15	5	5	5	10583.39815	19310.52761	13322.78654	20913.15439	15036.01042	18994.80516	18814.56287	22732.02146	17930.16363	19067.06183	123172.5806	140482.689	141938.2961	71085.20565	142908.7741		[M+H+NH3]+ 86.0032	99
104.0437369	104.0434396	104.0440892	191.2939998	190.6639977	191.5600004	15	5	5	5	93329.15605	129614.5461	87636.48092	91282.4904	98502.85509	204779.4534	227207.6137	222002.0585	202551.0721	158431.2878	353275.9659	457389.2696	309309.3503	237046.3147	344141.1819	[19][M+1]+		1715
104.0570964	104.0562087	104.0578857	42.09999919	39.80900143	44.86300098	12	3	4	5	16165.05148	4321.129199	9619.873208	11393369.67	13465028.41	39728.22775	40627.52144	43372.44348	37998.16352	11801397.9	74743.17575	88484.88734	64196.13588	63210.91518	70945.54608			9
104.0933249	104.0931545	104.0936013	119.3330026	114.2270038	127.5980009	7	2	0	3	35034.18945	48591.75095	52997.78455	36662.45846	39572.92124	42355.09428	44828.09311	43544.3726	48851.32988	46952.7543	54448.7739	43441.80896	38498.78915	47359.34124	47485.77621			250
104.0933616	104.0932392	104.0936524	106.6290002	106.3380029	108.6450005	3	0	0	3	32715.97125	44756.20474	39732.47288	35861.19015	39003.7363	44082.84248	47039.53673	43679.54983	42718.16959	45481.49568	45968.88651	58239.69034	41071.65659	48683.22489	47707.70035			5207
104.0937233	104.0933215	104.0940634	38.30000113	37.39100165	38.78899977	15	5	5	5	10984266.28	11977175.91	11231705.47	11457273.1	13223676.64	14210826.55	11680854.95	13498768.4	11305167.54	11398094.16	17679976.25	11799899.31	11344826.19	16753686.73	10516184.97	[20][M]+		8
104.0935549	104.0933549	104.0936988	46.50099993	45.74999857	47.30900162	15	5	5	5	3732576.677	4377999.086	4423845.775	3864911.714	4246915.684	5335522.752	5552552.155	4946617.716	5014756.65	5350246.918	6558766.655	6012857.34	5398617.215	5966598.842	5934537.155	[21][M]+		144
104.0933803	104.0912432	104.0938437	1098.926041	1096.193962	1104.575965	14	3	5	5	31629.68363	20061.79008	21536.35577	22872.19383	24991.16882	32820.79791	35413.04327	39105.99833	41918.21872	28858.31611	17647.06922	32513.75694	21862.45257	26142.00749	27790.91239		[M+2H]2+ 206.171	17
104.122004	104.1217505	104.1222026	46.14099993	45.51999857	46.81999857	15	5	5	5	145396.2669	216560.8696	200328.5164	165781.23	187208.396	258162.8626	279897.8954	230888.2383	242271.6677	258312.8599	355801.0115	340091.2166	288946.7645	305621.6226	317567.238			144
104.1223464	104.1219831	104.1226365	38.30000113	37.39100165	38.78899977	15	5	5	5	579663.4866	609527.5304	581796.8155	569926.3456	692159.6173	773394.4182	626809.6408	719077.2427	597986.8158	607483.1422	940036.7906	618324.1385	594124.9225	884813.8547	866421.6125			8
104.1221337	104.1165416	104.1248433	1100.176459	1097.948008	1104.510044	6	3	1	1	1660.979192	641.1083732	23599.12167	1734.041389	23053.36083	30876.62184	28281.74351	37078.69641	40083.61201	1556.943679	20744.9346	977.7091356	23638.89782	30062.61314	26600.35641			1309
104.1801704	104.1715584	104.1805275	37.94100165	37.39100165	43.22499846	12	2	4	5	149889.9182	143085.018	144422.4428	36112.03905	36721.79318	34333.55535	113931.7204	22903.09194	28314.57974	23243.21874	10787.65568	36592.37231	1727.142264	13317.8422	3021.819261			28
104.2192076	104.215824	104.2194321	38.08600165	37.67100165	44.90400151	14	5	4	4	145778.9092	131821.0563	135664.7428	125936.1073	129841.1388	116299.5872	99656.9356	104384.2243	118630.6486	107852.8537	56635.76618	153211.2978	86047.59336	73806.63804	47596.33354		[M+2Na-H]+ 59.2508	28
104.2489955	104.2482339	104.2531354	38.22899977	37.67100165	42.06800088	9	3	3	3	148824.7492	109339.5998	123648.449	136713.1293	124179.4176	118253.5004	112114.3648	86389.24553	122742.5014	2901.374048	63926.5248	148967.3494	83193.14828	78674.66086	43607.21136			3913
104.2776487	104.2768297	104.2782927	37.94100165	37.39100165	38.57000113	7	3	3	1	103927.0476	96007.55081	98020.78639	87513.83318	86206.97882	73795.45194	60914.30872	71879.27866	72738.85255	68597.74585	38050.58838	21950.47469	40572.48441	37754.85892	26127.63987			28
104.4410742	104.4364358	104.4458366	43.54599982	41.44900141	44.90400151	5	2	3	0	4470.861035	5031.716103	4127.048674	1919.856783	1053.907308	2366.723987	4576.674445	1746.675469	5416.539202	2819.542857	3474.420818	5369.799949	2913.721962	3693.556851	2804.674352			3186
104.4624581	104.455636	104.4638459	41.10099972	36.43400049	42.69800088	5	3	1	1	11229.71725	2517.115587	9814.689066	482.4646643	1668.159275	6058.125257	6891.882169	7715.531109	7710.689433	8133.28762	6562.951553	6086.696636	5721.136379	1414.061446	5794.982574			1026
104.605659	104.5963668	104.6105238	1101.437004	1098.987052	1102.729976	4	1	3	0	763.202772	1753.724818	1439.149059	1228.97441	1671.725195	996.0095712	1326.46619	729.5183178	1863.448407	984.3077408	1428.763295	1948.374109	1674.932394	1265.577533	1432.043023			2362
104.6278345	104.6251343	104.6323686	40.56600176	37.31199861	44.57400151	7	3	1	2	3713.971542	10130.4757	5184.565777	4531.688907	11900.02988	3533.585527	10124.82049	11606.54794	11809.3319	9989.343173	8173.1361	8135.645601	7811.07271	786.1342971	1268.771598			1027
104.868265	104.8617408	104.872663	39.14299924	37.06199861	43.22499846	6	3	1	1	1210.882524	2116.804495	867.2387661	2928.389564	2766.126437	3653.361851	4194.536478	3527.104816	2425.49235	3210.099418	4179.058582	4016.98657	1311.828498	4154.689804	4311.066275			908
104.9950819	104.9915845	104.9987363	697.5169913	694.4119995	704.3060222	4	1	0	3	1574.10611	1343.867282	1541.990281	1534.463048	1463.673488	1473.000284	1697.815972	1541.475783	1769.950123	1718.086919	894.0334977	1278.566352	1918.116666	1421.054147	1248.66806			2608
105.0419167	105.036386	105.0432225	63.6020019	62.60499716	66.78699842	5	1	1	3	592.9102314	8973.145084	12761.01537	7845.754237	12443.48343	10232.72253	1129.04266	9187.679102	11634.42154	9796.45905	4287.493476	8076.010348	9857.507659	2545.695023	4649.832911		[M+H+NH3]+ 87.0091	99
105.0563752	105.0561446	105.0564915	234.7940029	233.3379974	235.4470055	15	5	5	5	6958152.236	7502706.269	6703242.22	7137719.901	6172260.878	7707245.736	7236645.326	7385512.053	7050422.189	7659404.069	7624692.809	11076109.64	10149795.67	7882206.25	7173082.878		[M+H]+ 104.051	55
105.0562269	105.0560497	105.0564011	837.1720169	836.3560223	837.8509869	15	5	5	5	246401.9795	331899.3594	310186.359	312993.0086	309037.6774	401572.4758	390126.8216	379234.2291	531572.7085	364164.1198	419479.4057	480163.9562	394475.5296	424363.2757	325849.1024			46
105.0563791	105.0560636	105.0565746	212.4349948	208.746001	212.8580044	15	5	5	5	599859.5444	1012009.03	902222.5757	1080352.691	860830.0852	1813284.592	2328163.693	1589102.545	1149401.073	2536647.076	1540180.122	3732245.543	2106108.867	1409176.587	828015.3127		[M+H-CH3]+ 119.079 [M+3H-CH4]3+ 328.178	147
105.0562724	105.0561016	105.0564681	578.4239772	577.7699854	579.448018	9	1	3	5	207318.7573	237257.2551	263226.3602	275500.2866	272214.0613	269231.9213	254390.7313	256919.498	216852.2072	241806.3283	331262.0637	348388.4911	356032.1384	310134.6029	371478.8141		[M+H+Na]2+ 186.123	4
105.0560881	105.0559803	105.0561728	527.3220255	526.6890063	530.5040225	9	2	4	3	261994.7436	295961.9719	332237.3094	326390.2563	302383.751	295809.3183	315686.0684	320319.2856	230678.1917	284820.4035	378964.5453	626090.1385	332311.022	316688.4233	411007.7894			7
105.0560966	105.0558967	105.0562686	400.5109978	399.5960023	401.4140086	5	0	0	5	339566.1421	402101.0214	398004.4797	372884.4108	347670.293	425943.9415	407644.0663	391370.7967	362940.3308	408415.8267	605502.1672	471708.8954	561272.9216	577715.0929	649025.8331			64
105.0562	105.0560679	105.0562315	428.989007	428.0980021	429.5960008	4	0	0	4	310046.3701	327438.8304	325393.8716	328916.0019	308665.9252	315888.2609	321048.4166	338996.4078	285751.7727	360023.0394	468283.6058	369231.4248	453239.1835	397738.9961	445744.3497			6
105.0562648	105.0561006	105.0564	609.5419948	609.3330002	611.2810275	4	0	0	4	162488.942	174975.8797	176344.7401	184769.9375	186605.9642	197059.2356	202002.5725	200024.1536	175625.1427	190616.4422	288888.4303	394545.6353	329175.6547	240970.5719	270296.3089		[M+H]+ 104.053	19
105.0563024	105.0561592	105.0563626	440.0090031	439.6360016	440.4119962	4	0	0	4	312059.6206	330916.0769	332831.7805	310407.2922	312758.8985	315899.678	324162.4061	326995.5674	271747.6189	327539.9541	381878.2502	399330.9371	460565.4972	396681.2893	421648.1844		[M+3H-C6H10O4]3+ 458.21	27
105.0562841	105.05606	105.0564084	917.933979	917.3460027	917.939989	3	0	0	3	268931.1532	299606.5733	294292.5247	302532.0398	303532.318	333249.8822	308167.5344	312939.6509	248384.5217	300877.7931	283229.8773	319359.3446	365518.2569	378249.8237	378110.0149		[M+Na]+ 82.0677	12
105.084777	105.0845981	105.0850376	234.7910049	234.0259919	234.8010049	9	4	1	4	203683.915	6745994.508	176987.3829	195142.3972	169509.8437	6810062.456	6365804.07	6573888.02	6300003.393	227939.8941	251384.9734	393157.6289	371337.5045	7039384.3	225298.9043		[M+K]+ 66.123	55
105.0966438	105.0962635	105.0967333	38.30000113	37.39100165	38.78899977	15	5	5	5	767041.639	815810.8928	761446.4439	767095.8818	894176.6076	958299.8199	769679.7597	915643.9518	770158.9134	754801.6165	1169716.03	794759.2134	745080.9438	1109238.635	1090086.465	[20][M+1]+		8
105.096561	105.0963583	105.096812	46.47200129	45.51999857	46.7599994	11	3	3	5	247905.3016	298787.7351	299644.0971	260390.7176	285793.6497	355182.2278	382497.2456	313638.1328	305972.678	367574.3429	438214.5931	411269.667	364392.7764	403208.2315	405952.8278	[21][M+1]+		144
105.1247605	105.1245415	105.125358	37.94100165	37.39100165	38.78899977	11	4	5	2	8007.499804	756891.1628	8917.724416	6763.951931	9620.031627	10038.79751	7486.263703	6247.795504	9562.786658	7241.268106	711393.6847	9863.164493	6514.315601	692247.5197	582521.5088			28
105.1706014	105.1653928	105.1730092	41.49900141	38.30000113	44.12599982	5	3	1	1	989.1487843	3358.637636	1418.297671	3591.348222	1573.670583	4338.474905	3356.042067	1058.295241	2630.971175	3253.062499	3307.535966	4171.233758	1297.423318	3719.894447	3407.873529			9
105.1952634	105.1923239	105.1991139	1098.716011	1098.41797	1099.623038	5	0	2	3	1702.51742	2476.398115	1349.997301	1559.57034	1093.084285	2358.707257	727.9193071	2248.808278	1976.363099	912.8615458	832.4467587	829.6394637	1530.951294	2361.793203	2083.337597			17
105.3026961	105.2988476	105.3059226	42.06950071	40.16600176	45.24300098	6	3	2	0	3953.227688	2804.716223	1270.52677	1653.630347	2268.22794	3337.808902	1082.673158	3726.396937	3869.633313	1432.988363	4602.879107	3371.715065	3323.764932	3770.308106	3100.701713			1028
105.4447186	105.4370048	105.4484111	42.07800088	35.54500102	42.72800088	7	0	3	3	4094.058756	4573.12745	4654.285532	4423.870353	4447.643083	4200.592606	1352.250953	4421.018119	745.6268254	1131.038799	4331.108772	1501.207512	2745.737767	986.6218764	4548.42226			1029
105.4591609	105.4570123	105.4600569	1101.406508	1099.753995	1102.613992	8	4	2	2	8178.789414	2012.580986	16248.18023	7712.092026	9785.380298	17923.3496	5073.742282	11665.82951	13697.7897	12967.53035	22980.25849	6741.477069	16913.12469	17781.44515	8910.227912			2363
105.9403179	105.9398232	105.9404964	1101.397997	1099.340973	1102.613992	15	5	5	5	192841.3385	197184.7747	175512.0029	177846.1586	167808.6526	244447.8859	233197.4704	222074.368	211531.6146	210586.0016	285381.3171	256867.1998	252293.6573	247997.9443	232584.97			75
106.0363001	106.0361299	106.0365433	43.35700035	42.72800088	43.95700118	13	4	5	4	64738.26747	80770.55665	55749.14834	58285.9093	57552.17651	97200.60951	109324.2306	103866.8697	92317.16491	90189.29443	114121.2108	97149.69637	104575.1926	116337.0101	105444.2594		[M+3H-CH4]3+ 331.116	139
106.0519963	106.0517837	106.0521526	234.7940029	233.3379974	235.6270055	15	5	5	5	9993281.471	10619861.76	9168513.733	10039167.16	8847362.35	10772467.12	10005388.28	10433941.85	9931937.662	10598704.86	10675988.96	11735428.09	15183915.35	11075229.63	10190098.54			55
106.0579064	106.0574169	106.0585873	212.5489942	211.9489942	212.7420037	5	1	3	1	56292.99451	124224.6868	98439.36659	121627.0416	61115.40235	187018.2903	189914.6296	159165.3679	101405.3295	221836.382	160459.8142	1202888.715	1113374.011	159789.1443	85121.23689			3257
106.0806628	106.0804581	106.0809575	234.7914998	234.0259919	234.9779953	14	4	5	5	350302.2173	366598.9671	9051301.081	336297.4216	299734.4305	396685.7041	355828.9504	375003.5438	339319.3043	385560.6757	414032.8677	733876.822	615060.2132	424762.6163	383013.0508		[M+H-CH3]+ 120.095	55
106.0983295	106.0978037	106.098494	38.08600165	37.39100165	38.56899977	12	5	5	2	42469.87502	45015.31678	52411.91266	39779.4857	45978.40529	43203.1244	47375.81766	45085.78933	55199.36897	47428.02956	47223.91625	47257.65076	46107.17967	49632.3882	46322.17816			28
106.1543576	106.1502287	106.1566415	40.45600176	39.82699871	43.54599982	3	0	3	0	3193.859112	3630.453788	3380.794635	3152.31639	3062.901441	1448.364832	1240.400961	4260.350452	2237.873386	3923.359556	4140.489683	3676.048009	3468.480169	4049.066681	3743.098939			9
106.5149117	106.5092839	106.5194125	40.22600176	36.79299913	43.64599982	5	3	0	1	1058.346374	1312.666495	4339.522081	2128.091038	4151.825067	4000.841701	4211.787326	3620.681935	3635.205006	4603.350129	4357.392233	702.9659072	4033.245771	4347.58122	5103.854264			909
106.7040214	106.6978601	106.7104934	40.22600176	37.32199861	44.90300098	5	1	1	3	3144.754857	1236.005122	3638.275352	3312.900799	3505.734634	3199.663003	2666.145337	965.2603236	3122.034557	3600.158376	3051.90568	1930.39599	524.5317139	1510.818337	3750.703454			910
106.8112744	106.8059051	106.8112789	40.16600176	39.80900143	44.76400151	3	3	0	0	1351.678855	4484.904095	1766.819923	1789.939119	3789.000305	4488.194161	4598.00534	4304.59262	4377.803285	4662.755011	5009.755087	5612.240917	3907.759572	4797.886025	4156.952836			911
106.8301249	106.8243974	106.8352047	42.07100055	37.38199861	43.98599982	7	2	1	3	3354.68775	896.2144548	1225.412664	3280.062697	3056.212131	3434.731978	3270.444156	3236.450695	2991.221684	1506.94098	916.2726398	693.6039958	2006.033657	3175.637907	3235.22475			9
106.9784621	106.9778823	106.9786805	1110.694471	1106.91	1118.107036	14	4	3	4	149414.8388	166730.3137	202760.6524	84093.36457	157334.8895	168950.1513	120269.0801	141632.8853	347569.5094	170960.0882	223960.6013	205006.4137	216471.1475	61444.64037	172473.6767		[2M+2Na+K]3+ 117.993 [2M+2Na+K]3+ 117.993	180
106.9783841	106.9782435	106.9785741	1136.127509	1132.421036	1139.093971	8	2	2	3	144785.0987	104561.4896	142939.5176	186918.957	142853.1201	138181.5173	147722.1024	107087.723	145129.2054	139779.9042	91812.23748	121489.5003	296253.402	142346.3678	140704.0743			6116
106.978405	106.9781121	106.9786255	1171.153501	1167.768974	1174.968016	8	2	2	4	201006.159	196480.8838	181345.5518	140259.927	181126.3524	191478.4239	188632.1642	199174.5801	170742.531	198476.9907	177372.3443	511270.0918	266705.8865	196232.5329	123899.4775			5486
106.9784966	106.9782118	106.9785931	1198.40704	1193.310972	1199.357	8	2	1	5	145286.9858	154882.9108	152748.4505	198462.5946	155211.0764	158787.7696	158684.3993	170468.0231	146367.0223	156817.4255	139548.8532	349153.7816	77523.1573	133580.5125	201561.8994			587
106.9784308	106.9783192	106.9784973	1182.615051	1179.472046	1183.85001	7	3	2	2	180218.7149	220068.7461	184537.5316	92341.2923	177101.2491	181808.9031	182706.9268	142160.6663	257181.5865	180847.4821	191128.2534	185645.1353	174192.68	190967.6551	192238.7272			4000
106.9783385	106.9782008	106.9785831	1160.85697	1152.293015	1164.628944	8	1	2	3	160835.536	183771.1777	145178.9199	152894.881	144786.4044	147429.9512	145970.9306	335741.5361	154851.0941	160114.5687	124507.0256	167129.6404	163129.013	156015.3102	111492.7381			5397
107.0331047	107.0327224	107.0331717	231.5550042	231.5390036	231.5850042	3	0	3	0	59482.14869	65163.02188	59811.0721	57556.44329	64219.59305	15312.34493	65238.31667	15179.30974	30613.88853	61029.02575	75654.55594	73487.63171	68410.26032	78684.64422	74266.88676		[M+H-CH3]+ 121.041	55
107.0353456	107.0349018	107.0357344	191.2765007	190.6639977	191.5600004	14	4	5	5	28090.57481	37361.00654	25994.54868	99814.89578	30564.05211	51523.19512	55704.13436	56370.37611	51754.37165	44990.49897	92304.675	98224.28873	71530.20337	62555.70148	80287.24418			1719
107.0352931	107.0323212	107.035623	86.09100323	85.62500238	94.42699671	7	1	1	5	1517.080809	230970.7787	198986.7248	201198.8219	195408.1097	225572.2071	1088.715476	216680.429	218075.3787	218334.7414	81189.16595	86257.2844	77931.05873	79697.98743	92546.58803			3015
107.0466371	107.0461504	107.0469665	1099.515983	1096.823044	1100.958006	10	4	4	2	20354.97727	20411.29603	22640.41988	29509.70072	23552.62163	25046.873	30496.67106	29737.47336	31631.06908	22296.84815	28385.54913	28773.09856	31053.81522	29385.43018	27177.90096			17
107.0590664	107.0588465	107.0592094	234.7940029	233.3379974	235.6270055	15	5	5	5	9270751.485	9844764.622	8514381.303	9380441.917	8441478	10068734.41	9356404.53	9737131.11	9274429.592	9891150.584	9920765.035	16205913.63	14291019.52	10327178.1	9452536.896	[22][M]+	[M+H]+ 106.057	55
107.0718307	107.0715327	107.072706	408.0820004	407.470014	408.8890127	7	2	3	2	123391.2245	26049.63565	26010.96031	80016.65299	97621.86258	31539.19967	30762.70568	77909.65948	117555.2065	30216.62453	52775.22942	102275.189	66707.17116	38684.1369	40652.62699		[M+H-CH2]+ 120.083	1
107.0879231	107.0876915	107.0881946	234.7910049	234.0259919	234.9779953	15	5	5	5	309028.922	329307.6101	275355.8005	298641.0366	265029.5959	353939.8204	320987.9403	333502.7557	300041.8754	346808.9941	374872.6112	528586.4722	583286.9862	382611.7012	342587.5617		[M+H-CH2]+ 120.095	55
107.1259502	107.1219447	107.127095	1099.736497	1098.446019	1103.702951	4	3	1	0	950.0952542	797.6549723	423.0226998	13194.53101	14370.37942	18060.67248	755.2850622	12327.08439	13967.05399	14203.77359	18030.74349	19198.38612	12738.99476	15115.82959	15845.28336			17
107.4558579	107.455166	107.4619561	1101.331508	1100.655943	1101.976965	4	3	0	1	1103.501405	1163.196338	1206.61707	2203.140099	2440.727905	2952.240247	2359.464093	2804.227423	2808.194186	3085.13318	3366.241625	1092.322511	3016.352546	2747.334023	3811.026324			75
107.8671839	107.8595797	107.8722808	43.02700035	39.80900143	43.98599982	5	3	1	1	2545.868391	2447.43245	1219.437073	499.7501616	1334.897684	3006.859424	975.6558609	3674.015855	3010.325941	2763.803871	1004.031067	2897.202347	3018.328253	3239.327385	2854.149032		[M+2Na]2+ 169.758	9
108.0624908	108.0622924	108.0626448	234.7945022	234.0259919	235.6270055	14	5	4	5	614726.2678	581179.7106	796523.2614	600766.1442	768739.8595	711456.9214	818315.4448	857198.9841	787867.5647	893922.6836	877247.7152	1022814.073	717909.237	919028.0109	892240.8354	[22][M+1]+		55
108.0667721	108.0661365	108.0670476	1098.759038	1096.823044	1099.546019	13	3	5	5	53646.11487	64378.94392	66769.50938	63088.22934	59139.83141	63947.26629	39656.7252	72478.50419	62127.1489	55944.71491	88639.00229	72417.19381	76063.47359	66189.57604	67729.25284			17
108.1313243	108.1227976	108.1315579	43.02700035	39.81699871	43.22499846	3	0	0	3	2519.773035	2525.101328	3038.737	2366.727066	2873.885026	2333.783312	2365.815076	2975.730255	2406.563066	2791.706638	2239.095199	1278.857615	907.244446	906.5082383	2479.44504			1030
108.3739471	108.371386	108.3766463	41.78549945	40.16600176	42.72800088	4	0	3	1	3095.614406	3474.689567	3231.346949	3399.414808	3277.118784	3907.785589	995.8780437	835.7969793	1332.158007	3619.859616	3895.837679	3734.331572	3894.020203	3983.565394	1603.778623			9
108.4730158	108.4707877	108.4803945	43.32700035	41.85900141	43.98599982	3	0	0	3	2654.260933	2634.287189	2443.642304	2479.598232	2940.744746	3119.828857	2735.043945	3306.578974	3278.882967	2571.71661	774.2666868	1885.922354	1782.125691	1438.107777	2636.466698			3187
108.4997026	108.4993068	108.500524	83.73900175	82.85799765	84.94799765	9	5	2	2	12475.11714	14186.92723	9707.397025	15153.4432	9696.580785	9527.226001	5390.036626	12473.80817	13759.14696	15587.05707	7098.735885	3764.013761	6020.519085	9997.764255	7945.698816			198
108.5565438	108.549888	108.5620834	42.50750062	39.82699871	43.98599982	4	0	3	0	4596.478208	4052.808965	4001.141255	3556.157687	3696.952726	1548.693422	4717.686896	3985.273057	1026.059952	1393.024448	4462.803331	4246.10582	3685.373685	4346.044557	2959.789599			1031
108.9120237	108.9100423	108.9206883	40.14150023	35.87500102	43.65599982	4	0	1	3	4018.920163	3726.306887	4035.109117	4216.246777	4304.184794	3915.951563	4416.714579	1144.802992	4638.736754	4809.350447	1180.166453	5776.133859	757.7609466	5618.312831	3647.736923		[M+2H-C6H10O4]2+ 361.867	8
108.9948488	108.9934571	109.0049146	1104.426495	1100.275943	1107.942016	8	3	2	1	14977.29121	11381.02868	13081.64811	986.6797304	11125.62305	16784.94343	16089.23227	15072.27373	12494.52942	12232.30973	15758.55063	16923.16446	16921.09057	18117.22068	14158.59189		[M+H]+ 107.99 [M+H]+ 107.99	111
109.0147108	109.0144082	109.0150306	41.65599972	41.16099972	47.45900162	10	4	1	3	100070.821	86575.46091	93758.86939	95613.66151	87663.34171	193785.8979	64766.7656	70594.91708	73074.59994	76118.88233	62687.00918	73631.20559	70156.2157	60731.56151	48414.17014			9
109.0341277	109.0294064	109.0376072	714.6689865	709.9739812	717.962019	3	0	0	3	1472.359849	1478.991927	1257.253238	1029.304434	1346.968113	1393.028885	1479.184811	1779.564447	1122.1383	1473.812937	1774.155478	1291.928999	510.9122288	1983.573964	711.652624			5406
109.0511032	109.0507608	109.05171	85.62500238	84.86500238	86.09100323	7	2	0	5	13019.00049	16104.13386	10254.10536	15866.59059	11888.13433	16845.54646	25842.72733	22500.35238	21178.45322	16678.3287	87361.84362	85480.40725	76779.9869	61994.48227	89468.87668			3010
109.0524121	109.0510643	109.0548499	77.53200114	73.69299948	78.46900175	4	0	0	3	4684.140021	11835.04314	7025.859129	6047.951852	5801.465824	10690.09631	10657.32946	14975.30085	8678.626962	13198.39998	37181.37481	64142.27553	52824.47936	6841.948467	40996.46285			4858
109.0624269	109.0617787	109.0627545	1099.093044	1096.823044	1100.409038	15	5	5	5	134210.4025	136775.9896	141587.1884	148806.242	138327.6709	163306.1239	156636.106	171622.064	138937.2287	128638.2232	172640.5962	184249.298	159803.9595	165435.0571	155575.0185		[M+H-C2H4]+ 136.083 [M+3H-C2H4]3+ 352.2	17
109.0626153	109.0611032	109.063025	41.47500056	36.45400049	42.44800088	8	1	4	3	19559.78363	15487.18815	9305.331723	15955.09572	17290.91845	1402.738622	17718.04883	17327.73775	12869.96993	22218.02466	22889.04762	26853.29563	24653.30672	15688.37593	17429.90996		[M+2H]2+ 216.106	9
109.0874581	109.0872024	109.0876736	578.4090099	577.1519717	579.448018	15	5	5	5	25519.43034	142085.1378	133918.5488	137346.6843	95433.51222	159512.5101	185692.5627	157721.9782	64163.16312	119888.6671	392285.8027	321616.6892	426389.7568	293586.6453	461256.1119	[23][M]+		4
109.0874448	109.087201	109.0876455	402.2590077	401.6880064	403.439995	15	5	5	5	121834.6638	571971.5493	558096.145	498023.4424	346941.8887	653566.2912	739078.0439	628086.6489	303445.5514	569464.7845	967734.2694	1112045.85	835613.6963	937622.6315	969286.1127			2
109.0874114	109.0872029	109.0877188	436.7620088	436.1099907	437.0400048	13	4	4	5	46179.17329	214127.515	189082.1281	164306.0765	109345.354	260255.762	319952.0355	246385.9359	95246.2636	221263.9165	655743.8429	557381.9286	689573.7938	519780.1844	736514.8905			10
109.087484	109.0871071	109.0876875	428.1260078	427.5699873	428.7270091	15	5	5	5	88312.12304	316018.1434	283278.5472	282923.1994	178142.4635	393944.8419	448332.0687	376127.7522	233986.4616	388086.2913	606891.4652	560268.594	574382.126	580753.5765	640362.5671		[M+H]+ 108.082	6
109.0874885	109.087222	109.0876318	485.0220039	484.4389944	492.9569861	16	5	5	5	70340.65823	465963.1572	459944.0839	427036.213	274067.1784	394816.0812	492529.2978	447687.829	135547.0625	380766.142	627955.6955	528871.5668	680286.1187	599661.1684	811296.2738			3
109.0874924	109.0871471	109.0876458	452.3199985	451.5520041	452.7789973	13	4	4	5	49797.13981	313447.9077	314021.0889	273861.5606	165234.6019	299692.2495	376136.7886	330368.1738	94057.58804	272851.0347	689053.7853	521035.8748	682267.9657	558426.1636	896879.1963		[M+H]+ 108.083	23
109.0874108	109.0871056	109.087682	837.1954992	836.3560223	837.8509869	12	5	4	3	20187.4054	46513.26859	39023.58903	43929.45603	43557.4084	76317.89819	77134.00228	70812.44981	55017.51909	61160.12464	90677.70826	105899.8385	75388.73867	92339.23502	58748.02571			46
109.0873518	109.0867296	109.087723	1014.306984	1013.151945	1015.539038	11	3	3	5	14907.62183	6007.531569	15859.98694	5963.442769	2746.594916	23402.43501	25644.02436	13611.94667	3071.481964	17029.31586	83473.11687	90417.94216	48929.18413	55022.13851	40452.85739		[M+K]+ 70.124 [M+Na]+ 86.0979 [M+H]+ 108.08	124
109.0873795	109.0870548	109.0875798	322.8680002	322.2579861	324.5180008	11	5	3	3	29087.25932	64268.65219	60030.52356	64524.75446	40964.82817	68207.82327	71081.75693	62969.58283	68757.92764	121141.3748	252738.1664	116695.1479	138205.3494	158408.3552	155415.9297			308
109.087406	109.0872043	109.0876342	501.0260213	500.5609886	502.4730058	11	3	3	5	24772.66005	173616.7957	155931.3292	143268.0277	87676.25632	182666.5625	237384.3916	191876.1988	53175.03851	160596.86	561816.9057	383972.2657	633636.3902	389101.2885	630206.1944			30
109.0874089	109.0868743	109.0876578	526.6914914	526.6820282	527.3220255	10	4	5	1	29212.50854	68229.4476	75655.37175	77432.49446	46291.68358	75946.99728	90797.21879	73090.74192	32111.95908	78378.67506	119848.2882	81202.61916	108192.6249	93869.23848	122676.3668			7
109.0873177	109.0872148	109.0876538	334.1560023	333.0090028	334.8320103	9	3	1	5	37256.96308	93976.57722	87958.37721	94837.77663	54110.33257	118929.8733	129305.3739	125683.6046	68192.40288	147637.6327	147905.2944	339538.5442	204164.6223	274538.3309	240792.6342			39
109.0877256	109.087302	109.0886077	1053.499011	1050.608039	1055.902036	6	0	3	3	13572.22395	15444.85219	15234.26198	15468.7048	13285.08694	13951.49432	5890.241135	2392.001914	13788.77347	1706.813204	49579.87252	37103.13313	30353.5661	17629.01666	29038.51845			3370
109.0874803	109.0873459	109.0875554	382.5739992	381.61601	383.6329983	4	0	0	4	24805.59971	59466.08261	42535.23347	38666.38131	23545.6301	52799.5317	67649.16277	49488.35738	50634.18967	99933.04727	254746.2306	304186.6262	360643.6836	237286.5186	334808.9662		[M+K]+ 70.124 [M+Na]+ 86.098 [M+H]+ 108.08	265
109.087508	109.0873155	109.0875178	472.0870113	471.3440115	472.5469868	3	0	0	3	22921.36888	64827.14562	57564.06849	55893.30831	35453.43011	80802.44241	94093.13747	81612.27642	35804.24175	72621.69876	276921.1125	203084.044	269655.1133	189068.9138	303983.0218			92
109.1849384	109.1791183	109.189835	1100.604492	1100.086976	1103.726046	4	3	0	0	1025.159969	1703.111873	687.1876563	1840.87342	798.519194	1116.147032	1488.101312	1552.717164	1701.500192	2033.276138	1153.118944	1285.443205	1508.513271	1230.187143	1644.749063			2585
109.8274451	109.8204876	109.8299561	1099.621002	1098.179957	1104.050046	6	2	1	3	1424.039271	1841.376077	2294.013346	2081.693608	603.7061928	1865.286977	1859.322573	2097.422171	1829.536374	710.7132566	1459.675713	695.4428078	878.4238204	1687.934322	1409.311873			1310
109.9952978	109.9950217	109.9954645	33.38000092	32.91100144	33.69000092	15	5	5	5	8127007.309	7969760.394	8213277.354	8554205.595	7713190.136	9154653.439	8477967.529	8744926.791	7993199.12	8201424.081	6745812.316	6977279.556	6650430.435	7075920.729	6314341.512		[M+Na]+ 87.0077	69
110.0248022	110.021263	110.0249698	33.42500092	28.31099945	33.69000092	16	5	5	5	415541.6105	417970.484	433962.6862	446366.4012	400546.0864	475630.9686	437658.7563	453479.8685	411212.6482	419680.372	350783.1318	368626.3221	350887.4096	372003.2143	333996.3157			69
110.0463875	110.0462054	110.0466994	109.8429994	103.5820022	111.1210011	19	5	5	5	111303.399	113447.1133	111170.9009	92395.09266	190614.8004	132750.4614	130534.0579	160863.2963	171662.821	155091.1778	215394.6335	161357.6021	124158.7604	171517.3816	106825.514			392
110.0574191	110.0507214	110.0576957	36.68349981	28.17000071	38.39000113	16	5	5	5	118744.6312	257728.9971	148139.5208	122326.4078	152926.5345	202640.8713	244130.3304	240852.0864	246556.1136	213502.813	354749.8743	405204.0611	388065.6771	298641.1818	426100.9404			28
110.057758	110.0569171	110.0580489	1099.111041	1096.823044	1107.191033	16	5	5	5	148882.1091	165662.3759	165412.8608	167851.0094	145065.0259	196971.1441	178579.4748	223780.3303	166131.0434	131527.122	224085.5202	214109.7898	197262.427	210910.109	185169.1872			17
110.0573206	110.057015	110.0575002	45.24800098	44.95200046	45.33200046	4	0	0	4	56426.06808	78004.3125	48034.82986	51082.82487	55400.65393	89895.40754	110711.3522	111900.3502	110908.117	98463.24917	223021.8667	235146.5278	192921.5613	159761.7691	256624.249			144
110.0907021	110.0901462	110.090837	402.2470023	401.6880064	403.247005	12	5	5	2	9939.319837	54453.47431	58927.08186	45151.15422	33870.25654	71328.76978	74723.50663	62829.55072	24914.12557	52122.60073	104358.7531	82279.8464	86072.46702	79834.37963	92031.63518			2
110.0841016	110.0805322	110.0847012	33.32500092	32.91100144	36.05500102	10	3	5	1	108668.0193	13495.65775	13645.89728	17053.38806	101602.1834	21587.07847	15337.30672	20257.865	11994.73251	14005.75031	242400.9878	30486.64575	239807.6697	226987.6118	295538.7814		[M+K]+ 71.1176 [M+Na]+ 87.0915	69
110.0908217	110.0904068	110.0912945	428.1525098	427.9329872	428.3080105	10	2	4	4	11352.68046	31352.63289	29753.32623	28517.77446	17107.4973	40943.79212	42649.33839	38750.50538	19779.59263	37048.072	61365.46901	61016.30609	66933.73167	57272.28587	73054.44181			6
110.0908257	110.0899832	110.0929014	578.0810085	568.8479938	579.0500235	10	3	3	2	12569.62065	12053.28089	10441.81423	13511.80636	4790.699293	12856.23253	873.3965909	14959.70436	4148.547902	8703.619152	28783.06186	24220.57909	31575.89333	13455.64666	42039.93227	[23][M+1]+		4
110.0907383	110.0898019	110.0924826	484.9600217	477.6860017	489.873008	11	4	4	2	11577.81841	50782.2391	43824.11751	40850.49989	23578.57351	38334.29358	3985.012213	46259.15931	11948.25429	38708.34976	66969.66304	51101.2253	70320.3852	62561.22096	87118.8104			3
110.1245438	110.1222082	110.1246287	33.35500092	32.47100144	33.69000092	12	4	4	4	70532.8659	70991.88562	82125.91232	85229.64859	63760.05031	101153.7911	118345.2998	93997.57014	69534.84438	73004.66316	37948.87837	106456.6401	73441.92691	53241.33397	36853.01444		[M+H]+ 109.122	69
110.1467964	110.1400834	110.1486829	42.08850114	40.16600176	43.98599982	4	0	4	0	53678.42498	87346.8165	51690.7641	54959.69907	48767.47928	90967.12543	1274.710323	1209.545603	827.3774155	2019.222717	198524.9068	225406.7904	169598.3001	157205.8432	229998.8159			9
110.1554387	110.1550698	110.1558601	33.42500092	32.47100144	33.69000092	10	3	5	2	52318.81827	52172.16824	58788.05023	64007.48544	46949.96204	87810.40923	73653.69311	77846.48308	54748.6612	55028.5543	29467.15354	10340.43004	49953.41781	51294.86436	32193.15542		[M+H-CH2]+ 123.16	69
110.1838044	110.1837271	110.1842516	33.47000092	32.91100144	33.69000092	11	4	4	3	35191.5642	36255.20841	39463.76438	63740.28268	30790.64356	56728.47389	43414.74862	50647.50103	33883.28135	54062.92877	21668.48238	9878.844256	47342.93221	51227.45539	16298.10153		[M+H-C6H8O6]+ 285.214	69
110.267993	110.2671775	110.277681	1098.802017	1097.860033	1102.566959	3	0	3	0	1547.021753	1429.341115	1444.720104	1283.476593	702.561357	1851.794192	736.2452684	679.6246721	1473.455456	545.5323402	1840.747082	2075.830704	2197.712025	1923.240689	2073.583301			1311
110.552044	110.549431	110.5559844	42.87300129	41.72099972	45.40300098	4	3	1	0	602.2841647	2013.853924	607.5865659	1990.181309	1165.046275	2351.713693	2315.114982	1105.537955	1784.156746	1940.569952	2452.082889	2830.713688	2636.932836	2279.623212	1814.145363			1032
110.6302336	110.6271172	110.6370069	1099.438981	1098.519036	1101.649943	4	1	3	0	1087.284976	2889.114233	2154.767453	2123.170461	1404.807188	1584.506384	2607.955109	1166.840043	567.3408521	3030.441256	2567.359343	2977.927719	2932.404833	2736.720172	2716.786943			1312
110.9963316	110.9960809	110.9964736	33.38000092	32.91100144	33.69000092	15	5	5	5	1399103.638	1380082.46	1423487.138	1475620.57	1325931.475	1604434.615	1476343.651	1524816.309	1374125.153	1416386.939	1145273.63	1201498.33	1145534.015	1212226.126	1082441.581			69
111.0073839	111.0069002	111.0076166	1102.193989	1099.969025	1103.726046	15	5	5	5	1759478.998	1779210.374	1780788.587	1795590.219	1763640.18	2063736.241	1985350.92	1985531.965	1918122.326	1805557.093	2373218.822	2351134.591	2261802.811	2170585.367	2042187.484	[24][M]2+		75
111.007334	111.0072408	111.0076724	843.1210205	841.631996	845.0530042	11	4	5	2	1185963.368	1064575.644	1089148.743	1373975.587	1067993.503	2466764.875	1123288.563	2365459.385	1631548.727	1114286.878	1260733.807	1123166.676	1276373.731	2284018.367	1204129.654		[M+3Na+K-H]3+ 226.102	44
111.0074086	111.0072723	111.0076682	830.3594912	828.4629735	832.2030252	10	4	4	2	2423831.602	1079722.844	1155075.257	2313319.98	2326296.129	2643504.903	2490157.491	1095338.558	2458743.92	2319169.673	2881977.17	3412461.728	2807049.18	2734324.324	2562071.154			2727
111.0073415	111.0069861	111.0075066	522.2680092	521.8420027	522.9240038	9	4	3	2	1068018.631	1032355.049	1459318.9	947940.099	1529937.373	992270.4195	1486408.319	1019826.875	1129687.225	968641.2329	1152410.171	1282335.905	1165376.44	1133979.349	1026680.677			5587
111.0073489	111.0071955	111.0075459	583.5979849	583.1689781	588.351978	8	3	2	3	1404485.503	1293183.644	1009352.553	1507500.942	945187.7412	1131370.105	1095085.795	1350449.908	1416688.356	1352001.344	1306930.627	1749590.244	1281536.161	1616612.914	1507850.231			309
111.0072958	111.0071865	111.0074361	571.384991	569.4930128	573.950999	3	0	0	3	2238643.406	2117006.48	2074325.367	2065351.836	2051482.901	2277287.047	2268604.906	2185582.685	2276975.91	2210052.033	2454151.669	1782731.347	2554552.31	2347318.95	2252897.922			112
111.0256973	111.0254527	111.0306174	33.38000092	32.47100144	39.82699871	17	5	5	5	42620.29474	43156.13261	45436.56961	46634.96545	39091.54516	58233.1072	48981.88849	53522.42548	43272.12693	43862.51041	29789.06701	36169.17543	31480.00736	36800.17771	29120.49159			69
111.0352044	111.0347327	111.0416273	1101.624046	1096.451967	1102.36303	8	1	4	3	1006097.263	1124897.165	919.8984561	1138287.286	866792.478	21961.46525	1400680.322	15826.70035	17328.95276	16212.04841	1496971.702	35739.60355	40636.65256	1638026.568	23033.61973		[M+2K]2+ 144.149	75
111.0416703	111.0402465	111.0419698	186.8844982	186.3409944	187.5810066	6	1	3	2	3383.504556	25804.48764	22906.45667	25899.02535	28733.30313	8625.370186	29133.23229	10842.08921	26565.7584	6795.570969	29439.59664	25899.97162	2711.675735	3500.746342	27380.33003			5837
111.0529209	111.0494036	111.0566623	1099.111041	1097.920984	1104.875965	10	3	4	1	209883.7232	17802.90431	17534.66255	22556.12871	197231.4071	26370.08263	7074.131054	2494.817288	26850.99699	195164.2398	255308.0048	271909.0199	27437.53921	263004.5139	245068.1443		[M+H-C4H8]+ 166.105	17
111.0778792	111.0771512	111.0781393	1099.129038	1096.823044	1100.409038	15	5	5	5	240495.1027	249994.1582	263261.6389	258977.1885	242873.8254	288410.376	265356.3092	312158.6348	260776.1691	227244.7714	290522.9359	300093.9392	282187.6678	297450.9741	261810.7615			17
111.1029381	111.0920119	111.1037629	578.4070085	572.0949883	580.9269826	16	5	4	5	3490.953675	12572.12982	17780.7999	15444.4588	8529.870464	18289.9963	17696.30153	19059.36305	12341.54363	16158.81972	26959.90278	35316.86002	42423.21942	37976.52979	41561.08806	[23][M+2]+		4
111.1027616	111.0945365	111.1032755	408.07701	402.079986	408.8890127	11	3	3	3	4658.830394	14788.85787	15712.35066	10227.72125	9609.670716	13331.50684	17439.21509	16535.23962	6877.906492	14061.33394	16178.01192	6850.230023	18313.97731	18380.47268	15946.5286			1
111.102769	111.0944936	111.1034092	837.1669951	835.9940251	842.2399905	5	3	2	0	18966.51238	17982.96935	712.6297812	7350.231701	4982.021887	19529.9695	6030.439942	19490.86292	6376.957346	16022.21011	18751.71473	20167.61591	18485.20259	21987.87559	20205.80879			1905
111.4007121	111.3950296	111.4052651	41.45200108	37.31199861	41.85900141	5	1	1	3	3420.647295	3256.732107	1575.589034	2661.409785	3184.272836	3165.477794	3042.973238	1442.628117	2495.077881	3070.022367	2953.3757	1220.528197	1602.137824	3415.746278	690.2927239			1033
111.5085417	111.5081712	111.5107411	1101.933017	1095.898994	1103.726046	16	5	5	5	196472.7766	200209.1186	199074.8039	203882.082	187172.2001	229584.145	215785.6905	220761.6276	203136.0917	203157.3526	254957.6401	271128.2523	241214.6947	243713.2964	223161.2214	[24][M+1]2+		75
111.5085009	111.5081463	111.5086679	651.041485	650.1349986	653.7589795	4	3	0	1	114731.1992	102677.2192	98905.67118	100584.6842	141411.2696	114608.308	107262.8767	112030.5631	108857.5462	105294.1901	115214.9561	120140.456	133516.1513	180581.7149	114390.5109			421
111.5086665	111.508352	111.5090416	662.3620097	658.5190012	663.6040184	4	3	1	0	88425.69585	127780.8873	241652.1582	122976.9703	125500.0139	135458.8515	130455.9489	130446.1958	133615.892	114760.7364	147091.4548	163238.3415	147939.1908	142536.8553	136319.8154			5531
111.5180869	111.5176311	111.5185203	72.95799927	66.39699842	75.74699884	20	5	5	3	77167.71093	125683.506	135794.8264	119726.2272	130194.3231	122269.6583	116310.0776	75288.75199	127713.7629	72381.31001	129803.5951	109222.2956	121299.995	122105.4063	79033.64458		[M+2H-NH3]2+ 238.037	272
111.5701011	111.5680454	111.5764563	1099.340973	1097.828008	1100.362962	3	0	0	3	3056.026743	2901.856141	2567.161205	2765.518103	2313.306951	2728.335092	2989.473844	2497.233806	2748.58629	3108.608891	1094.37391	1026.95666	2534.136117	1088.051459	2607.645156			1313
111.9528043	111.9426014	111.9534434	1102.168948	1098.446019	1109.809995	7	1	1	5	617641.3159	649476.2324	650584.0072	642638.1405	23407.98665	894893.3365	633.0913669	732158.6687	711720.0037	622045.62	123613.6168	182195.6686	141564.7632	126371.6049	118353.0218			75
111.9680236	111.9675455	111.9685751	33.54000092	32.91100144	33.79000092	14	4	5	5	22208.29497	20491.16157	1342972.738	17501.99993	24164.60904	19918.24939	16462.83174	17944.16133	17125.19376	17165.03361	21166.52799	13500.88571	15360.89797	20255.97478	25795.93102		[3M+3Na-H]2+ 51.9975 [3M+3Na-H]2+ 51.9975	69
111.970254	111.9698572	111.9704576	1116.879031	1116.073952	1117.445023	15	5	5	5	5256485.937	5610940.736	6525786.025	6109011.423	4907692.108	5257962.729	7407975.36	6561451.271	6928226.49	6722631.961	5838631.93	5631600.76	5268948.84	6666779.046	7145866.776		[3M+2H]2+ 73.9777	143
111.9706349	111.9704527	111.9707998	1193.313032	1190.797964	1196.205025	13	3	5	4	423464.8218	418452.693	530494.2861	423306.9195	297851.1277	472795.5201	445666.588	380100.4425	460051.2748	301860.8353	379429.1002	535364.1416	468348.899	445170.3907	415694.6695			3888
111.970605	111.9704095	111.9707746	1173.245974	1168.381031	1178.852049	13	5	4	4	413529.0419	818150.6199	604482.3478	385246.4208	579395.5669	313684.8677	530461.2811	457344.2278	800757.6824	446224.5609	460570.8433	510381.3263	579924.2781	655969.4387	501717.949			5428
111.9706418	111.9704582	111.9708289	1185.762978	1180.105019	1188.278046	13	3	5	4	413395.5264	448876.9373	506047.71	422584.3173	219705.8252	348880.5023	564819.8337	338133.6513	429956.852	516152.6063	394541.7127	476465.881	473799.5775	598477.4008	600298.797			6026
111.9706833	111.9703921	111.9708563	1153.477974	1151.961025	1159.863999	9	3	2	4	631203.9175	703622.9666	682103.6298	655533.9387	949387.8706	744867.9518	692430.7426	856428.6489	863818.0029	697509.2861	1010846.551	806705.3337	745525.0909	710539.3048	824060.9508			223
111.9706079	111.9705332	111.9707624	1164.982947	1163.164944	1167.144012	7	2	1	4	482193.1417	650271.3722	626398.2826	896808.5075	609746.9227	812168.5492	728535.6315	671620.8286	656674.9469	659906.7536	621415.2784	810305.793	625114.9059	709072.8804	733829.8567			4033
111.970456	111.9702335	111.9706556	1133.674049	1128.754028	1135.221999	5	2	3	0	1592897.84	1405340.496	1324375.94	1355279.384	1266023.629	2095910.554	1389052.924	1473243.957	2034551.055	1434227.821	1528318.73	1460099.521	1525549.926	1477149.091	1474758.946		[M+H-H20]+ 128.985	196
111.9700137	111.9695641	111.9735495	1102.617495	1096.823044	1103.996997	10	1	3	5	660881.0769	649476.2324	695905.3877	4984.299249	572076.3014	582598.0953	555549.9685	519892.2279	711720.0037	670802.3357	1177807.424	952475.3691	783725.9603	775151.8735	705897.9398			75
111.9929496	111.9926906	111.9930824	33.38000092	32.91100144	33.69000092	15	5	5	5	1369900.729	1340306.189	1382593.932	1429561.472	1294711.086	1551527.858	1429422.654	1485221.786	1330691.509	1381436.182	1106104.468	1160433.584	1102048.714	1178359.348	1044543.963	[25][M]+	[M+H]+ 110.988 [M+H]+ 110.988	69
112.0049402	112.0045255	112.0051869	1102.193989	1099.969025	1103.726046	15	5	5	5	776123.026	770609.6372	764738.7688	764793.3233	746001.3458	850534.9349	849278.3711	849852.907	832171.5935	786182.4913	1001237.207	987201.8798	970870.0097	937550.059	895344.6241	[24][M+2]2+		75
112.0223026	112.0218405	112.0267204	33.42500092	32.47100144	38.57000113	20	5	5	5	34893.5164	36014.6496	36442.29805	39459.80346	33951.55989	46876.72911	41224.65543	45066.84777	35233.72886	36175.60256	24271.17798	28649.74923	25640.82693	29329.43877	23644.08561			69
112.0368841	112.0366473	112.0371252	58.45599962	57.34399857	59.05699823	8	2	1	5	123752.7261	188530.2723	135120.8304	111256.4789	162959.7179	143608.1157	231450.6077	159839.9351	131070.6259	174358.9126	490503.6104	383527.3581	474038.1696	387961.6905	527038.2006		[M+2H-HCOOH]2+ 268.064	210
112.0366514	112.0363896	112.0367674	43.02700035	42.35900141	43.35700035	5	1	0	4	79783.34717	173965.6384	145427.9943	136187.3091	125034.1479	159607.7922	240244.9698	176208.4117	115783.8738	159504.1417	512732.2518	432070.4458	420040.0673	347756.2712	491565.5263			9
112.0478204	112.0409907	112.0484654	28.81399976	26.59400007	36.16299913	8	1	4	2	1749489.957	1687506.037	1793176.356	57098.27749	1712717.945	2229.903414	114246.4451	131513.354	1720419.183	842.1523838	1513805.92	113094.0936	43889.71127	1546492.85	1445514.489			241
112.0482741	112.0481636	112.0482867	1170.879004	1169.511985	1170.915985	3	0	0	3	654201.8431	648697.2759	626267.8692	615498.1211	573137.0299	710344.9367	649186.3087	668690.7195	657102.3033	654861.2396	53167.84936	659405.3909	65714.8842	41824.58812	698650.9016			5487
112.0480955	112.0480393	112.0481701	1182.592991	1179.468956	1187.019997	3	0	0	3	635958.9666	630951.9417	632264.3685	593343.5622	611267.3361	690890.7778	686705.2003	678191.5031	633819.2501	625282.1671	36964.5495	696975.287	63014.34145	57202.38293	694461.6113			4001
112.0625303	112.0619225	112.0635429	175.8300026	174.606993	177.0920038	9	4	3	2	17382.10973	14366.18243	16720.64987	16922.25291	17187.07311	5962.967322	10005.53294	9072.252203	8934.51337	8552.853945	5930.125346	8073.412128	7842.13723	6125.220992	9648.691827			5881
112.0630174	112.061923	112.0636907	204.9510066	202.4370051	206.1419964	5	0	2	3	5030.259841	15636.4748	5427.888886	5021.820804	5701.740321	7738.975334	6636.433785	3694.318952	7618.406371	3345.162225	6844.318032	4140.015979	3697.82383	8747.810324	3769.10988			5737
112.0624796	112.0617681	112.0730681	42.71400045	36.68299913	43.54599982	8	2	3	2	17189.84966	17837.17781	7638.115844	16030.55261	1701.888234	62398.36902	54328.48323	53003.14613	30283.92944	49286.64708	33538.45329	19340.54183	28035.86486	30838.73786	15727.03992			9
112.0981817	112.0979235	112.0983884	33.94900039	32.91100144	34.77900122	15	5	5	5	83727.88047	129311.4299	119806.1587	128032.7636	106630.2209	137109.6261	145086.7948	165743.3921	138476.5599	157639.6686	238665.0244	244432.876	229734.7206	213821.268	251484.0457	[26][M]+		69
112.4313944	112.4266358	112.4406433	40.81300006	34.16900039	42.68700035	4	0	3	1	1926.637761	2346.20805	2324.462583	2531.560742	2130.159399	2677.006738	898.3102409	1048.886542	2625.193302	772.4213126	3385.56975	2635.34975	2581.929363	1665.4921	3452.753301			1034
112.5059661	112.5055339	112.5061104	1102.173988	1099.969025	1103.726046	14	4	5	5	104066.8039	117622.6399	117817.0626	117246.4152	114590.5929	135323.1655	128349.2367	140084.3976	125870.2677	122068.894	145532.5707	160225.8149	152781.3745	141180.7388	135673.2558	[24][M+3]2+		75
112.5059216	112.5056234	112.5063459	681.9229716	670.5720155	691.5020024	23	4	4	3	81646.37143	165557.0655	62260.85252	69928.02863	148938.7089	67272.44868	74305.24742	50968.7145	96751.54329	79513.26445	101603.9401	206691.2776	103882.9677	9881.682905	56214.81821			2941
112.5060605	112.5056712	112.5063518	762.6799911	756.6630066	768.9689774	13	5	3	3	98694.53198	73839.95445	132580.2253	60892.30297	68818.5099	108733.2864	71899.12687	103385.1205	113876.9944	104546.5199	127393.3397	118980.5132	116091.1648	130585.4894	77355.87271			95
112.5060628	112.5057139	112.5062766	721.9700272	711.5459811	726.0280118	15	5	3	3	133737.5242	132324.6127	93455.20763	14524.77157	96184.01366	94519.47686	98799.87723	77779.78077	118880.2014	80527.57585	92448.78421	159543.0958	91637.82404	85743.00436	68722.3292			3808
112.5061073	112.5057109	112.506342	774.9675099	771.2930182	775.9689963	8	4	2	2	73160.50553	86105.31277	69117.51539	102532.2667	76910.00555	71018.81752	76424.55149	80706.1332	69846.3128	74984.40876	96278.41203	78240.98675	95529.46017	128914.9291	80410.21984			5745
112.5061424	112.5058765	112.5064034	783.8370026	779.9359753	786.3609834	8	4	2	2	96672.14094	66148.55182	65329.5283	73217.63549	66880.85743	83308.70626	115716.4934	84259.30918	75785.46805	81231.9296	97612.10435	95738.76077	100489.5065	92122.83114	151535.4218			5989
112.5059831	112.5057681	112.5063559	659.6204975	649.7659985	665.6080048	16	4	4	3	89952.08675	75720.75441	80927.92089	107318.2632	88808.96248	181016.283	56107.8365	54960.4676	109350.556	92275.94124	108788.2428	79876.03258	113959.5743	108225.182	73384.66396			4631
112.5060114	112.5057436	112.5061839	747.9050014	741.7860141	755.4359848	15	5	3	2	69890.72223	76159.79434	53897.98879	85663.91936	77327.03895	79950.73761	128913.6498	85896.33467	80331.98632	86608.05697	99132.74457	97802.3758	98597.65132	88517.6544	95111.4175			5012
112.506021	112.5058685	112.5061533	803.6069827	800.0329895	807.0389975	8	4	1	2	95350.62896	92667.58658	77802.04872	79245.59316	79482.14194	93002.69793	86514.63746	87763.26102	88139.61142	85156.69569	102583.5204	94622.22377	98899.84256	98972.82731	184122.674			3034
112.5060237	112.505746	112.5062332	603.0260167	601.7089749	604.3979922	7	3	2	2	89154.46002	69643.77477	80265.52874	80947.84519	145307.7937	86661.4177	95751.28353	88238.83139	83597.38054	82828.38124	91802.18263	145234.4684	108454.0364	91869.11241	69485.71104			4661
112.5059905	112.5058425	112.5062564	702.542984	695.6329968	709.9839975	13	4	2	3	100683.6039	62030.35491	136588.0462	55845.00919	72139.14857	112823.7293	153109.8931	107375.2332	103004.2417	100623.5035	120502.3019	17320.39174	117957.9496	72393.45376	68922.87424			4350
112.506036	112.505818	112.5063033	734.7139993	730.6459763	738.148976	10	5	2	3	83712.44806	69229.09675	116150.2486	63482.76022	86405.53545	120025.8272	80871.6861	77873.72001	124227.5514	76597.8184	91135.63791	161260.9061	91314.18923	84060.21647	109731.222			5727
112.5060964	112.5057652	112.5062761	813.6004769	808.8950111	815.9530164	8	4	2	1	62456.40746	58836.31155	81528.58196	60875.59018	66844.30306	71563.7135	66325.09184	65845.1763	83685.28881	66780.19562	84077.99895	74778.98519	82430.84657	70413.72655	68848.94983			5215
112.5060313	112.5056463	112.5062269	831.826487	829.7320198	833.7359761	6	4	1	0	76867.96339	55168.76255	58887.80776	57185.74774	125205.8776	65753.81986	71764.98803	64106.69195	63605.28966	63240.80166	78668.4144	78211.08898	79601.23498	67678.82296	72882.03313			5681
112.5060424	112.5057218	112.5061385	792.9609969	789.4569942	795.2180132	7	4	2	1	72961.83076	60790.24898	69656.18334	61351.63971	72368.58951	68476.48071	64626.88747	70238.43544	54304.87653	63188.51258	77450.84751	89863.41584	73338.55024	75885.50232	66229.97306			181
112.5060444	112.5058587	112.5062145	842.4939987	841.5770178	842.5670178	5	3	2	0	59426.23538	68937.9832	73661.3892	61374.34819	59341.13622	74070.5888	68411.96723	68171.00691	64958.96428	90571.4326	74575.66253	79555.2372	80015.26337	70563.68359	73973.58786		[M+2H-H20]2+ 241.012	29
112.5060824	112.5056232	112.5062298	851.1799849	845.928015	853.0010066	7	3	2	0	59267.13657	74178.09015	68618.01352	90786.77984	70200.42105	77561.19061	86787.34595	76265.61567	74301.80616	62217.28717	89362.90465	88158.59665	89581.1788	85106.12591	74620.22919			5783
112.5061336	112.5059196	112.5062198	823.1765145	821.2000081	826.6179845	6	3	2	0	64721.59628	69009.56825	71552.84256	62094.62532	65709.85377	74557.31679	79117.52676	72285.55066	85382.09744	69330.73433	77406.22907	85951.23573	78585.89831	77333.29726	77809.08913			1857
112.5060676	112.5058908	112.5062334	640.721006	634.9029926	644.8520233	7	2	3	1	80256.4485	85090.429	82726.0265	105826.6316	90930.75878	70709.49766	87883.13947	82673.27947	56400.16063	90438.79857	106741.416	99832.03424	104034.0339	96567.27461	110155.0837			5908
112.5058417	112.5057296	112.5059917	625.0039764	622.4610081	626.63899	5	1	3	1	85683.93434	88180.48013	90542.76517	76408.38538	75581.86405	84281.38142	92058.69088	114231.4541	64553.94367	90341.67781	96525.18182	98612.12629	99936.19105	94373.99355	172730.477			403
112.5060472	112.5059678	112.5063118	541.4270125	537.9889761	543.6219879	5	3	2	0	60067.98057	161212.0871	68176.0498	81602.43147	66386.23296	59190.59475	59390.7597	72380.65666	75094.06265	72063.2869	75418.92208	80635.45898	76174.42684	75435.4069	68281.90347			616
112.5060465	112.5056275	112.5062231	504.5334909	503.230976	506.6670168	4	3	1	0	106163.0239	72414.3659	69350.23963	55680.58582	67458.12811	76928.38243	72530.26448	75946.74008	77136.37063	74948.62528	77224.40297	90804.71404	80443.0612	78204.51226	64482.15644			4201
112.5059949	112.5058783	112.5063658	864.319502	861.0339764	869.3950154	6	3	2	0	95256.93541	95561.0893	88251.01937	82580.58981	197830.4449	101687.5585	68840.50138	97924.68186	92919.71822	127975.3362	118747.7946	113291.5905	112477.9933	111625.9575	102890.7973			4400
112.5060003	112.5055481	112.5062151	514.3299893	509.917003	516.9329919	5	3	2	0	49230.79071	57555.38451	52960.09469	55515.05814	52766.16655	120891.3334	54238.04395	55885.14495	57006.6954	96400.07271	62459.53513	66024.60254	68685.51523	60948.65482	59622.57166			3388
112.8820035	112.8814641	112.8827097	36.54400049	35.18600155	40.45600176	9	4	3	2	52807.96255	20341.33033	48457.83956	43084.19425	41589.70024	8141.603514	12548.34733	8310.285862	14708.51895	8799.941074	13902.56891	8319.930745	11585.63819	13204.34432	1303.086544		[M+H]+ 111.877	28
112.9419152	112.9416876	112.9423595	1118.156028	1117.026968	1123.145039	6	2	3	0	1001252.271	879495.0975	885819.0082	821476.0939	757609.1837	1091144.004	321187.3774	456641.1289	938663.6912	927605.2355	1120338.643	1000952.261	1005078.67	1022811.824	1005074.928		[M+K]+ 73.9777	143
112.942259	112.9420469	112.9424922	1165.610999	1162.665977	1168.405996	5	1	3	1	164182.894	147083.4881	138984.8252	131918.1319	135507.843	105198.829	149388.0416	111191.5042	134426.7506	90634.80545	159060.9889	151276.0527	152593.4747	157816.0031	148492.9596			4034
112.9643218	112.9638934	112.9645212	1101.976965	1099.969025	1103.172959	15	5	5	5	2876033.647	2917933.665	2905662.723	2911103.266	2846365.448	3191373.908	3089974.191	3065223.414	2983514.048	2990353.229	3599810.137	3479966.055	3330124.082	3290553.75	3153349.316			75
112.9872971	112.9863549	112.9879161	277.8170086	274.86299	279.0670107	7	2	1	4	4554.153727	192360.0387	199490.14	6127.32453	187359.4204	194821.4729	206547.8371	6679.001112	197244.4573	191011.7543	7736.197248	15642.10986	9138.417379	7859.087425	209418.1246			6058
112.99576	112.9949042	112.996119	33.32500092	31.45400028	33.69000092	16	5	5	5	59954.69204	57175.80066	62185.61232	61605.77749	59303.95268	70341.52235	65712.41142	65044.30517	60373.72646	56324.37382	50274.14337	57429.13209	50639.03216	52726.87174	50161.28754	[25][M+1]+		69
112.9944269	112.9890016	113.0026735	1101.397997	1100.086976	1103.332038	5	2	3	0	1633.780482	1586408.125	48352.41675	1620034.006	946712.892	55536.77692	2000164.984	131729.8324	1655756.767	40209.17483	2189228.726	2504810.281	2119936.147	2375723.796	2004290.647			2364
113.0039149	113.0037085	113.0042102	784.4760271	782.5370053	786.9700241	11	5	4	2	114091.8566	58268.12314	67919.31006	93794.74839	54117.72582	121834.7363	91729.04952	58611.05596	70726.22719	293469.0445	103552.6408	324799.5585	318601.7921	315329.4556	97374.03632			5990
113.009112	113.0084849	113.0099853	206.7105059	202.4370051	207.8639977	10	2	3	5	59372.1666	7202.812986	59204.63604	57627.43213	9003.426365	60037.19405	11523.76265	15007.79126	11700.55007	63387.51238	37771.98819	48373.15301	27359.19814	26157.2092	33352.76798			2011
113.0038557	113.0035162	113.0040663	724.6860173	723.1920282	729.1519899	11	4	5	2	95138.28312	410646.5784	75732.02689	69715.54779	67272.42377	83358.79789	81936.42624	85321.24285	124889.6052	166223.2867	425105.8758	405550.2875	399789.0647	161602.7629	81594.59354			5829
113.0038039	113.0034962	113.004065	763.3559993	755.9130121	769.0249883	13	4	4	2	93963.70158	82614.59107	379556.0866	146126.1385	152615.6643	79770.59015	56879.93013	140979.3747	65894.22013	367161.7201	105232.0835	428725.3279	430825.7415	180849.5519	395071.0149			95
113.0038767	113.0036094	113.0041919	624.6979819	619.2500282	632.377979	15	3	3	4	528746.0386	50258.15676	91503.37031	116567.7202	491242.871	535718.694	112924.694	152268.0556	518122.9973	166943.1653	100599.1208	70137.36886	579498.8359	86393.17708	78429.27665			403
113.0039184	113.0035119	113.0042641	733.1589816	731.1130142	737.2499815	9	3	3	3	298640.6102	53230.32527	292156.7217	66321.98275	62206.4988	89363.84744	71449.41285	76875.96269	307167.4035	319351.64	153981.327	353973.3868	340092.1128	72398.8886	81507.02826			6078
113.003922	113.0035612	113.0041967	801.3485075	796.7869949	803.0840167	10	5	2	2	62568.31465	14736.52772	61146.58908	116605.1523	96301.13439	106749.1535	128697.5679	276092.058	268493.9297	290937.1108	99035.80206	308319.314	299756.5543	302734.983	102010.631			5614
113.0037526	113.0035529	113.0039967	645.0865137	640.6250114	654.7100067	12	4	4	3	567757.9433	67391.24947	135465.127	150556.8286	147388.9487	68719.22661	153489.1334	81389.05757	542865.6225	88033.6588	81864.54946	644625.8625	601970.9445	128364.2833	99246.45481			2600
113.0039501	113.0036175	113.0041358	775.9599963	770.8550209	777.8329771	10	3	4	3	257458.4946	54444.20382	64789.46054	270581.0668	61893.34406	100659.64	80221.74711	31506.35753	72483.32371	263942.4644	90055.52327	318203.5037	310990.0058	101849.5025	113163.5691			5591
113.0038428	113.0034439	113.0041326	661.9700146	660.076993	664.1989775	9	5	3	1	85535.22133	129722.0412	61384.27873	90008.85185	90126.48578	68087.29906	119431.591	80524.40422	435138.8495	438005.9486	460188.1522	486725.6495	487139.3118	100833.4077	464357.4055			5532
113.0038389	113.0034615	113.0042025	711.1659866	706.2020248	717.6119946	13	5	4	0	118906.2738	9603.179528	101826.6395	55839.63895	56434.36494	85830.64383	91862.6491	66312.60845	331808.0225	107941.1974	353570.8276	370955.474	350748.7963	348381.8885	328172.0132			547
113.0039675	113.0037066	113.0041112	830.8760062	828.1369872	833.7359761	8	4	1	2	60311.0227	415603.5996	105930.5048	152194.1353	120817.4178	429769.354	69135.78185	407669.14	402780.8723	399993.4488	95880.87928	440152.1656	437639.177	468438.9833	151841.3226			567
113.0038191	113.0036121	113.0039412	701.3179831	697.4909886	704.1719814	9	5	4	0	57773.21743	44691.7376	88932.34744	76915.08273	76136.51171	113440.3989	87291.89133	111241.9085	346212.4407	82132.63123	382448.6091	392997.3153	362483.963	356124.014	354464.5428			4351
113.0039924	113.003742	113.0041084	792.8889955	790.1230133	794.8269832	6	3	2	1	69376.13151	289658.0109	88052.10764	300709.4248	44907.89175	334033.2692	320410.1764	91600.97439	80941.58591	311353.1723	333177.5378	344334.2247	314453.3691	307128.9029	58281.81538		[M+2Na+K-H]2+ 142.073 [M+Na+K]2+ 164.051	181
113.0038041	113.0034201	113.0041063	688.6570202	681.9330234	693.8509996	12	5	3	1	67510.21556	68133.22369	64447.30202	89063.37308	67926.00203	171174.0884	519445.8182	112902.1225	497464.8127	83637.90178	528395.7256	525188.6992	529054.8767	169801.0304	467717.5745			5686
113.0037719	113.0034999	113.0039628	674.2070236	670.6640182	678.7389935	9	5	2	1	61489.64026	133827.4374	72527.45332	78702.1447	75229.96629	69561.85005	401999.3093	82628.48492	389751.2773	397858.6608	459076.9173	430840.6513	440899.0557	118555.0916	405986.3307			4169
113.0038669	113.003742	113.0041247	613.9829906	610.3469785	615.3420247	6	3	1	2	57807.1949	75569.89259	62702.70748	348488.3808	337814.0712	362779.2165	340644.6362	339742.822	338609.8098	63971.90644	402956.6287	84056.87833	403347.8644	66690.64738	340304.0472			5383
113.0038827	113.0034212	113.0042543	813.7705178	807.8599893	823.5800171	12	4	2	2	90688.89358	51822.73567	56613.02996	284982.754	55195.1715	82035.42994	82051.57883	317905.0781	305005.9394	304901.0275	140499.2378	338930.7413	340946.6724	340308.1858	98274.26789			384
113.0038656	113.0035555	113.0041264	534.3090062	529.1749736	538.6189734	7	2	3	0	63091.32001	473603.2853	438457.4166	439362.712	68904.02765	493257.6982	452378.8527	79772.22249	98374.32238	69709.14105	503311.8442	489940.9963	502184.0588	476303.5507	477851.4383			2130
113.0039119	113.0036699	113.004074	845.5870041	841.631996	854.6200093	8	4	2	0	154926.7501	367421.4503	69160.13381	68234.81631	84266.29548	387185.1853	138490.078	377293.4612	350998.7812	157296.694	414147.8231	416870.5846	408287.6646	407811.0605	391571.7094			2177
113.004089	113.0040095	113.0042534	893.8559859	889.5280241	899.4449748	5	0	3	0	123838.0657	131484.1188	138786.9932	134129.0923	134927.8939	94004.67141	118560.1013	150230.1065	74990.11822	134467.3963	143824.6785	156096.4273	146961.6536	140396.2195	138571.7267			3248
113.0041209	113.0038709	113.0041596	881.4869971	878.5330043	881.4920189	3	0	3	0	170824.2649	165629.3164	160374.4824	177281.0183	167994.8464	109079.0912	180451.6583	182859.9622	91458.01514	105512.9233	177701.4775	184679.8493	185051.367	184233.3909	191205.8331			4824
113.0038937	113.0037398	113.0042146	746.1190178	740.2640196	754.1630148	15	4	5	3	156544.1957	73990.0814	472906.8758	52041.96032	91790.56147	67329.79256	132769.1507	86703.64657	125153.2872	92018.60086	138463.2367	565464.5924	516204.3563	110224.1605	94949.40932			3827
113.0037633	113.0037064	113.0040791	522.9210283	521.8659946	522.9379901	5	2	3	0	64624.43185	396431.2321	408851.1286	386640.5069	85794.01206	404358.9564	384154.7262	70430.17137	71364.67677	74942.72394	431354.1757	438745.8938	424228.9663	412885.3496	413532.4917			5587
113.0208216	113.0205007	113.0210125	85.62500238	84.408999	89.34299734	15	5	5	5	101020.9349	413393.1895	374017.8724	400481.3819	225732.6699	395392.4889	413313.1573	307701.1851	169079.181	474065.8348	865322.6522	596439.7262	917914.2928	745985.5216	979799.5063			3012
113.0397266	113.039586	113.0407071	58.44599962	57.34399857	58.87499909	3	0	0	3	35891.38697	88773.46285	77861.3731	82879.52905	55275.55792	70798.55282	96944.90171	75738.74033	47033.55463	92983.54909	16746.13403	52962.82529	16982.36114	14365.67927	209291.9245		[M+K]+ 74.0787 [M+Na]+ 90.0526 [M+H]+ 112.034 [M+2H-CO2]2+ 268.064	210
113.0569929	113.0563621	113.0705033	1098.802017	1096.193962	1100.855025	11	3	3	4	11973.05619	16130.33528	14310.56124	10932.943	11285.84787	22903.18795	18686.80241	16358.41373	1330.38816	9349.433507	20539.96256	14981.50967	19575.30783	13796.52144	12488.93325			17
113.0826659	113.0818703	113.085944	408.4855066	407.4820032	412.8850003	6	3	2	1	5851.110372	14880.71441	19819.92111	18677.42621	4056.535113	17466.36242	23134.36007	16851.94161	9634.587402	18565.59159	23708.64136	13049.8006	19535.66505	21993.51768	2976.132671			1
113.0794736	113.0724639	113.0838349	41.02599972	40.16600176	42.09999919	4	1	3	0	7895.064086	2313.790284	6849.162099	5766.963191	6212.614895	7755.284784	2011.018347	2268.330473	7655.669613	1744.278744	7399.090333	12249.89155	7871.739136	6945.07729	8233.603974			9
113.0935098	113.0925557	113.0967187	1099.813006	1096.823044	1103.149978	8	2	3	2	15409.99376	17494.56853	15750.78769	9866.727013	15428.93517	15066.35849	18328.00612	18473.93104	10338.8069	15510.75565	18565.43465	20777.85792	20898.23126	15080.17968	20501.70738			17
113.1017368	113.1006122	113.1064057	34.19349971	32.2819984	40.92099972	12	4	5	3	4457.882356	7098.695863	10104.3014	7518.957089	9591.406135	12440.00271	11189.16133	14033.15361	9272.663194	10360.58684	18742.51653	20137.18993	2632.041378	19110.77568	18390.7972	[26][M+1]+		69
113.1475098	113.1470271	113.1580983	1097.860033	1097.322017	1098.803047	3	0	3	0	12047.93395	13452.98586	13295.86996	15413.11572	8926.658752	854.3101635	17924.92055	22966.96764	869.3955707	687.0031688	23005.20077	18564.67521	19482.18774	20575.40037	18975.30708			1314
113.9501746	113.9497373	113.950362	1113.907018	1112.377959	1122.944998	18	5	5	5	7566152.121	13951235.21	11329752.38	10956968.85	6156347.786	8459953.241	10091657.82	10382595.44	11967177.34	11068972.53	11890630.52	9808142.98	8682701.236	692430.3987	5580817.358		[M+K]+ 74.9813	143
113.9500241	113.9497809	113.9501785	1170.218985	1166.939963	1172.568996	12	4	4	4	724576.8725	1576319.662	856196.4565	633274.2828	775534.3142	793443.635	857754.7357	1651917.495	690361.1727	715918.811	835650.4774	1233288.999	853208.028	753006.5344	799990.3101			428
113.9500686	113.9499185	113.9502361	1162.077983	1158.252018	1164.982947	12	4	4	4	1523983.631	1095661.686	960241.1775	1205166.605	1072843.917	784595.888	1220296.156	1118933.659	1231577.133	863629.818	1237190.034	1158990.518	1148294.44	1137171.042	1363974.74			239
113.9499762	113.9498663	113.9501694	1179.476051	1178.143953	1183.782986	11	3	3	4	607255.5041	861872.0195	504472.7012	500163.9692	528667.6589	565626.0173	1066460.643	571855.2847	752087.7949	604354.9554	694307.8416	924513.4765	656567.2608	615293.8537	576555.9809			439
113.9499759	113.9498222	113.9501834	1189.537969	1184.501038	1192.682005	13	5	3	5	1537387.707	616459.219	444375.7138	432415.6587	1039375.315	477624.0953	629741.3674	1301779.575	592588.0661	652450.3349	861226.3262	695502.6273	854377.7674	851669.0693	609771.1633			5944
113.9501019	113.949868	113.9502759	1150.558035	1148.407952	1151.580957	8	3	2	3	1216090.548	1136563.492	1121863.497	1173575.678	1248336.113	1171981.574	1185451.526	1151506.117	1438168.808	1212127.441	1608172.37	1218804.413	1290087.547	1776586.379	1240027.331			364
113.9500254	113.9498724	113.9501463	1199.348466	1196.837997	1199.356956	6	4	1	1	244194.4986	274953.0255	270537.1746	361630.8328	203228.7348	245030.3037	389430.2131	254367.4749	217384.9874	234623.1234	280726.1088	249416.6204	252397.9095	302753.6786	256945.25			472
113.9500459	113.9498521	113.9501821	1141.700983	1139.529048	1145.732998	6	3	2	1	1848816.579	2039000.68	1779341.86	1930571.13	2004466.621	1922002.96	1436169.351	1976248.881	1796241.089	1822463.851	2150432.014	1968768.689	1814318.991	1870100.792	1990463.835			263
113.9501669	113.9496084	113.9504259	1104.468943	1101.226959	1106.744011	17	5	5	5	2782415.767	2683250.722	2248622.597	2027077.798	1753239.768	3848108.337	4528186.012	4281814.787	3635694.61	3530324.987	6454805.749	5603827.394	5192214.292	4952774.126	4618955.53		[3M+2Na-H]+ 22.9917 [3M+2Na-H]+ 22.9917	111
113.9794478	113.9723336	113.9859363	1103.322036	1101.856041	1106.175044	13	3	4	5	1852414.72	32147.00242	1840530.13	11954.71746	13307.65435	131378.2988	114958.2595	110144.9188	79581.99493	2405077.681	291305.1212	229178.3254	198883.7563	183017.8937	149954.4239		[3M+H+Na]2+ 67.9772	297
113.9794373	113.9792648	113.9796654	1113.558027	1109.486973	1115.444984	9	2	3	3	7838806.207	7643338.463	255599.3569	257700.6699	5599024.173	322786.354	764826.4857	307706.5811	250867.084	9236181.967	303426.1768	8901102.85	6605994.177	228293.7408	214060.6748			143
114.0412466	114.0393664	114.0415938	185.6400023	184.9860006	187.0920037	10	3	4	3	1620.78471	5217.054885	23302.42136	2102.68313	146605.1951	3666.518035	10726.85204	14076.11164	27918.13428	10469.48447	162791.8579	11920.67222	20515.08618	43363.06475	18461.17955			4758
114.041105	114.037958	114.0427893	308.4744944	308.0870127	317.5290112	8	3	3	1	4772.857606	168897.6666	439340.805	6644.85376	803.4541435	14639.09394	430747.1938	19242.05026	15513.11811	66294.43869	345718.2751	55919.65588	531292.4553	6476.483991	392783.3359			4507
114.0523976	114.0515444	114.0540962	42.69900045	42.41800088	42.99800088	6	2	3	1	11974.53542	12520.39616	7794.148492	12791.11869	9326.096629	23805.86096	11457.41617	9537.481917	19629.77306	18446.45208	21837.0198	20069.84391	17049.13935	6534.566391	25305.42466			1035
114.0774194	114.0772528	114.0778377	927.4229993	919.803989	933.3849924	10	0	1	4	45655.25991	47604.0382	42032.3319	43181.17232	41533.79605	46634.83498	39956.97028	46757.00728	44730.54686	46409.18894	92184.71211	56624.3482	49313.77178	53389.53459	40336.17989			5523
114.077652	114.0774642	114.0778854	944.2895163	941.4900259	948.4659767	6	1	1	3	81265.34187	78665.99208	46968.90574	72683.25955	71701.09222	57987.77196	79754.98659	81489.21858	78934.06857	78174.51672	96627.77814	126457.4665	97900.71633	102728.729	77436.32693			6006
114.088805	114.088316	114.0889249	34.18799903	33.69799903	34.9969985	15	5	5	5	100332.8375	198915.4009	192090.258	208664.9467	171908.504	707433.0108	655413.4332	729842.4406	463142.0938	716891.6188	292770.6896	117134.0649	205486.4943	229723.9667	371592.921	[27][M]+		69
114.0883828	114.0880007	114.0898857	122.059999	120.9400022	123.2489977	9	4	2	3	171484.9941	120054.6577	150018.326	194261.077	53018.16275	19928.24125	28141.73955	11997.6682	60999.60831	36874.87298	34948.68332	42243.5379	3965.388923	21171.58872	32131.74316			4130
114.0883105	114.0881872	114.0884052	114.4000008	113.2180003	115.5019983	4	4	0	0	94287.70144	66015.80991	81403.17317	97211.28475	36171.16084	26682.25535	26369.06256	23759.39335	32895.13016	26748.78088	27132.76077	31210.53414	28663.93872	28484.41816	26260.64004			597
114.5174145	114.5165917	114.5180661	156.4650047	155.8530027	157.1679992	4	3	1	0	12447.42644	11870.86658	8672.009862	8814.189329	12729.35924	7270.330356	5509.315385	5215.881375	2213.128562	3796.368875	2826.332673	2061.5772	2454.281989	2444.067644	2087.691694			605
114.5800438	114.5744998	114.5820895	41.10099972	36.47299913	43.98599982	5	1	3	1	5104.810047	4567.599918	3155.080452	4529.969577	4897.56889	2048.410071	1000.015444	4562.997571	1803.82295	4678.597167	4104.956884	3945.78966	717.5587706	3851.917843	3365.505979			1036
114.5777509	114.5744264	114.5803414	1101.423992	1100.409038	1101.976965	3	3	0	0	3187.967613	3168.718372	670.707857	1130.529095	1359.933682	3081.057985	3234.114851	2909.241352	3164.935176	3509.73923	3222.657696	3615.09971	2937.843231	3548.654859	3475.943908			2365
114.6979103	114.6942248	114.7055495	1099.359954	1098.446019	1099.940981	3	0	3	0	2266.377382	1984.45514	1565.136455	1314.96245	980.6189585	2392.69341	1193.532119	1145.702416	1077.305858	2203.364566	2844.598175	2045.032654	1768.274633	1958.356553	2274.19028			17
114.9736458	114.970172	114.9754566	33.38000092	32.91100144	42.07100055	13	3	4	4	14207.18044	17107.67547	10468.00322	22377.41153	19161.56183	19157.88505	15463.48729	19040.42625	23575.5209	18167.50191	21787.90765	29472.86493	24245.91615	13403.53318	12338.75096			69
114.9705545	114.962405	114.9750425	1099.683517	1098.519036	1105.069055	8	1	4	1	6784.10013	27557.8687	23914.99779	20020.05388	12806.01038	4147.896423	10196.47882	7037.700584	3085.70292	21529.47358	169446.7588	4427.057764	80431.05906	99687.1138	68590.00157			17
114.9766597	114.9691926	114.9799678	705.5770111	703.5199786	707.6830057	3	0	0	3	8357.137586	10234.01833	9050.010667	10334.6271	9468.05266	12217.20791	12028.47214	12814.7057	11196.35169	11840.61753	758.5491973	852.1323203	15093.71666	787.0497395	15377.35187			5501
115.0402761	115.0397731	115.0404629	216.2009954	212.8480022	216.531007	15	5	5	5	247517.1505	193117.8601	190550.0413	199764.5523	181533.269	167088.5861	182640.147	179158.7039	163748.7105	136388.4679	220539.9206	218270.2413	192141.4556	176664.9445	214512.57			40
115.0399762	115.0393645	115.0404671	428.8625063	428.0980021	429.3350037	8	2	1	5	77209.01673	106746.5632	112090.4401	117423.928	77840.12981	116027.4587	160146.3668	113455.8622	78832.83274	149420.7875	350281.5843	246512.1982	328329.1476	250327.8737	380187.5222			6
115.0401889	115.0400473	115.0404411	1105.249053	1103.875049	1107.595041	8	4	2	2	296650.9534	113975.127	101065.779	93302.28743	104982.8369	161114.3961	397917.6355	378277.9939	141672.2375	318893.9572	599412.476	530268.167	474395.3552	163192.4855	129182.6656			111
115.0402049	115.0400601	115.0404589	578.7729836	578.3990126	579.448018	7	0	2	5	48149.9259	106179.5725	114138.5456	114001.5576	90112.52701	113797.7712	105313.241	119130.5836	59202.88034	99232.06739	232308.7952	215729.2475	252021.8119	193574.5566	274341.2397			4
115.0401092	115.039943	115.0403552	527.3150009	526.6830009	527.9450226	7	3	2	2	68317.56127	132027.7672	162361.748	154177.3265	134262.8602	109733.3442	134146.2096	118924.5649	58542.99787	130860.6279	188369.5711	123915.3034	163417.6789	153395.736	229094.7043			7
115.039867	115.039463	115.0400313	452.7719925	451.5520041	453.7520109	6	4	1	1	197909.7955	136123.6422	124261.641	153687.178	138776.1231	141317.3457	146922.9782	161968.8383	77208.71138	147784.7884	194747.3399	175282.7087	229508.4022	189148.5216	223273.7242			23
115.0402928	115.0399465	115.0403264	400.5109978	400.1849982	401.4140086	5	0	0	5	71590.48168	110435.788	108726.5706	108091.7713	79510.97318	125133.2679	130824.009	120251.9904	92640.72829	161413.4149	366079.2784	421212.528	397269.1332	284959.293	465555.8743			64
115.0401708	115.040005	115.0403382	408.0820004	407.4820032	408.7530018	5	1	1	3	61312.43227	125735.1821	136467.9083	156941.3591	78298.25153	142545.0732	161190.4395	136635.5968	75947.45989	149398.3673	301032.1304	191124.468	283067.7638	239398.3518	271914.2432		[M+H+K]2+ 190.117	1
115.0400633	115.0397016	115.0402358	388.0220067	380.0020123	389.4389888	6	0	1	4	75669.15245	85521.84461	88227.81245	85225.95218	69658.99522	96935.15367	96270.69181	76448.04848	119057.3422	216653.9334	305881.9968	160559.898	208666.198	199196.2965	232605.8222			32
115.0402218	115.0397858	115.0406009	439.8250129	439.6360016	440.526987	5	2	0	3	85713.90584	111247.2939	145851.5094	117320.5711	122322.7472	101919.0193	105102.2273	122284.8797	62347.10665	119283.8184	228464.9557	215318.6384	271330.9339	199732.6107	290271.4025			27
115.0397856	115.0395323	115.0398531	465.3895028	464.4230103	465.7090021	4	3	1	0	80825.95898	82393.74315	141426.8118	105478.9484	89259.74594	80436.89287	92006.53353	98532.37867	47375.73883	85825.28097	107009.1878	113110.6932	145113.1223	112009.9151	136514.4969		[M+3H-C3H2O3]3+ 428.105	65
115.0399587	115.0397705	115.0400449	488.148993	484.9869917	491.2609998	6	3	0	2	130468.2395	171055.2268	81068.59217	205359.0088	143517.4523	149280.3773	174308.4073	182265.5973	85699.52533	166729.0291	88186.31405	208562.1153	253164.1541	269655.3314	299785.1586			5412
115.0397554	115.039519	115.0398304	473.9050018	472.0870113	479.5170126	5	3	0	1	74657.81817	93077.32615	87243.26069	100656.0329	73323.67641	66549.2263	72439.87697	86679.38121	40977.15645	82375.05417	82017.51106	102645.9082	128136.6641	106248.5907	126354.3116			5065
115.0913991	115.0900032	115.1030772	34.15950107	33.69799903	42.21900141	12	4	5	3	721.1736902	12144.24962	13407.12867	13625.44757	12186.30323	45214.84041	41781.20479	52527.57367	31096.34897	52501.59927	1616.330017	44340.14257	13610.0201	1297.848022	45262.14605	[27][M+1]+		69
115.2149172	115.2104449	115.2220191	42.19849977	39.82699871	43.03700035	4	0	3	1	1768.923022	2350.598078	2794.086922	2063.142248	2064.056865	1248.675069	2544.718951	994.3625121	3239.534286	978.8956104	872.8970767	3223.510041	2818.240078	3307.115895	2805.248869			9
115.302469	115.2980966	115.3057566	42.2345003	35.81500102	44.86300098	4	3	0	1	2364.774742	525.738903	2293.873517	483.0660663	690.8275157	2383.290235	2702.922723	2766.713106	2381.526257	2655.684057	2565.334366	2615.71089	2559.772945	2806.717513	971.3045639			1037
115.5408782	115.5400135	115.5419005	348.3199894	347.6290139	352.649007	7	4	2	0	3076.135882	5997.141443	5208.863785	7229.043233	5783.750351	6128.619756	4138.253083	4909.702083	3376.252528	758.1683438	3406.437773	2909.287236	3076.65183	2493.000776	3107.789775		[M+2H]2+ 229.074	168
115.5395381	115.5359233	115.5395593	409.4780086	408.0809991	412.3890057	3	0	3	0	3510.002488	3536.85701	3612.022227	4169.704455	3723.76551	4474.473183	2249.296109	1289.181247	2938.331285	652.3410984	4813.368489	4597.480252	4732.429819	4373.482018	4393.838104			2776
115.5466558	115.540343	115.5524465	41.45200108	40.16600176	41.47099972	5	1	3	0	6166.065858	5362.926529	3209.930261	5509.711732	5045.287021	2426.218861	5741.198298	2677.841692	3135.894109	5780.561322	4908.725003	4109.756956	4559.054209	4561.060739	4193.45551			9
115.7334644	115.7314908	115.7385044	1100.495458	1097.828008	1102.732954	4	0	1	3	2239.257871	2554.109313	2436.937956	1902.964053	1587.954641	2093.514484	2511.649323	1980.675722	666.2652668	2676.681691	818.2527094	2012.537974	2780.370867	1053.261216	386.8326757			2579
115.8275272	115.819181	115.828886	39.81749939	37.31199861	41.45099972	4	1	0	3	6399.000174	6312.467137	4104.458635	6514.009508	7666.805822	6276.030346	5959.842953	5891.570565	5964.48166	6835.557258	829.933498	5051.011245	4530.289293	2411.073165	1816.124251		[3M+H+K]2+ 63.8911	8
115.8438394	115.8352572	115.8450468	42.72800088	40.69600176	47.38800109	6	1	4	1	3449.631656	4718.47579	3788.529757	4038.321031	2740.193765	882.8165825	1816.710784	565.2654548	684.1005344	2710.533582	2406.928116	4115.388509	1403.941118	2973.257372	2434.397481			1038
115.861852	115.8592071	115.8675357	43.03200035	40.84099972	45.87200046	6	0	3	3	6957.520168	5198.33993	4977.541752	6037.013687	6264.854668	5466.456534	4677.620803	577.4076621	695.4148329	3250.136856	3781.955985	1282.634067	1922.629822	645.6824509	2733.330863			1039
115.9501018	115.9482733	115.9505522	1102.398529	1097.982019	1103.726046	16	5	5	5	843407.4476	853523.8923	826559.1444	799470.6676	780096.9454	1010122.007	976975.8283	945973.8176	905029.1418	906308.9732	1277568.504	1195606.002	1145727.646	1100259.08	1032803.606		[M+K]+ 76.9907 [M+K]+ 76.9907	75
115.9731519	115.9670535	115.9761678	33.38000092	32.3119984	38.91799924	5	0	3	2	2720.091364	3117.716191	3352.233056	2830.351995	3643.212238	3778.425418	2368.812554	429.5794815	3350.131785	3128.3626	4187.899881	5563.361937	2581.808851	2195.661883	3038.794725			69
116.0462448	116.0450882	116.047249	578.4020099	577.1410181	579.682999	10	2	4	3	91977.55995	90734.14132	19573.26661	120620.0642	11994.09331	16665.00506	22413.29077	17606.00388	102362.6174	11580.18411	45167.08514	160017.4096	59699.94301	120273.4213	41405.07416		[M+2Na]2+ 186.123	4
116.0460628	116.0447082	116.046786	527.005975	525.4290146	528.2860063	6	1	2	3	81240.49007	71183.21295	8301.614659	78735.11714	99918.98893	12082.43935	50642.78235	65666.94304	95048.43536	16793.96197	28374.10757	119744.1715	10582.02734	110768.0097	20227.51524		[M+H]+ 115.035	7
116.044175	116.0431936	116.0461717	216.3304992	216.2009954	216.504005	4	3	0	1	41763.90586	16050.19523	17067.7344	36715.74323	20607.38408	25621.44161	28266.06309	29133.70826	21031.43194	24527.83516	19469.17393	27455.64287	15606.18946	30932.85666	35499.35073			40
116.0452876	116.0449714	116.0455607	816.5989864	815.8939755	816.6640091	3	0	0	3	42313.37576	32272.53877	19526.82282	43855.93231	30425.62185	8507.556764	22209.75214	20546.78126	6957.246127	8871.927377	11889.5173	13345.97275	17701.08858	14251.59676	28592.55222			50
116.0568435	116.0565843	116.0570723	43.13099941	42.68700035	43.98599982	14	4	5	5	486230.631	323850.7767	292683.4933	335966.3191	341469.8629	492801.4231	456619.5869	453629.5216	372606.32	303724.2264	372901.5687	464949.459	425101.0181	334547.0472	372138.7581	[28][M]3+	[3M+3H]3+ 115.052	9
116.0569065	116.0564185	116.0571324	35.35600155	34.5669985	35.59600155	8	0	3	5	26385.57795	42845.33458	23308.21084	26235.97018	27023.32265	72425.13436	77362.64323	75915.26205	83189.40262	91219.36496	239094.2187	347272.2879	292229.9769	215526.9034	302301.8119			79
116.0925313	116.0918318	116.0949154	43.65599982	42.85800088	45.21500012	4	4	0	0	8238.969755	9717.764991	3681.964923	3002.219319	136463.8044	183867.3347	150056.2711	157370.4467	123298.071	100364.7478	126555.6698	197577.0888	129878.8881	121147.4636	129715.9265			139
116.3929255	116.3864704	116.3995792	42.09999919	37.38199861	42.93700035	5	0	3	2	2508.845241	3041.935194	3179.427567	2941.351201	2662.080406	749.8309105	3752.530842	978.762335	944.8076446	3956.729111	3434.476701	1151.151427	3711.53268	3282.415812	1168.323614	[28][M+1]3+		9
116.4897788	116.487686	116.4901784	1099.72697	1099.359954	1101.977992	3	0	3	0	2259.603236	2959.4709	2918.040045	2224.754045	2377.909232	1042.340195	658.0257533	1151.022096	2436.364447	2558.004242	3033.584396	3176.951932	2841.015276	2789.671034	2715.769285			17
116.6474232	116.6416888	116.6557861	41.36500056	41.17099972	41.71999919	4	0	3	1	2370.660574	2518.790017	2036.468344	2341.102894	2186.249909	1512.98727	2598.656697	1439.79333	2766.5067	1486.675565	3274.207956	950.6697748	2713.517161	2467.817347	3177.133887			1040
116.8428769	116.8370758	116.8500408	41.31549945	35.81500102	42.85800088	6	2	3	0	1421.806089	3724.602042	3592.511167	372.8837433	3919.400954	4042.825077	1017.55446	1735.936281	3176.205046	1334.979163	3981.684078	3167.216676	3674.322073	3554.179421	3349.160848			1041
116.8590349	116.8516651	116.8636893	1099.528465	1097.920984	1101.516973	6	3	2	1	2372.598636	989.9753931	2337.649284	623.7416522	550.6817202	1006.405278	5653.300722	821.1368633	4181.349516	2564.976618	4836.583988	1131.811053	2642.340659	3030.585538	4598.442236			1315
116.9566973	116.9562902	116.9617211	1102.153987	1099.969025	1110.335981	15	5	3	5	135027.2259	148026.6215	111956.5433	114766.2651	119686.7812	138861.4717	138391.0099	129096.0269	125375.1835	110318.4774	206258.253	149833.7853	181843.772	160273.2935	131633.3875		[M+2H-CO]2+ 259.901	75
117.0191532	117.0094666	117.0215224	1102.012996	1099.372014	1104.536992	4	0	3	0	74616.91585	73378.83236	62101.75974	66034.9088	59821.49312	760.598643	57230.92263	69078.53716	881.9158828	780.1620335	59230.14741	51248.90506	84874.31415	66153.38292	64291.32264			2366
117.0439278	117.041166	117.044163	216.1955005	212.1599934	216.6000056	16	5	5	5	242781.3734	202473.4876	203193.7299	220057.9233	189242.7079	163654.9743	190894.3414	179227.2321	140040.1933	139171.0334	229800.9957	228147.2714	187835.248	180673.4067	222507.0443			40
117.0435048	117.0427103	117.0438308	191.2875022	190.6639977	191.5600004	14	4	5	5	19067.25826	24897.42178	15790.64283	18792.79892	95351.5374	39430.1056	45026.94617	45937.33866	38038.47239	30924.82557	74308.50161	97701.98169	61747.26559	52890.28837	72323.72941			1713
117.0427596	117.0402264	117.0435746	1099.359954	1094.151021	1106.953967	7	2	4	1	697.2923093	50661.0321	9488.408199	66338.1526	28647.86483	111171.1661	13048.48064	11204.61858	11454.24347	564.0090615	148607.568	122405.71	18297.93665	119412.4205	94734.79559			1316
117.0436443	117.043264	117.043806	85.62500238	78.45900175	86.09100323	7	0	1	4	128741.6058	140417.4361	126739.3664	136064.7414	127153.5563	21934.73863	129006.4035	147564.546	127388.9369	147068.7899	102781.2742	96693.30798	79338.57484	140778.1167	109157.3179			126
117.0557163	117.0553428	117.0562476	578.4050072	577.1250099	579.448018	11	2	5	4	10609.93696	31179.71387	23251.07612	33815.79577	20422.94815	30257.48911	31658.10127	36746.5733	13490.02909	28624.34079	82013.73034	77518.13413	98901.67756	64738.87492	107125.1476			4
117.0558161	117.0556192	117.0561283	527.3109955	526.6870064	527.9450226	9	3	4	2	17765.32291	52985.97632	57947.99935	60422.91412	39845.43047	41298.07609	70354.10818	45113.7616	18200.5482	34667.93848	99496.1046	58423.40509	77315.55427	72829.77341	99571.16766			7
117.0558208	117.0555525	117.0558647	400.5109978	399.5960023	400.7450127	3	0	0	3	19154.08322	52970.18724	55135.68721	47584.72378	31574.11344	60113.91932	75828.28044	59023.55056	37622.86093	77701.78063	246598.4436	225974.596	273306.9885	177521.0882	296080.6286			64
117.1620275	117.1544207	117.164608	528.5689873	525.4319873	531.0780035	3	3	0	0	1165.663807	398.5021191	486.0345868	1301.567146	540.1871362	1229.278053	1197.122187	1342.781632	1432.074467	1501.036222	2025.987698	1255.853379	1640.578492	1324.843733	1242.412338			7
117.6721614	117.6659644	117.6749797	1098.179957	1096.749959	1103.490965	5	0	3	2	2508.911667	2290.15328	2150.460099	2649.857122	1667.739841	861.0989935	2631.833687	2620.247976	952.3403714	543.5348724	2664.816389	480.8195608	1199.220733	2520.626539	2389.778722			1317
117.9454818	117.9370313	117.9458492	1102.398529	1098.523962	1103.726046	16	5	5	5	310050.4548	316752.3525	300645.4167	292073.971	290569.0885	378801.4391	364793.634	334130.8088	328544.1439	338401.4764	476881.6234	446859.4689	418370.3023	409062.794	382845.0604		[M+H-COCH2]+ 158.946	75
117.9452364	117.9448463	117.9455553	746.3535014	737.013017	753.1110149	20	5	4	3	80365.43635	71097.40975	65529.6031	179114.1439	81093.09924	137570.2038	108998.015	73620.30147	99999.73957	135976.837	139639.1071	146569.523	117876.3041	81659.58501	117318.2666			3829
117.9453851	117.9448286	117.9456794	658.9080048	654.2669957	665.6080048	13	3	4	3	94839.22956	92477.32595	78289.13807	160712.8032	118847.3537	88910.45144	98440.64772	76474.00553	79266.19018	173349.8388	46207.55582	137636.3474	148852.8713	99573.29583	96654.64817			5528
117.9453004	117.9450929	117.9456001	714.334996	705.1179948	726.128009	22	5	4	2	155390.2925	91568.2394	182645.5475	59373.53911	51277.73785	69219.54273	95779.48981	96360.31729	69983.01057	69884.17689	122531.164	94681.29061	236931.6781	101981.5687	100954.9343			5407
117.9452221	117.944993	117.9456124	699.4104886	696.994005	701.2710185	8	4	4	0	81072.7592	101641.0809	98403.02225	119197.9391	119806.4345	91044.64955	107099.2725	119799.1409	106677.7687	95846.83931	127664.4644	135595.4922	123939.4781	118156.9159	112629.6772			4473
117.9453898	117.9452822	117.9456555	596.7890077	595.6939751	600.7380049	7	2	3	1	90247.19535	118918.1491	84129.00069	86945.85117	24026.61123	93837.26508	94054.97584	78297.45274	130309.9651	123917.0602	106288.8753	109894.6153	97243.47149	100983.0148	88754.51459			582
117.9452694	117.9450421	117.9453312	758.1219834	755.4039848	761.8059901	8	4	3	1	74782.21352	91569.65849	79876.64213	113189.1921	62619.00172	123032.0169	74310.30221	73112.25217	73105.97557	93658.12276	95895.87771	90313.3877	78980.79919	79644.90643	77648.20511			5700
117.9452057	117.9450393	117.9453936	766.5640265	764.4070102	771.86998	9	3	3	2	70826.52364	60865.83142	120618.954	62366.82446	131009.3842	69259.25934	72364.31941	84572.11683	59219.96838	73401.3257	93101.00775	89818.44725	132583.2484	18478.02225	81934.42566			333
117.9453457	117.9448662	117.9455577	689.3689888	682.5610234	693.097986	11	3	4	2	79452.04136	114687.1006	154311.5634	81367.83985	127099.5275	95959.54841	87578.23774	87957.18482	72588.73846	75225.72346	106700.2543	90750.94821	86406.60965	100183.3241	91688.33021			5320
117.9454353	117.9450157	117.9455798	650.9770203	648.4199878	652.2020177	7	3	3	1	187420.788	87317.26043	86270.14901	94549.73721	79690.83711	91809.27137	89621.24118	82027.04083	148537.2372	80703.56823	79093.63524	112177.5429	99623.2995	93415.52513	93374.55104			5450
117.9455184	117.9454156	117.9456787	587.0915025	583.1689781	589.0539752	8	3	2	1	162044.3678	250188.3909	198478.3921	136961.3628	111605.5129	158387.9026	150881.2547	157465.8987	160839.7373	13264.58402	173068.2245	169181.6324	140971.2559	161213.3431	138813.8659			2700
117.9453313	117.9452168	117.9454572	732.6560062	728.7470145	733.6829843	7	4	2	1	99004.04792	39264.85718	91661.70822	91952.98848	105456.5314	160758.9716	111524.3533	97712.13853	99102.91138	101413.4839	125676.645	132582.008	115634.052	116955.9388	103761.4358			6079
117.9451839	117.9450617	117.9455584	672.0799718	668.205972	680.2199835	11	3	3	2	77444.34267	97508.29007	151062.697	121374.774	122030.1497	205965.5702	142015.6745	108362.3924	136804.4526	179786.0607	172543.8553	91113.00221	83107.78702	156224.4297	146898.2245			4170
117.9455578	117.9452285	117.945713	493.7860106	488.5559889	498.0470078	11	4	3	0	88450.95825	87600.72221	84953.04131	69311.65291	167327.1302	102069.4725	88263.76315	92249.92653	90322.08034	86172.8724	95548.75775	102901.152	96628.0157	89375.39336	79821.93107			35
117.9451798	117.9450761	117.9452689	776.2279908	774.6669963	779.425988	6	1	4	1	91543.08881	95113.11135	92136.37096	79221.80301	92004.62719	107023.2901	101416.0581	96303.94647	69789.08229	163583.3384	125502.9267	126825.7079	113547.1339	89217.61499	104104.333			5592
117.9456061	117.9453968	117.9456536	475.53401	473.6860059	481.2140003	9	3	3	0	192332.0487	186401.2669	205537.5477	167358.4923	167833.2981	102778.702	188156.8579	183244.5236	187886.0483	203028.2494	220274.8421	213474.3733	199785.3101	192806.3005	172899.8557			5863
117.9454254	117.94536	117.9457468	613.1844988	612.8710193	613.5079839	4	1	3	0	139393.276	139089.7266	128865.3219	131760.8125	187555.3786	150011.983	147461.9524	93962.75775	91163.21598	188026.8323	161801.1009	164836.4794	162311.2229	158591.2844	141844.3388			3835
117.9453971	117.9451489	117.9454822	639.3945006	634.7549953	643.9779823	8	2	3	3	123105.5281	128142.6593	149160.9077	122767.6506	149935.1615	139259.1121	134243.0659	125651.6062	76142.95907	122760.138	127259.4219	141990.415	126560.1563	144876.1832	142496.1316			5184
117.9454	117.9449296	117.9455363	520.0200082	516.9329919	520.5740109	5	3	2	0	205742.5609	127463.8018	128631.5027	119972.088	129883.533	133262.9188	116852.778	135439.1469	145816.812	256200.5701	166052.0742	176086.5419	167791.3119	148133.0891	136837.7786			182
117.9453384	117.9452068	117.9453959	533.0459926	531.7059981	536.1000279	5	2	3	0	109827.5532	105735.9904	87381.60305	98009.70053	117495.3936	114254.486	104594.2045	110644.9502	105344.7416	134070.0595	115854.1109	121048.6456	116330.9547	110752.8085	95649.80178			2134
117.9454607	117.9453238	117.9456263	545.8769987	541.4270125	552.1719795	7	3	3	0	127016.825	121153.5879	181556.5645	119044.0985	136039.6758	131799.6048	61949.61684	117493.9873	120841.0128	160514.6379	157696.774	157092.3823	140025.8848	141121.7896	128325.6269			5959
117.9456087	117.9454302	117.9457393	460.3029998	454.9770122	463.4990103	7	2	3	0	136628.6326	133398.7918	126447.4307	110138.5861	124040.6026	117834.5508	141670.205	137354.309	130572.7501	85389.77228	157907.1379	159042.2084	148190.1635	137006.662	133167.5589			21
117.9454621	117.9453358	117.9457856	558.3399944	556.9949794	561.0200256	4	1	3	0	90923.69953	95490.32308	85255.30068	78039.99892	23390.13992	104194.9586	165894.3883	101764.0454	91964.93408	106593.7463	119794.9185	112567.0677	114029.6029	108608.6463	106007.2837			2664
117.9838542	117.9834488	117.9844652	1101.144488	1100.212006	1102.613992	8	2	4	2	10472.17237	13457.85242	13238.80198	14374.87542	12652.06546	12292.08124	11955.44241	11070.0804	10147.22483	12612.43099	8966.615358	15801.9907	13707.72915	14765.70738	11541.85875		[M+Na]+ 94.9942 [M+Na]+ 94.9942	75
118.0514316	118.0511497	118.0516341	234.8000035	234.0259919	235.4500008	15	5	5	5	2108102.466	2181268.994	1981107.098	2109178.43	1954812.275	2301640.95	1513199.575	1512970.431	2120000.675	2262970.906	2332279.725	2833269.065	2898678.857	2353708.418	2232133.083		[2M+H+Na]2+ 106.057	55
118.0513375	118.0509634	118.0516017	215.9719968	212.8480022	216.504005	15	5	5	5	824830.7938	748371.582	695887.7555	781262.6512	651950.3268	731578.0458	803812.4213	745719.8602	640367.5362	737446.8767	852273.6354	1334310.467	1468083.224	746254.653	797835.3568	[29][M]+		40
118.0513613	118.0511571	118.0516949	578.4100044	577.7570099	579.448018	12	2	5	5	206912.1328	341202.9329	343858.5667	356335.5771	298862.9144	384534.3179	417016.0996	382202.4637	249062.1329	348226.4456	623028.4905	598411.8286	692722.8326	554973.0994	712376.8114			4
118.0512557	118.0499175	118.0516107	191.2870001	188.194004	191.4929957	14	4	4	5	176298.3168	241712.2555	160486.0315	160589.8897	175749.1078	372290.8538	396723.5731	373431.0652	359046.2098	268516.5532	628000.6854	784311.0046	532167.5467	426575.8341	597667.0966			1731
118.0514162	118.0510666	118.0515429	401.7145007	400.1849982	403.247005	10	2	3	5	305055.3789	643772.736	355811.4257	472741.0023	382822.1696	679358.7842	688859.471	524742.1737	395848.6955	750387.7182	1194528.947	885821.5789	1048537.096	864408.8219	1215549.471			2
118.0512823	118.0510941	118.0514851	837.1680251	836.3560223	837.468006	9	3	3	3	238000.1958	374926.817	337424.0215	317426.9732	329578.181	474977.2156	465022.3201	438212.4	362619.0716	443427.5042	514706.8543	757834.0389	446167.3332	725770.8839	371943.976			46
118.0512094	118.0511269	118.0512868	527.3200009	526.6859764	529.864998	10	2	5	3	224904.4414	369000.8426	421131.5769	393362.9265	318561.667	393213.369	440200.3843	377344.2857	249947.9769	396409.66	552000.6492	468177.0078	484291.0627	501412.0754	678594.7538		[M+H]+ 117.039	7
118.0512204	118.0511532	118.0514472	85.62500238	84.53900175	86.21500238	9	2	2	5	52103.04204	94917.82325	90726.93293	84764.361	63381.99962	78207.68792	112201.9222	92901.83071	97036.94634	77912.67174	293499.1509	260269.8276	235184.3132	291512.1443	306234.1565			126
118.0513085	118.05107	118.0515779	428.23399	427.4090062	428.7400132	9	2	4	3	197604.5348	281518.752	312116.1581	261769.2911	225591.0921	314883.5836	335078.5242	302245.0162	279047.9599	380978.8487	564153.1723	453214.7368	570053.4246	493146.066	605831.9275		[M+K]+ 79.0893	6
118.0513433	118.0510655	118.0515614	452.0754925	450.9330082	452.987993	8	2	3	3	248299.9321	351351.9794	329095.0127	332268.4714	290804.8941	364705.561	411593.9359	396319.042	263251.2105	396174.4119	530427.8696	586711.4312	611633.674	613142.444	780293.0232			23
118.0512728	118.0511549	118.0514621	485.0195013	484.4389944	485.9480215	8	2	3	3	194204.3644	294835.5715	308947.9538	274590.6285	230989.399	306865.9464	328022.4258	316793.7556	178243.5874	295891.4781	403820.4937	405934.5984	453203.2744	427360.8143	511439.7759			3
118.0512097	118.0510879	118.0513729	348.361505	348.1419921	348.9480125	6	3	3	0	299092.6843	280220.9416	296266.5244	292345.7037	243479.1329	286407.9169	255494.3027	260932.6401	196126.0909	284273.8927	215106.2887	212751.8942	219718.0287	192631.0404	220870.6399			168
118.0513074	118.0512559	118.0514054	609.4709894	609.1020221	609.7460112	5	0	2	3	160658.7466	192379.6397	193297.7585	189051.9544	165441.212	220687.2013	226685.3928	235770.1246	185247.3871	208402.8845	375151.8532	453348.2882	452510.3133	319730.4771	380916.1783			19
118.0514605	118.0513022	118.0516003	418.1330101	417.3289988	418.8120124	4	0	1	3	194947.8509	260746.021	252943.4774	265876.727	202629.8067	258788.3402	271509.9691	264409.4598	222203.7505	330301.8827	500263.1972	627583.0944	511539.1759	478070.8665	504865.0372			31
118.0511566	118.0510337	118.0513556	76.5394993	74.57099821	78.46900175	4	0	0	4	41567.89192	82546.34842	77120.98651	61911.11229	69168.30777	47939.45349	68401.69848	58478.89924	59460.73289	56792.18449	91212.90427	200599.8081	162200.8509	95047.83842	119815.2416			169
118.0512976	118.0512063	118.0517046	439.8250129	439.5139974	439.8420088	3	0	0	3	258393.9113	332715.1041	329033.1182	316618.7428	259369.1084	335990.2772	350422.2199	341384.5279	250119.0238	347742.0417	630091.8069	624615.479	743836.7473	621292.6452	827640.6865			27
118.0510978	118.0510695	118.0515192	917.939989	917.9310217	917.9539972	3	0	0	3	190441.6969	226791.6182	220602.9684	225286.0169	211685.6951	248189.367	234966.7457	243356.7096	187297.9645	223271.9476	297406.6181	281355.1195	310175.4357	321156.0608	321742.4306			12
118.0724567	118.0723413	118.0727783	57.63800151	55.66800151	58.11800151	13	3	5	5	158488.693	203449.4913	182816.7745	203284.825	184356.2102	318846.0629	326102.7674	345572.402	341617.48	298973.6188	462693.1043	535025.4912	457106.8823	400718.7643	437534.1142		[M+3H-C3H2O3]3+ 437.204	415
118.0724622	118.0722962	118.0727199	44.67500108	39.23699871	46.47900162	22	4	5	5	388999.8861	267623.5027	317983.3956	316293.8616	358728.8838	542807.9449	593621.9291	589502.1289	600569.6617	576115.0958	674806.8657	864706.3575	762069.1327	784726.287	712489.4973		[M+3H-C3H2O3]3+ 437.204	144
118.0724091	118.0720187	118.0724813	70.0560002	69.53000105	72.66400337	4	3	1	0	55819.32874	107431.0463	110655.8299	83485.90068	92184.72698	79323.68897	123775.3036	89237.70345	92200.93526	85627.42802	122181.1241	104654.1176	93209.48503	113599.5076	115539.0989			4435
118.0724017	118.0721984	118.0726224	137.3220007	133.1460028	140.3299969	5	3	2	0	32747.79909	101873.6349	80721.21302	64975.46677	62728.67019	32903.88147	34947.21759	31609.92481	31539.34061	24675.18361	36931.21504	41897.49436	39196.18193	40953.13405	38830.38353			3198
118.0722902	118.0720674	118.0725348	151.9550008	147.1760049	158.3779992	7	4	2	0	54470.36829	125098.6144	72808.91881	93892.20998	127716.2553	55148.06772	53358.36641	52701.99835	82704.65261	36446.77084	57146.79984	60666.54544	57506.49139	55615.43365	57656.12055			607
118.0723593	118.0717751	118.0724168	167.027999	165.0960028	169.4760028	4	3	1	0	34537.04427	54188.63107	59808.82177	22693.30379	95159.44447	31619.29295	32850.613	33744.79946	30184.29101	41142.77074	35913.80345	40578.43915	34541.16566	34788.08983	35107.97646			369
118.0725541	118.0720351	118.0726524	184.2855044	182.4969946	187.507002	4	3	0	0	60678.04025	97537.72686	119241.8006	80335.27322	46681.98781	61407.4707	79882.20773	94788.25291	101200.5491	123792.2205	159251.762	185709.491	175288.0398	113080.9218	198593.4327		[M+Na]+ 95.079	322
118.0724346	118.0721712	118.072514	118.8114971	114.3190002	121.7139984	4	3	0	0	40910.42156	100339.608	72103.1866	68281.52062	59607.0749	39345.01358	46682.03265	38724.10993	42128.97385	39668.92249	48739.64615	45399.85929	45437.23893	41345.85965	42755.91682			4133
118.2720849	118.2715053	118.2830304	1099.034987	1098.987052	1099.359954	3	0	3	0	1679.178156	1466.275329	1446.97991	1714.656641	1369.484473	2206.67143	662.8003896	901.3314763	1575.761617	764.8648871	1695.385516	2143.556105	2154.881266	2527.877709	1919.101234			17
118.4618085	118.4584106	118.4651962	41.97350114	34.93600155	45.21500012	6	2	1	3	612.3811144	6595.665478	800.9298325	6352.190823	7310.294914	6836.874296	6091.320131	6437.654086	6927.590368	469.3343542	5457.901246	1510.599468	2045.808789	2532.540134	4422.521179			9
118.7746507	118.7717592	118.7833047	1098.672014	1097.828008	1100.505025	3	0	0	3	1290.366209	1200.787461	938.4189588	1377.882751	961.786005	1508.564298	1762.600449	1235.460438	1399.049759	1408.23744	954.1690539	1965.763938	1002.811848	763.4726065	1059.566852			1318
118.9833342	118.977971	118.9882771	1100.341972	1100.250978	1101.093036	4	3	0	1	8616.059814	1136.79881	2242.564724	1361.128505	7780.885532	12963.14568	15356.0941	15340.36698	10898.71272	8756.263328	16681.06513	16915.48125	11944.58096	18228.23128	2295.726936			1319
119.0008104	118.9919375	119.0011643	1103.938025	1097.828008	1105.806033	7	2	2	3	66387.08422	1260.892576	45822.71998	47069.8569	48886.09272	61541.68073	64276.32552	64406.16117	56953.4599	55921.32791	78663.30753	68150.59485	58593.35122	870.4554827	66158.82804		[M+Na]+ 96.0094	111
119.0003197	118.9999361	119.0079112	33.54000092	32.70100144	38.99799924	8	4	2	2	9760.182843	932.936927	12921.07805	9739.089329	11055.52674	10811.00795	12039.33692	10246.47919	9695.290261	8488.595866	5855.130495	4709.893594	4380.204214	6960.963931	5794.266705			69
119.0213137	119.0206808	119.0230119	216.1955005	206.2219964	222.4050038	16	5	4	5	26440.4977	31481.30452	22939.01822	25921.89154	25316.46428	24885.26253	27926.88673	30976.7566	3288.726497	27438.59813	171893.8936	157117.7864	147445.5078	100958.5532	226933.6428			40
119.0213184	119.0209847	119.021432	138.307505	135.0219934	143.8759938	6	1	2	3	31937.8443	129502.5499	118491.9338	133071.4959	75205.59948	122240.3932	130824.5622	110100.9129	77102.79016	173744.1479	210615.3324	123960.4069	173912.013	152894.6222	451794.9991		[M+K]+ 80.0582 [M+Na]+ 96.0321 [M+H]+ 118.014	140
119.0354256	119.0350755	119.0362229	74.53499906	68.93000105	78.46900175	16	5	5	5	173205.9376	289013.4949	210493.8175	192400.8981	199966.7352	310329.0218	351197.0019	355418.3328	323757.9799	282663.9486	1026608.507	1763336.863	1512446.637	777780.6703	1072290.464			84
119.0354524	119.0352582	119.0356335	85.43399828	84.53900175	86.21500238	15	5	5	5	491821.9887	676289.5469	573877.5878	553791.4897	556392.1386	659115.8882	950138.9892	841739.8761	843381.8149	726458.4619	2579707.767	2340227.46	2093227.727	2639492.522	2646182.087	[30][M]+	[M+H-HCOOH]+ 164.034	126
119.0345964	119.0312786	119.0356945	527.3150009	526.0599818	529.8039981	9	4	2	3	1162.886308	13663.97772	10069.01435	14289.19063	8139.473451	15539.35321	10565.06992	15979.27905	15038.13835	10253.59178	16176.42052	26228.07058	22858.6494	12685.22802	5946.832179			7
119.0355972	119.0329113	119.0370208	210.6810024	208.746001	211.1710024	7	2	1	4	6226.142822	6385.246068	4242.043207	6365.490951	4102.260167	7376.053527	7371.539926	6455.152649	6363.234059	5069.640727	13245.50155	163040.8703	3383.812328	10109.97181	10830.77806			1966
119.0543145	119.0539791	119.0545691	215.7599985	212.8480022	216.504005	8	2	2	4	80081.81405	74598.39067	63532.84419	71859.94592	53163.15282	70118.51423	71920.57813	68958.88555	62143.02721	73419.56057	83117.37118	145283.2216	145798.6248	75430.82967	76281.88203	[29][M+1]+		40
119.0579319	119.0575114	119.0583759	191.2939998	190.6639977	191.5600004	15	5	5	5	60691.0656	70564.68453	53249.46362	55611.61738	57575.99589	121946.775	133172.1025	132751.5322	120073.8282	97442.58305	223540.6578	290159.9388	194094.3539	153798.3321	210535.5193			37
119.0643812	119.0637787	119.0651749	85.31050086	83.78799765	86.88100302	6	0	1	4	4385.793223	5050.489595	4327.378591	4781.47101	4442.575536	3073.9596	6194.956449	6610.345307	5290.603096	5570.481824	33828.24735	32385.96581	32926.34555	13313.08084	50950.25162			3016
119.0714727	119.0711635	119.0716034	322.8980029	321.6289902	324.5180008	15	5	5	5	28023.56718	66658.22337	64886.41007	66377.116	37734.00012	66615.22977	52174.14241	59075.17142	62546.09444	109423.4164	182917.7606	88956.97814	131425.8221	143049.0515	126152.0219		[M+2H-CO]2+ 264.113 [M+H-C6H10O4]+ 264.113	308
119.0714868	119.071145	119.0717861	486.2089808	485.7069862	487.2460133	14	5	5	4	163108.6084	161223.6029	221110.6666	116996.1044	100272.2045	131124.341	138718.4442	143329.7911	74090.46837	110811.4946	178929.2487	299474.1	167821.4639	219989.3794	236267.4147		[M+2H-CO2]2+ 280.118 [M+H-C6H10O5]+ 280.118	145
119.0715224	119.0711659	119.074012	837.1669951	832.7530225	837.8509869	13	4	4	4	28968.13649	68901.12311	62511.84469	67392.06632	43796.96082	103904.0587	102800.7412	93021.80635	78435.39419	96617.70821	103207.8199	166583.1319	109856.2447	133036.172	66310.51224		[M+2H-C4H8]2+ 292.193	46
119.0716473	119.0671894	119.0722455	578.4090099	572.0380237	579.448018	11	2	4	5	19511.7258	36991.05457	38070.25146	36420.0522	33177.97293	38766.33164	47285.4273	43348.26093	13025.67283	29996.03625	99671.54505	86423.64555	123397.4284	70208.24473	3214.959323			724
119.07157	119.070885	119.0720352	527.3179764	526.6890063	528.2860063	11	4	4	3	25570.94494	48463.3889	71483.8033	70504.81066	50310.42069	44441.87686	72909.34809	62126.81975	28501.77636	57387.11509	113701.8145	68078.51668	106656.1661	83597.37124	119399.17		[M+2H-C5H8O4]2+ 368.172	7
119.0713447	119.0711442	119.0715084	428.7350037	428.5620117	428.9370049	3	0	0	3	27939.09226	60381.39235	59412.73114	61106.53009	36964.06827	72924.58751	85195.62717	73214.86247	50361.42253	92014.56121	184095.4396	145133.4299	164348.1493	136790.6188	175589.5805		[M+2H-C4H8]2+ 292.192	6
119.0715383	119.0711972	119.0716822	407.7820018	401.0400118	409.0989936	12	3	2	5	27559.97067	98589.23904	108245.9928	180685.5963	59313.54564	116384.1141	115250.7223	103665.5143	49131.63251	111469.6726	162124.7254	309437.3425	394106.2732	150837.6351	475852.1988			1
119.1884988	119.1784447	119.190372	40.56600176	40.43699954	41.81999919	3	3	0	0	1750.586191	1290.044511	1881.335843	4708.554394	4268.504156	4370.716307	4577.431343	3903.048091	4042.65935	3713.040361	4242.321457	4867.492375	4622.577873	4668.136324	3930.70857			9
119.2757017	119.2716569	119.2802277	41.78549945	40.43699954	45.33200046	6	1	2	3	5235.395123	4952.439458	1802.288336	4591.144082	4568.536819	4627.36496	3972.183278	4661.164291	987.9983409	1796.899463	740.6748815	1021.787396	4161.040803	4267.801837	1944.236418		[M+2K-H]+ 42.3653 [M+H-CH2]+ 132.286	9
119.500555	119.4995912	119.5026787	33.74450065	33.09000092	34.08900039	4	1	3	0	3936.456511	2102.72602	4857.929412	3479.348077	4600.99077	4130.603748	3470.066546	1459.51317	3462.155877	2960.489	3018.945265	1925.961508	1880.784751	2708.151681	3083.039156			69
119.5909469	119.5836033	119.5942178	41.7745003	41.45099972	42.32899866	4	0	1	3	3676.528905	3482.613681	3211.295374	2940.974353	3502.481746	1091.747345	3791.39385	3803.344572	3657.917404	3892.108314	4010.169517	4029.839175	993.9636974	1663.386286	1544.474831			1042
119.9431863	119.9379257	119.9436447	1101.569981	1099.359954	1103.520965	7	2	2	3	38209.85343	3680.513425	34227.07371	33834.18418	29523.93711	51044.59229	45017.95307	996.5279047	35884.07953	22916.96709	63443.37562	64217.63306	46877.56795	54850.01808	53311.26546			75
120.0099782	120.0093835	120.0100693	1109.505986	1108.142967	1110.396054	15	5	5	5	1672503.81	1378995.54	1570087.839	1496913.753	1558700.334	1303260.737	1806705.419	1401958.754	1712282.943	1798360.749	1473183.072	1409480.151	1277690.08	1390552.468	1431150.513		[M+H-CH4]+ 135.034	180
120.0098475	120.0097075	120.0099672	1183.546971	1179.468956	1188.28095	14	5	4	3	190616.2944	139960.8944	217405.0192	178254.9019	222942.3026	157546.0787	171028.0652	190637.1472	181918.2167	225181.4908	220454.5059	183842.2475	182969.7143	162107.9032	211415.9467			3994
120.0097969	120.0095582	120.0100635	1194.321978	1190.792999	1199.355055	12	3	5	3	147662.5169	147082.8749	210593.8149	139787.8445	127893.9247	176389.9768	150055.7602	159178.7754	160446.2907	112861.6218	198492.8202	156731.0891	153397.5341	89660.99124	129303.1287			3882
120.0099444	120.0095214	120.0101676	1125.058965	1116.073952	1131.206006	15	5	5	4	424378.8451	497034.5962	439820.9636	463108.7947	367822.2362	804412.8158	511258.3381	389034.9396	632587.1776	346914.5922	680205.156	486050.1488	438648.3848	531774.8136	467814.5621			524
120.0097474	120.009676	120.0099614	1164.982947	1161.369944	1169.651985	9	5	2	2	270974.8658	203742.916	273324.9751	239840.0639	160474.4618	201552.2434	203255.7977	322613.5779	196662.2248	329700.0788	219926.9151	313810.5058	216826.0811	209051.4784	292220.6183			4035
120.0099831	120.0098579	120.0102357	1152.462498	1148.521042	1156.710994	12	4	4	3	333827.4502	267901.1725	338866.8451	245490.1272	211825.2537	229143.6009	272661.9881	219585.8195	278239.1586	254920.8298	381052.2851	287034.6339	283320.131	338141.3006	338858.7097			3706
120.0099169	120.0096827	120.010134	1142.065009	1135.317993	1145.732998	12	3	4	3	299179.7531	290651.4503	274022.1061	330685.6806	302977.4017	292140.1328	301088.0516	267862.9429	317242.4577	361882.2064	319121.9626	311451.3774	290341.8484	326675.3607	280905.0187			4333
120.0099397	120.0096714	120.0099767	1173.848999	1170.287018	1175.599	8	4	2	2	181559.8939	208333.3824	190762.1365	222134.9134	232863.635	195547.6743	193190.6545	175704.0469	177435.2139	177532.6256	175418.1228	207361.9318	187651.1085	260879.6288	195991.8493			3906
120.0303763	120.0300586	120.0304781	259.7129913	257.7469959	260.5429913	15	5	5	5	85191.05479	173467.2764	167346.4462	148303.558	193087.2356	146336.1682	223606.8695	169108.0362	132669.3258	159341.1039	453467.178	295690.2445	364847.5934	298740.9006	433956.7393		[M+H]+ 119.023	419
120.0307108	120.030678	120.0312721	191.907995	191.2939998	192.5519943	3	0	0	3	124307.5058	112481.9971	134383.4258	135310.9328	130091.7355	121716.7393	127120.8829	126552.1984	120593.2175	126925.2862	13543.69915	114676.2937	119681.2938	16531.27491	14817.50101			1709
120.0386416	120.0385498	120.0406065	85.62500238	84.408999	87.78799786	9	2	2	5	135620.6513	138181.858	53898.99219	47846.23433	153653.9458	6820.978927	84214.78962	139300.8284	136943.4033	150453.6382	253289.2171	228385.4741	207869.155	164529.8372	256855.5534	[30][M+1]+		126
120.0386298	120.035844	120.0388519	76.5394993	73.24099821	78.46900175	4	0	1	3	53421.14273	57644.50916	66703.24892	49088.90615	69160.06367	7937.028936	69730.48562	62787.92465	67312.20104	66802.39596	73622.52059	174960.7843	148865.9584	78784.82595	105448.3838		[M+K]+ 81.0725 [M+Na]+ 97.0494 [M+H]+ 119.031	169
120.0516008	120.0514064	120.0518171	42.39349977	40.43699954	43.60599982	14	4	5	5	199817.7892	158789.5485	80549.93204	144345.6052	94639.41615	182950.0613	211938.2413	183281.8319	205433.8993	160192.3311	214857.9996	219687.6364	208213.1197	205380.9726	208110.8884		[M+H+Na]2+ 216.106	9
120.0515425	120.0514334	120.0518665	54.04499888	52.87399836	54.05499888	3	0	0	3	21374.34863	16168.30741	15759.9992	16743.98554	17716.97127	29805.18078	31432.11502	29480.98881	25356.26772	21605.54938	76615.22454	88861.07311	81715.77562	61429.30454	92853.94632			3776
120.0668964	120.0665403	120.0671547	252.2070068	251.4710027	252.6779946	12	5	5	2	280113.6544	279461.2929	403708.6357	291597.1505	301277.6637	330141.9804	321482.3547	324732.8704	325818.1721	339688.2179	444562.9387	411089.9296	393173.9428	430091.9298	408588.6004		[M+Na]+ 97.0779 [M+H]+ 119.06	435
120.0669658	120.0666684	120.0671313	234.7989994	234.1779953	235.6270055	12	5	5	2	1750769.386	1851804.979	1662970.44	1747303.062	1547985.233	1902176.225	1788255.219	1823448.127	1728436.909	1851358.409	1912676.248	2401526.226	2394765.342	1935883.227	1849978.915		[M+Na+NH3]+ 80.0498	55
120.0672417	120.0667393	120.0680443	191.2939998	190.7720059	191.5600004	13	5	5	3	6498933.743	8487861.197	6022346.258	6107206.062	6582001.366	12675314.6	13598647.42	13196252.54	12567842.7	10100348.63	19122400.67	20127133.96	17118866.61	14366633.95	18528212.2	[31][M]+		1732
120.0981318	120.0975888	120.0984839	191.2939998	190.7720059	191.5600004	15	5	5	5	308447.698	406663.8796	286660.1215	286320.6809	308449.1429	627524.1749	670511.911	644907.9722	615340.2931	487575.1986	796704.8405	877569.6725	790935.2876	716277.9528	828836.9479	[32][M]+		1710
120.1603295	120.1600977	120.1611795	191.2840024	190.6650039	191.5600004	6	1	2	3	3018.872732	43637.71054	11123.68394	12460.43732	16351.47024	29220.22748	36472.52829	139455.7271	124396.4219	73363.20353	116868.5148	158273.6339	255263.1255	175782.3281	106767.1329			1733
120.1713892	120.1664187	120.1811499	42.85800088	40.92099972	43.80400151	7	3	1	1	1164.988818	2254.041898	1651.901152	1143.986215	1095.932576	2322.990779	1806.441776	2569.10232	1979.793581	773.7838132	2290.541258	2686.390563	1504.403576	2029.155351	1404.321604			1043
120.2019906	120.2004654	120.2023649	191.2800004	190.6650039	191.5600004	7	0	3	4	15783.6527	43559.14238	11137.78706	12496.0242	16282.50489	132520.1912	149761.8307	139286.9198	123675.5459	71744.66792	276640.6253	315585.4901	254558.381	164958.7508	258057.2396			1706
120.2170535	120.2160837	120.2182461	191.2730009	190.6639977	191.9239998	5	0	2	3	15716.86151	43572.79568	11050.44082	12405.28562	16295.8197	135456.7277	1875.141989	139286.9198	2136.728175	73156.14983	285474.0317	2946.133262	3845.431111	175582.6148	4280.735078			1734
120.2334007	120.2315374	120.2349	191.2875022	191.2490033	191.3350039	6	1	3	2	15740.37322	43509.23836	11172.02387	12502.92453	9001.744028	135404.4117	144142.265	127404.3502	112644.0265	73236.69401	285348.602	388025.8601	253351.2272	173534.4143	275303.7362			1735
120.3004051	120.2953967	120.3025823	42.09999919	41.17099972	43.02700035	5	1	1	3	2635.36483	2134.271723	1673.677919	601.2871557	2586.594183	2170.457963	2242.429991	1101.435311	2348.592668	2698.888871	3085.29501	979.7204668	1698.883829	2463.892225	550.8524059			1044
120.321664	120.3126151	120.3226432	191.2730009	190.6639977	192.5370052	5	0	1	4	5571.32993	19405.04194	4011.030545	4274.269101	5553.605587	1415.393654	93749.69903	88651.98234	76376.75728	37876.28297	181921.6626	27075.6936	5960.925027	536.7899129	9640.238216			1711
120.6034634	120.5947218	120.6081576	1098.987052	1098.523962	1100.409038	5	3	1	0	1839.978332	1592.133489	482.4871966	710.641463	848.2759703	1760.154752	1555.41533	1355.061612	1541.162373	728.4644831	1803.756407	2158.173036	1508.526755	2035.128597	1608.655366			1320
120.7009264	120.6913358	120.705446	1099.093044	1098.179957	1102.613992	5	2	0	3	1696.874308	1839.651426	696.2384131	1704.710533	816.3634006	1707.267383	1894.441459	1731.518584	2065.011878	2223.985271	1623.279111	597.9365709	565.0784397	1205.464003	2140.79037			17
120.9938697	120.9937194	120.9940764	50.93999878	50.05999878	52.15899825	9	2	3	4	129705.5756	140223.0082	114041.8027	124394.3859	116728.444	111767.6584	98109.97004	112896.4331	110077.421	141226.7714	144442.2854	149103.5136	147762.0241	124196.9159	146824.6894			56
121.0142788	121.0132173	121.0150568	490.720027	490.1679834	493.0539723	11	2	4	5	22472.84265	16076.32576	21682.24615	14813.45796	20237.67023	25842.80799	18921.29404	24718.71447	16479.67417	23669.53787	24697.58366	37038.35981	31573.33049	21154.96301	22278.0236		[M+H-C2H4]+ 148.038	62
121.0146625	121.0141407	121.0149905	630.789994	629.2199899	633.674028	6	3	1	2	40075.61597	36618.87878	37528.62917	44814.79091	48386.48496	45628.02237	37616.9725	44185.67786	44386.54878	41914.56417	52959.93351	75055.79938	60062.7002	49800.91075	46925.63452		[M+K]+ 82.0485	236
121.0509956	121.0506528	121.0511483	102.8329991	101.919997	103.2740033	14	4	5	5	102757.0418	302513.1945	308058.6301	352670.5068	106395.3342	499952.0335	445913.0314	372582.1203	253568.6129	888167.0938	788264.4168	295725.0171	553657.2121	824235.0879	457784.7995			5606
121.0465055	121.0460307	121.0478475	191.2875022	190.6639977	193.1810045	12	3	4	4	7115.21929	8045.037934	5724.287525	8711.626831	9722.950179	16730.72706	9959.629468	9075.375608	14500.25381	9430.71346	17686.42226	21884.64615	16725.54151	20426.98477	19830.89538			1736
121.0507313	121.0505366	121.0509103	85.19549949	84.98599934	86.09100323	8	2	1	5	58884.39001	102918.7576	91010.94213	91624.04695	77410.06442	121405.8168	146394.1909	128373.9343	131093.011	161667.5699	369397.7319	289486.4325	267190.5645	260565.2076	360100.3775	[30][M+2]+		126
121.0508126	121.0506712	121.0508822	77.8999987	73.94200232	78.46900175	3	0	0	3	18515.02627	47003.68677	29210.23895	31779.9221	29399.35721	41148.11296	48350.87061	53023.8313	47964.90829	42287.33783	160105.6778	217457.3388	182961.861	113706.3273	121315.0231			4860
121.0615895	121.0613516	121.0622759	39.82699871	39.39699871	40.05699871	7	2	3	2	19510.41718	17263.90491	17027.94888	20747.91767	18036.34083	22916.28706	24295.44541	21002.7252	28500.67179	27961.26982	22326.25845	22161.45926	21372.89041	23837.79522	23503.10085		[M+2H]2+ 240.116	8
121.0627286	121.0584513	121.0656613	1099.696976	1097.828008	1100.958006	5	3	1	1	14879.91731	11583.97114	10898.08741	6618.935377	7869.639505	8990.61644	9971.291565	14868.76438	16564.84989	4730.957114	23284.48319	13217.90154	17697.57613	12157.97718	12902.87132			1321
121.070087	121.0698109	121.0722987	191.2870001	182.4680061	191.5600004	16	5	5	5	622289.645	816595.4708	579474.5941	591538.7541	634730.6191	1276555.884	1378388.852	1324593.967	1261286.238	981967.2115	2122199.38	2694634.728	1869629.852	1480280.414	2036637.656	[31][M+1]+		1737
121.0745385	121.0742591	121.0747384	234.8010049	233.3379974	235.6270055	15	5	5	5	2738939.857	2247341.758	2573639.686	2730718.423	2584909.148	2909152.336	2721977.857	2830448.837	2650744.384	2269860.461	2907966.702	4311074.453	4087048.807	2236148.706	2800325.173		[3M+2H]2+ 80.0498	55
121.0870066	121.086589	121.0874036	408.0895038	408.07701	408.8890127	10	4	5	1	159374.4139	150916.5395	145425.3311	154036.8935	83160.94356	169579.646	188846.4115	160847.317	41099.72512	168868.7541	203493.2217	173390.3755	188807.4474	181883.6687	200995.0437		[M+H]+ 120.083	1
121.0870224	121.0861904	121.0882479	527.3150009	526.6820282	529.8310089	9	3	3	2	71221.75646	57615.30806	75247.13575	57899.37035	42095.72674	45748.66172	69352.92304	44073.25936	161143.1027	55491.50045	76623.42529	116700.1765	80911.09985	60673.94338	95051.97503		[M+2H]2+ 240.169	7
121.0863856	121.0858332	121.0883897	348.3199894	347.1169897	349.1669994	7	4	2	1	141527.4619	197220.7861	236545.2718	250727.4235	174323.2509	157631.0305	119692.4617	170131.471	112693.5477	152974.5668	101840.5528	19639.34207	96130.00819	102598.7589	97346.58687			3427
121.0869589	121.0856289	121.0913809	578.4239772	576.4959854	579.448018	9	2	2	5	145670.7541	93310.47553	55216.53462	19550.84881	5151.320733	17598.43078	68077.02284	93144.73023	159932.946	15666.21451	74049.2942	71011.44587	70459.8169	57085.16158	77300.51893			725
121.088035	121.0867457	121.0894492	836.8605087	835.7369978	837.4220142	8	2	4	2	95213.8259	56689.06782	14341.19815	15026.4146	61295.35919	36775.22769	22573.51147	52295.19588	16684.58098	30135.57724	61387.24786	64484.45704	64242.73991	54081.26324	12839.83102			1906
121.0876267	121.0871179	121.0928656	450.5650137	445.5590125	450.9330082	3	0	3	0	75734.06879	81087.73459	49590.36054	59023.35797	58702.14464	2028.900002	51837.86452	69639.45371	253385.2436	20988.43984	205514.1712	230719.1458	80769.88464	86558.5782	112294.3315			4954
121.1004195	121.0978101	121.1012114	191.2875022	190.6639977	194.4330058	14	4	4	5	594289.6546	8744.512095	4558.568871	4340.933099	4724.102296	1253861.991	23864.65212	20726.22942	19077.40077	12454.82845	58745.2123	80044.00275	47076.74646	29223.85755	55577.60094	[32][M+1]+		1738
121.1046079	121.1042671	121.1050721	234.8200035	234.1519947	235.4510049	7	1	2	4	2208323.997	2410025.829	13974.30153	2238418.476	2166890.634	2351398.239	16717.25741	2295128.336	18320.26982	2325739.319	21040.86938	22020.00529	16927.54873	2384342.739	19523.40592		[M+H]+ 120.095	55
121.1726365	121.171541	121.1769567	41.16099972	40.11600176	43.91400151	5	2	3	0	3873.180607	3771.696652	4046.320253	989.6188959	1140.182036	1470.890649	1652.749067	4283.353707	3791.832956	1049.393838	4531.395228	3723.866755	3517.283531	4582.313674	3931.948703			9
121.3366041	121.3295355	121.3427865	41.46599972	41.17099972	43.64599982	4	3	1	0	5196.330862	3171.384238	4478.208592	843.5896943	2300.622174	4274.369759	3619.270955	1801.467541	4806.083958	4405.412957	4818.185844	3865.452106	3925.652989	4233.701083	3427.964604			1045
121.3514033	121.345603	121.3539851	41.72099972	40.11600176	46.18200046	5	1	3	0	6540.910999	5947.460159	5909.3497	6521.205322	1735.205511	2229.647291	1857.661754	868.2768822	4440.783949	5379.366934	5082.331163	4102.395047	4223.429272	4816.172905	4210.561155			1046
121.5070445	121.5062151	121.5072477	109.2740035	108.5920024	109.969997	5	1	4	0	10991.7909	12806.08932	13514.97952	13549.18205	15728.60673	25136.24051	25591.81721	27068.50887	38747.09275	35894.00261	14252.0931	8429.95427	9244.138509	14159.09119	12161.38454			392
121.5249112	121.5240806	121.5254545	219.5550022	216.9910049	220.0169977	9	2	4	3	5973.828574	9126.241497	8491.201222	6540.839398	7313.461451	11225.9728	11094.88771	11883.77842	10995.14903	13192.57259	14708.1791	13698.22127	11993.07006	15123.07063	11913.20697			254
122.0249446	122.0239226	122.0254299	107.6360018	107.2299968	108.7870032	3	3	0	0	9810.594953	10468.33119	598.3917747	1753.820271	1308.714309	9310.03607	11594.28089	8313.993824	11256.60901	10423.00334	9992.898707	8723.761616	9419.594506	11044.17334	10745.59498			4818
122.0461189	122.0457126	122.0465044	175.8749991	172.8760011	176.5160032	15	5	5	5	39657.46246	23376.09875	31423.38601	29515.85442	46856.35939	38027.51441	40014.25441	38483.62655	40432.67201	43158.02732	52980.32631	66088.21276	45957.39013	42072.47353	35938.54304		[M+H-C5H8O4]+ 253.078	501
122.0455435	122.0453345	122.0457968	234.799995	234.1360056	235.6270055	8	4	2	2	144919.2788	120791.2055	137307.9746	92391.38102	122014.6818	128078.3036	141072.9147	144151.235	140189.0484	148383.7569	142175.0599	168909.4974	167568.7597	148668.1265	130666.329		[M+H]+ 121.041	55
122.0599345	122.0566258	122.068848	41.78649927	39.50699871	47.19800109	6	3	1	1	4911.103907	1329.032735	7536.88656	2255.459739	9198.933907	7888.434021	11761.4358	8401.624022	13212.55452	10042.13012	32678.02402	48008.8509	34319.06762	26983.23608	31028.71514			9
122.0831892	122.0829176	122.0834984	234.8000035	233.3379974	235.6270055	15	5	5	5	43291451.01	44536745.44	60949638.6	42200388.89	60680184.04	45949784.87	43463187.46	43590678.8	67402397.89	43646378.38	45329543.55	73995074.49	101921988.7	46639721.25	45150931.07	[33][M]+	[M+H+NH3]+ 104.051	55
122.083015	122.082792	122.0830802	227.7049969	226.4330057	228.3049969	11	3	5	3	23803564.16	25288517.28	21208413.55	25569302.5	20297811.16	26060791.36	23636800.89	26329967.26	21830458.57	27155490.27	24453132.43	38438588.16	39668731.47	26176242.49	23596038.2			2153
122.0826096	122.0823858	122.0828971	942.0839714	940.4969878	943.4140068	9	4	4	1	3481084.843	2541112.79	2351208.82	2840071.808	2690073.572	2311434.234	2118495.596	2277354.701	2094115.261	2054112.784	2506207.795	2899172.975	2345513.265	2258931.96	2189666.127			151
122.0826438	122.0824426	122.0827449	916.6800053	916.0520163	917.939989	9	4	4	1	3633616.753	4721041.457	3817210.707	4110064.359	4773383.256	4259356.81	4330536.042	3916246.777	1949158.248	4180977.897	3809753.654	2662502.202	4517516.295	4620788.939	4167901.345		[M+Na+NH3]+ 82.0677	12
122.0826244	122.082569	122.0827762	837.6270128	836.4849951	838.4100087	10	4	5	1	2183285.633	2470773.314	2872656.02	2989410.792	2375695.392	5621410.919	5433745.015	5535273.229	2633617.26	5296023.985	3235332.379	3341591.536	3086284.509	3227178.427	2824884.928			46
122.0826088	122.0823292	122.0829641	413.5790057	412.3719962	415.933988	9	3	4	1	2340376.425	2052883.864	1942937.325	2116255.845	4453905.398	2060984.327	811139.5973	2178403.122	2195768.491	4317302.074	1763688.921	3925948.317	1890214.45	1880494.765	1641314.271		[M+H]+ 121.075	2611
[truncated: 21,010 more rows]
