# Supplementary material for: Metabolites contributing to Rhizoctonia solani AG-1-IA maturation and sclerotial differentiation revealed by UPLC-QTOF-MS metabolomics
Source: PLoS One. 2017 May 10;12(5):e0177464. doi: 10.1371/journal.pone.0177464 (PMC5425210; doi:10.1371/journal.pone.0177464)
Supplement: S2 Table — Candidate for each parent ion mass was scored using the MetFrag package in R environment. (CSV) [file pone.0177464.s005.csv]

InChIKey1	InChIKey2	InChIKey	Identifier	MonoisotopicMass	Score	FragmenterScore	FragmenterScore_Values	NoExplPeaks	ExplPeaks	FormulasOfExplPeaks	MolecularFormula	mz	ions	mass	pcgroup	realscore	fragexplained	name
BWMGYQAIDPQZGJ	OYLXYYNPSA	BWMGYQAIDPQZGJ-OYLXYYNPSA-N	14	817.5621	1	90.38379916	808.0;695.0;808.0;795.0;460.0;696.0;853.0;683.0;683.0;695.0;448.0;920.0;796.0;696.0	48	293.2384916241791_3.0;401.2617505868457_36.8;422.2466457165405_2.5;429.2410874125056_2.4;436.2219755703391_2.3;447.2260259054827_2.1;456.2086495168717_1.2;465.23439540080676_4.3;492.3381956342172_1.8;506.30211355763674_32.2;524.3136345921878_270.2;540.3248593298636_6.3;646.4193707335173_1.5;759.4704698400354_16.7	293.2384916241791:C19H34O2;401.2617505868457:C25H36O4;422.2466457165405:C20H36O7P;429.2410874125056:C21H34NO6P;436.2219755703391:C19H34NO8P;447.2260259054827:C25H36O5P;456.2086495168717:C22H36NO7P;465.23439540080676:C25H36O6P;492.3381956342172:C25H49NO6P;506.30211355763674:C24H44NO8P;524.3136345921878:C28H44NO6P;540.3248593298636:C29H48O7P;646.4193707335173:C37H58O7P;759.4704698400354:C43H71NO8P	C47H80NO8P	818.5483	[M+H]+	817.538	25	14	14	PC(17:1(9Z)/22:6(4Z,7Z,10Z,13Z,16Z,19Z))
AQGKVTPGAPJFAR	UIVPZAAFSA	AQGKVTPGAPJFAR-UIVPZAAFSA-N	1	817.5621	0.988190928	89.31645033	808.0;695.0;808.0;795.0;460.0;696.0;908.0;683.0;683.0;695.0;448.0;920.0;865.0;696.0	48	293.2384916241791_3.0;401.2617505868457_36.8;422.2466457165405_2.5;429.2410874125056_2.4;436.2219755703391_2.3;447.2260259054827_2.1;456.2086495168717_1.2;465.23439540080676_4.3;492.3381956342172_1.8;506.30211355763674_32.2;524.3136345921878_270.2;540.3248593298636_6.3;646.4193707335173_1.5;759.4704698400354_16.7	293.2384916241791:C19H34O2;401.2617505868457:C25H36O4;422.2466457165405:C20H36O7P;429.2410874125056:C22H40O6P;436.2219755703391:C19H34NO8P;447.2260259054827:C25H36O5P;456.2086495168717:C22H36NO7P;465.23439540080676:C25H36O6P;492.3381956342172:C25H49NO6P;506.30211355763674:C24H44NO8P;524.3136345921878:C28H44NO6P;540.3248593298636:C29H48O7P;646.4193707335173:C37H58O7P;759.4704698400354:C43H71NO8P	C47H80NO8P	818.5483	[M+H]+	817.538	25	14	14	PC(22:6(4Z,7Z,10Z,13Z,16Z,19Z)/17:1(9Z))
XRZUHOFZIRSWMJ	LJHHLTENSA	XRZUHOFZIRSWMJ-LJHHLTENSA-N	2	817.5621	0.63899995	57.75524311	796.0;795.0;708.0;695.0;460.0;865.0;696.0;883.0;783.0;695.0;448.0;796.0;1172.0;696.0	48	293.2384916241791_3.0;401.2617505868457_36.8;410.32637221005405_8.2;429.2410874125056_2.4;436.2219755703391_2.3;447.2260259054827_2.1;456.2086495168717_1.2;465.23439540080676_4.3;492.3381956342172_1.8;495.3019791257073_1.6;506.30211355763674_32.2;540.3248593298636_6.3;646.4193707335173_1.5;759.4704698400354_16.7	293.2384916241791:C19H34O2;401.2617505868457:C25H36O4;410.32637221005405:C25H44O4;429.2410874125056:C21H33NO6P;436.2219755703391:C19H34NO8P;447.2260259054827:C25H37O5P;456.2086495168717:C22H34NO7P;465.23439540080676:C25H37O6P;492.3381956342172:C25H49NO6P;495.3019791257073:C27H41O6P;506.30211355763674:C24H44NO8P;540.3248593298636:C29H51O7P;646.4193707335173:C37H57O7P;759.4704698400354:C43H71NO8P	C47H80NO8P	818.5483	[M+H]+	817.538	25	14	14	PE(20:1(11Z)/22:6(4Z,7Z,10Z,13Z,16Z,19Z))
XDKADINFYVJPIG	IDUQFFEYSA	XDKADINFYVJPIG-IDUQFFEYSA-N	13	817.5621	0.638932615	57.74915712	808.0;795.0;708.0;695.0;460.0;865.0;696.0;883.0;783.0;695.0;448.0;796.0;1172.0;696.0	48	293.2384916241791_3.0;401.2617505868457_36.8;410.32637221005405_8.2;429.2410874125056_2.4;436.2219755703391_2.3;447.2260259054827_2.1;456.2086495168717_1.2;465.23439540080676_4.3;492.3381956342172_1.8;495.3019791257073_1.6;506.30211355763674_32.2;540.3248593298636_6.3;646.4193707335173_1.5;759.4704698400354_16.7	293.2384916241791:C19H34O2;401.2617505868457:C25H36O4;410.32637221005405:C25H44O4;429.2410874125056:C21H33NO6P;436.2219755703391:C19H34NO8P;447.2260259054827:C25H37O5P;456.2086495168717:C22H34NO7P;465.23439540080676:C25H37O6P;492.3381956342172:C25H49NO6P;495.3019791257073:C27H41O6P;506.30211355763674:C24H44NO8P;540.3248593298636:C29H51O7P;646.4193707335173:C37H57O7P;759.4704698400354:C43H71NO8P	C47H80NO8P	818.5483	[M+H]+	817.538	25	14	14	PE(22:6(4Z,7Z,10Z,13Z,16Z,19Z)/20:1(11Z))
CLBSXMZJHNIQGE	FKJHRMDGSA	CLBSXMZJHNIQGE-FKJHRMDGSA-N	8	817.5621	0.599441412	54.17979223	696.0;1072.0;972.0;696.0;795.0;696.0;883.0;683.0;696.0;808.0;448.0;696.0	48	293.2384916241791_3.0;401.2617505868457_36.8;410.32637221005405_8.2;429.2410874125056_2.4;436.2219755703391_2.3;447.2260259054827_2.1;456.2086495168717_1.2;465.23439540080676_4.3;506.30211355763674_32.2;540.3248593298636_6.3;646.4193707335173_1.5;759.4704698400354_16.7	293.2384916241791:C19H32O2;401.2617505868457:C25H36O4;410.32637221005405:C25H44O4;429.2410874125056:C21H34NO6P;436.2219755703391:C19H34NO8P;447.2260259054827:C21H39NO7P;456.2086495168717:C22H35NO7P;465.23439540080676:C21H40NO8P;506.30211355763674:C24H44NO8P;540.3248593298636:C29H51O7P;646.4193707335173:C37H59O7P;759.4704698400354:C43H71NO8P	C47H80NO8P	818.5483	[M+H]+	817.538	25	12	12	PE(22:2(13Z,16Z)/20:5(5Z,8Z,11Z,14Z,17Z))
HHWNPEABIOMSKP	NUTJIUMRSA	HHWNPEABIOMSKP-NUTJIUMRSA-N	7	817.5621	0.599359516	54.1723901	708.0;1072.0;972.0;696.0;795.0;696.0;883.0;683.0;696.0;808.0;448.0;696.0	48	293.2384916241791_3.0;401.2617505868457_36.8;410.32637221005405_8.2;429.2410874125056_2.4;436.2219755703391_2.3;447.2260259054827_2.1;456.2086495168717_1.2;465.23439540080676_4.3;506.30211355763674_32.2;540.3248593298636_6.3;646.4193707335173_1.5;759.4704698400354_16.7	293.2384916241791:C19H32O2;401.2617505868457:C25H36O4;410.32637221005405:C25H44O4;429.2410874125056:C21H34NO6P;436.2219755703391:C19H34NO8P;447.2260259054827:C21H39NO7P;456.2086495168717:C22H35NO7P;465.23439540080676:C21H40NO8P;506.30211355763674:C24H44NO8P;540.3248593298636:C29H51O7P;646.4193707335173:C37H59O7P;759.4704698400354:C43H71NO8P	C47H80NO8P	818.5483	[M+H]+	817.538	25	12	12	PE(20:5(5Z,8Z,11Z,14Z,17Z)/22:2(13Z,16Z))
GYOIDNZBAWTCFB	NECXFRBLSA	GYOIDNZBAWTCFB-NECXFRBLSA-N	4	817.5621	0.590414046	53.36386457	696.0;708.0;808.0;696.0;665.0;696.0;883.0;683.0;696.0;796.0;448.0;696.0	48	293.2384916241791_3.0;401.2617505868457_36.8;429.2410874125056_2.4;436.2219755703391_2.3;447.2260259054827_2.1;456.2086495168717_1.2;465.23439540080676_4.3;495.3019791257073_1.6;506.30211355763674_32.2;540.3248593298636_6.3;646.4193707335173_1.5;759.4704698400354_16.7	293.2384916241791:C19H32O2;401.2617505868457:C25H36O4;429.2410874125056:C21H34NO6P;436.2219755703391:C19H34NO8P;447.2260259054827:C21H38NO7P;456.2086495168717:C22H36NO7P;465.23439540080676:C21H40NO8P;495.3019791257073:C27H43O6P;506.30211355763674:C24H44NO8P;540.3248593298636:C29H51O7P;646.4193707335173:C37H59O7P;759.4704698400354:C43H71NO8P	C47H80NO8P	818.5483	[M+H]+	817.538	25	12	12	PE(20:2(11Z,14Z)/22:5(7Z,10Z,13Z,16Z,19Z))
VOGWQUUEKFADAQ	AWILRENYSA	VOGWQUUEKFADAQ-AWILRENYSA-N	12	817.5621	0.590213149	53.34570676	708.0;708.0;808.0;696.0;665.0;696.0;883.0;683.0;696.0;808.0;448.0;696.0	48	293.2384916241791_3.0;401.2617505868457_36.8;429.2410874125056_2.4;436.2219755703391_2.3;447.2260259054827_2.1;456.2086495168717_1.2;465.23439540080676_4.3;495.3019791257073_1.6;506.30211355763674_32.2;540.3248593298636_6.3;646.4193707335173_1.5;759.4704698400354_16.7	293.2384916241791:C19H32O2;401.2617505868457:C25H36O4;429.2410874125056:C22H39O6P;436.2219755703391:C19H34NO8P;447.2260259054827:C21H38NO7P;456.2086495168717:C22H36NO7P;465.23439540080676:C21H40NO8P;495.3019791257073:C27H43O6P;506.30211355763674:C24H44NO8P;540.3248593298636:C29H51O7P;646.4193707335173:C37H59O7P;759.4704698400354:C43H71NO8P	C47H80NO8P	818.5483	[M+H]+	817.538	25	12	12	PE(22:5(7Z,10Z,13Z,16Z,19Z)/20:2(11Z,14Z))
ZFVFIXFLSUXKOU	NGQYVYSBSA	ZFVFIXFLSUXKOU-NGQYVYSBSA-N	11	817.5621	0.582129027	52.61503307	708.0;708.0;708.0;795.0;665.0;896.0;683.0;683.0;696.0;808.0;448.0;696.0	48	293.2384916241791_3.0;401.2617505868457_36.8;429.2410874125056_2.4;436.2219755703391_2.3;447.2260259054827_2.1;456.2086495168717_1.2;465.23439540080676_4.3;495.3019791257073_1.6;506.30211355763674_32.2;540.3248593298636_6.3;646.4193707335173_1.5;759.4704698400354_16.7	293.2384916241791:C19H32O2;401.2617505868457:C25H36O4;429.2410874125056:C22H39O6P;436.2219755703391:C19H34NO8P;447.2260259054827:C21H38NO7P;456.2086495168717:C22H34NO7P;465.23439540080676:C25H39O6P;495.3019791257073:C27H43O6P;506.30211355763674:C24H42NO8P;540.3248593298636:C29H49O7P;646.4193707335173:C37H59O7P;759.4704698400354:C43H71NO8P	C47H80NO8P	818.5483	[M+H]+	817.538	25	12	12	PE(22:5(4Z,7Z,10Z,13Z,16Z)/20:2(11Z,14Z))
YKGWPFOSRMGOGZ	JQMLKZJVSA	YKGWPFOSRMGOGZ-JQMLKZJVSA-N	3	817.5621	0.581311104	52.54110607	696.0;708.0;708.0;795.0;665.0;896.0;683.0;683.0;696.0;908.0;448.0;696.0	48	293.2384916241791_3.0;401.2617505868457_36.8;429.2410874125056_2.4;436.2219755703391_2.3;447.2260259054827_2.1;456.2086495168717_1.2;465.23439540080676_4.3;495.3019791257073_1.6;506.30211355763674_32.2;540.3248593298636_6.3;646.4193707335173_1.5;759.4704698400354_16.7	293.2384916241791:C19H32O2;401.2617505868457:C25H36O4;429.2410874125056:C21H38NO6P;436.2219755703391:C19H34NO8P;447.2260259054827:C21H38NO7P;456.2086495168717:C22H34NO7P;465.23439540080676:C25H39O6P;495.3019791257073:C27H43O6P;506.30211355763674:C24H42NO8P;540.3248593298636:C29H49O7P;646.4193707335173:C37H59O7P;759.4704698400354:C43H71NO8P	C47H80NO8P	818.5483	[M+H]+	817.538	25	12	12	PE(20:2(11Z,14Z)/22:5(4Z,7Z,10Z,13Z,16Z))
WFBRJPIZZIAWPB	GTKXCIODSA	WFBRJPIZZIAWPB-GTKXCIODSA-N	10	817.5621	0.575058016	51.97592823	908.0;808.0;808.0;796.0;695.0;896.0;683.0;683.0;796.0;696.0;448.0;696.0	48	293.2384916241791_3.0;401.2617505868457_36.8;429.2410874125056_2.4;436.2219755703391_2.3;447.2260259054827_2.1;456.2086495168717_1.2;465.23439540080676_4.3;495.3019791257073_1.6;506.30211355763674_32.2;540.3248593298636_6.3;646.4193707335173_1.5;759.4704698400354_16.7	293.2384916241791:C19H30O2;401.2617505868457:C25H38O4;429.2410874125056:C21H36NO6P;436.2219755703391:C19H34NO8P;447.2260259054827:C21H36NO7P;456.2086495168717:C22H36NO7P;465.23439540080676:C21H38NO8P;495.3019791257073:C27H45NO5P;506.30211355763674:C24H42NO8P;540.3248593298636:C29H49O7P;646.4193707335173:C37H59O7P;759.4704698400354:C43H71NO8P	C47H80NO8P	818.5483	[M+H]+	817.538	25	12	12	PE(22:4(7Z,10Z,13Z,16Z)/20:3(8Z,11Z,14Z))
JZYZUKPXLKRFTJ	MNBFPPEASA	JZYZUKPXLKRFTJ-MNBFPPEASA-N	6	817.5621	0.574969934	51.96796704	896.0;808.0;808.0;796.0;695.0;896.0;683.0;683.0;796.0;708.0;448.0;696.0	48	293.2384916241791_3.0;401.2617505868457_36.8;429.2410874125056_2.4;436.2219755703391_2.3;447.2260259054827_2.1;456.2086495168717_1.2;465.23439540080676_4.3;495.3019791257073_1.6;506.30211355763674_32.2;540.3248593298636_6.3;646.4193707335173_1.5;759.4704698400354_16.7	293.2384916241791:C19H30O2;401.2617505868457:C25H38O4;429.2410874125056:C21H36NO6P;436.2219755703391:C19H34NO8P;447.2260259054827:C21H36NO7P;456.2086495168717:C22H36NO7P;465.23439540080676:C21H38NO8P;495.3019791257073:C27H45NO5P;506.30211355763674:C24H42NO8P;540.3248593298636:C29H49O7P;646.4193707335173:C37H59O7P;759.4704698400354:C43H71NO8P	C47H80NO8P	818.5483	[M+H]+	817.538	25	12	12	PE(20:3(8Z,11Z,14Z)/22:4(7Z,10Z,13Z,16Z))
NAQWVIIUUYOAHR	QLDFPCKGSA	NAQWVIIUUYOAHR-QLDFPCKGSA-N	9	817.5621	0.444537425	40.17898133	908.0;808.0;808.0;695.0;683.0;683.0;796.0;696.0;448.0;896.0	48	293.2384916241791_3.0;401.2617505868457_36.8;429.2410874125056_2.4;436.2219755703391_2.3;447.2260259054827_2.1;456.2086495168717_1.2;495.3019791257073_1.6;540.3248593298636_6.3;646.4193707335173_1.5;759.4704698400354_16.7	293.2384916241791:C19H30O2;401.2617505868457:C25H38O4;429.2410874125056:C21H36NO6P;436.2219755703391:C19H32NO8P;447.2260259054827:C21H36NO7P;456.2086495168717:C22H36NO7P;495.3019791257073:C27H45NO5P;540.3248593298636:C29H49O7P;646.4193707335173:C37H59O7P;759.4704698400354:C43H71NO8P	C47H80NO8P	818.5483	[M+H]+	817.538	25	10	10	PE(22:4(7Z,10Z,13Z,16Z)/20:3(5Z,8Z,11Z))
ZTOUHJKESUEGOH	KGNRGHNXSA	ZTOUHJKESUEGOH-KGNRGHNXSA-N	5	817.5621	0.444449343	40.17102014	896.0;808.0;808.0;695.0;683.0;683.0;796.0;708.0;448.0;896.0	48	293.2384916241791_3.0;401.2617505868457_36.8;429.2410874125056_2.4;436.2219755703391_2.3;447.2260259054827_2.1;456.2086495168717_1.2;495.3019791257073_1.6;540.3248593298636_6.3;646.4193707335173_1.5;759.4704698400354_16.7	293.2384916241791:C19H30O2;401.2617505868457:C25H38O4;429.2410874125056:C21H36NO6P;436.2219755703391:C19H32NO8P;447.2260259054827:C21H36NO7P;456.2086495168717:C22H36NO7P;495.3019791257073:C27H45NO5P;540.3248593298636:C29H49O7P;646.4193707335173:C37H59O7P;759.4704698400354:C43H71NO8P	C47H80NO8P	818.5483	[M+H]+	817.538	25	10	10	PE(20:3(5Z,8Z,11Z)/22:4(7Z,10Z,13Z,16Z))
NKOHBIIOWAKHMF	UHFFFAOYSA	NKOHBIIOWAKHMF-UHFFFAOYSA-N	1	164.0321	1	208.5128522	348.0;348.0;360.0	10	91.040972861266_143.4;119.03545236946125_308.8;147.03013571591907_327.3	91.040972861266:C3H7O3;119.03545236946125:C4H6O4;147.03013571591907:C5H6O5	C5H8O6	165.041	[M+H]+	164.034	126	3	3	2-Dehydro-D-xylonate
UYEUUXMDVNYCAM	UHFFFAOYSA	UYEUUXMDVNYCAM-UHFFFAOYSA-N	4	164.0334	0.931064665	194.1389489	2552.0;1685.0;1786.0;360.0	10	95.03582405248422_93.9;119.03545236946125_308.8;123.03040046301105_412.3;147.03013571591907_327.3	95.03582405248422:C5H3NO;119.03545236946125:C5HN4;123.03040046301105:C4N4O;147.03013571591907:C6H2N4O	C6H4N4O2	165.041	[M+H]+	164.034	126	4	4	Lumazine
WIZBTKYLPUKXNY	UHFFFAOYSA	WIZBTKYLPUKXNY-UHFFFAOYSA-N	3	164.0329	0.671210425	139.956	970.0;622.0	10	123.03040046301105_412.3;147.03013571591907_327.3	123.03040046301105:C4H9S2;147.03013571591907:C6H12S2	C6H12OS2	165.041	[M+H]+	164.034	126	2	2	S-Propyl 2-propene-1-sulfinothioate
HGCYYFWMWRCDLT	UHFFFAOYSA	HGCYYFWMWRCDLT-UHFFFAOYSA-N	2	164.0329	0.671210425	139.956	970.0;622.0	10	123.03040046301105_412.3;147.03013571591907_327.3	123.03040046301105:C4H9S2;147.03013571591907:C6H12S2	C6H12OS2	165.041	[M+H]+	164.034	126	2	2	S-2-Propenyl 1-propanesulfinothioate
JRLGPAXAGHMNOL	UHFFFAOYSA	JRLGPAXAGHMNOL-UHFFFAOYSA-N	1	174.1004	1	203.8884358	896.0;405.0;360.0;753.0	25	68.0147485117513_1.1;110.05741906449623_218.9;156.06280265185083_469.2;157.09423013817124_71.6	68.0147485117513:C3H4NO;110.05741906449623:C6H9NO;156.06280265185083:C7H11NO3;157.09423013817124:C7H12N2O2	C7H14N2O3	175.1053	[M+H]+	174.099	28	4	4	N2-Acetyl-L-ornithine
DATAGRPVKZEWHA	UHFFFAOYSA	DATAGRPVKZEWHA-UHFFFAOYSA-N	2	174.1004	0.999983741	203.8851208	908.0;405.0;360.0;753.0	25	68.0147485117513_1.1;110.05741906449623_218.9;156.06280265185083_469.2;157.09423013817124_71.6	68.0147485117513:C3H4NO;110.05741906449623:C6H9NO;156.06280265185083:C7H11NO3;157.09423013817124:C7H12N2O2	C7H14N2O3	175.1053	[M+H]+	174.099	28	4	4	L-Theanine
STKYPAFSDFAEPH	UHFFFAOYSA	STKYPAFSDFAEPH-UHFFFAOYSA-N	3	174.1004	0.997391633	203.35662	405.0;360.0;753.0	25	110.05741906449623_218.9;156.06280265185083_469.2;157.09423013817124_71.6	110.05741906449623:C6H9NO;156.06280265185083:C7H11NO3;157.09423013817124:C7H12N2O2	C7H14N2O3	175.1053	[M+H]+	174.099	28	3	3	Glycyl-Valine
SKIVBBIKOOPRPR	UHFFFAOYSA	SKIVBBIKOOPRPR-UHFFFAOYSA-N	2	185.08	1	829.3365238	665.0;613.0;360.0;713.0;1018.0;305.0;753.0;1409.0;958.0;1115.0;808.0;1013.0;696.0;1101.0;710.0;1323.0;1266.0;958.0;970.0;348.0;448.0;753.0;1201.0;665.0;1001.0;1103.0	143	55.016348267840456_5.6;83.04720521484643_88.9;85.01534412901226_92.1;94.05201539808476_9.9;96.03098509965496_53.8;98.04653761957002_32.5;100.06221415408868_60.9;109.06261531550267_24.8;112.0624796142009_36.3;116.05684346429695_403.2;120.05160076236325_232.3;124.02562864110139_242.4;124.04642137926841_183.2;126.00997507635122_173.1;127.0500006505215_635.2;129.05167671262427_494.3;138.0409978573095…	55.016348267840456:C3H3O;83.04720521484643:C3H5N3;85.01534412901226:C3H2NO2;94.05201539808476:C5H8N2;96.03098509965496:C4H3N2O;98.04653761957002:C4H6N2O;100.06221415408868:C4H6N2O;109.06261531550267:C5H8N3;112.0624796142009:C5H7N2O;116.05684346429695:C4H5N2O2;120.05160076236325:C6H7N3;124.02562864110139:C5H3N2O2;124.04642137926841:C5H6N3O;126.00997507635122:C4H3N2O3;127.0500006505215:C5H8N2O2;129…	C7H11N3O3	186.0923	[M+H]+	185.085	9	26	26	(S)-N-(4,5-Dihydro-1-methyl-4-oxo-1H-imidazol-2-yl)alanine
KPQZUUQMTUIKBP	UHFFFAOYSA	KPQZUUQMTUIKBP-UHFFFAOYSA-N	1	185.08	0.743064147	616.2502364	1774.0;955.0;865.0;1674.0;360.0;1326.0;1574.0;1574.0;348.0;1225.0;1673.0;1785.0;1531.0;1530.0;1226.0;1773.0;653.0;708.0;967.0;1833.0	143	94.05201539808476_9.9;96.03098509965496_53.8;98.04653761957002_32.5;100.06221415408868_60.9;112.0624796142009_36.3;113.07947359560985_8.0;116.05684346429695_403.2;124.02562864110139_242.4;124.04642137926841_183.2;124.09786179253378_22.6;127.0500006505215_635.2;129.05167671262427_494.3;138.04099785730955_924.4;144.05151093516577_731.7;153.05264163082944_235.2;153.08814081331622_191.1;167.067828343…	94.05201539808476:C5H6N2;96.03098509965496:C4H4N2O;98.04653761957002:C4H7N2O;100.06221415408868:C4H7N2O;112.0624796142009:C5H8N2O;113.07947359560985:C6H10NO;116.05684346429695:C4H5N2O2;124.02562864110139:C5H6N2O2;124.04642137926841:C5H6N3O;124.09786179253378:C7H9N2;127.0500006505215:C5H6N2O2;129.05167671262427:C4H5N3O2;138.04099785730955:C6H8N2O2;144.05151093516577:C5H8N2O3;153.05264163082944:C6H…	C7H11N3O3	186.0923	[M+H]+	185.085	9	20	20	SECNIDAZOLE
IGIDZGNPFWGICD	UHFFFAOYSA	IGIDZGNPFWGICD-UHFFFAOYSA-N	6	185.0841	0.39956813	331.3764438	1224.0;360.0;305.0;1729.0;1324.0;1324.0;1324.0;1224.0;1772.0;1684.0;1324.0	143	55.016348267840456_5.6;83.04720521484643_88.9;122.05993452571381_35.3;127.01959126841689_801.6;127.0500006505215_635.2;145.09133262023647_29.1;153.05264163082944_235.2;167.06782834326387_100.5;168.05143442312453_67.9;171.06323319750146_15.1;173.07809879984228_188.2	55.016348267840456:C3H3O;83.04720521484643:C5H4O;122.05993452571381:C7H6NO;127.01959126841689:C9H5O;127.0500006505215:C10H8;145.09133262023647:C10H9N;153.05264163082944:C11H8N;167.06782834326387:C12H9N;168.05143442312453:C12H8O;171.06323319750146:C11H10NO;173.07809879984228:C11H10NO	C12H11NO	186.0923	[M+H]+	185.085	9	11	11	3-Amino-4-hydroxybiphenyl
XFNJVKMNNVCYEK	UHFFFAOYSA	XFNJVKMNNVCYEK-UHFFFAOYSA-N	4	185.0841	0.318257609	263.942659	1837.0;360.0;348.0;1324.0;1224.0;1937.0;1684.0;1836.0	143	55.016348267840456_5.6;83.04720521484643_88.9;122.05993452571381_35.3;127.0500006505215_635.2;153.05264163082944_235.2;167.06782834326387_100.5;171.06323319750146_15.1;173.07809879984228_188.2	55.016348267840456:C3H3O;83.04720521484643:C5H5O;122.05993452571381:C7H7NO;127.0500006505215:C10H7;153.05264163082944:C11H8N;167.06782834326387:C12H9N;171.06323319750146:C11H10NO;173.07809879984228:C11H10NO	C12H11NO	186.0923	[M+H]+	185.085	9	8	8	alpha-Naphthylacetamide
MYVLYOJYVMLSFA	UHFFFAOYSA	MYVLYOJYVMLSFA-UHFFFAOYSA-N	3	185.0841	0.274013649	227.2495269	222.0;1324.0;1324.0;1224.0;1546.0;1324.0	143	122.05993452571381_35.3;127.0500006505215_635.2;153.05264163082944_235.2;167.06782834326387_100.5;171.06323319750146_15.1;173.07809879984228_188.2	122.05993452571381:C7H6NO;127.0500006505215:C10H8;153.05264163082944:C11H8N;167.06782834326387:C12H9N;171.06323319750146:C11H10NO;173.07809879984228:C11H10NO	C12H11NO	186.0923	[M+H]+	185.085	9	6	6	N-Hydroxy-4-aminobiphenyl
JTTMYKSFKOOQLP	UHFFFAOYSA	JTTMYKSFKOOQLP-UHFFFAOYSA-N	5	185.0841	0.214565365	177.9468939	1224.0;360.0;1324.0;1324.0;1224.0;1324.0;1684.0;1324.0	143	55.016348267840456_5.6;83.04720521484643_88.9;122.05993452571381_35.3;145.09133262023647_29.1;153.05264163082944_235.2;167.06782834326387_100.5;171.06323319750146_15.1;173.07809879984228_188.2	55.016348267840456:C3H3O;83.04720521484643:C5H5O;122.05993452571381:C7H6NO;145.09133262023647:C10H9N;153.05264163082944:C11H8N;167.06782834326387:C12H9N;171.06323319750146:C11H10NO;173.07809879984228:C11H10NO	C12H11NO	186.0923	[M+H]+	185.085	9	8	8	4-Hydroxydiphenylamine
NUOMIZNYSYMUJI	UHFFFAOYSA	NUOMIZNYSYMUJI-UHFFFAOYSA-N	23	188.1412	1	140.7485425	448.0;448.0	11	147.098658149353_590.7;161.1146709347049_59.9	147.098658149353:C7H13O3;161.1146709347049:C8H15O3	C10H20O3	189.1463	[M+H]+	188.139	79	2	2	Hexyl (R)-3-hydroxybutyrate
VGWUJHSTGYCXQQ	UHFFFAOYSA	VGWUJHSTGYCXQQ-UHFFFAOYSA-N	22	188.1412	1	140.7485425	448.0;448.0	11	147.098658149353_590.7;161.1146709347049_59.9	147.098658149353:C7H13O3;161.1146709347049:C8H15O3	C10H20O3	189.1463	[M+H]+	188.139	79	2	2	Ethyl (&plusmn;)-3-hydroxyoctanoate
TYRXGKKCQUIWGI	UHFFFAOYSA	TYRXGKKCQUIWGI-UHFFFAOYSA-N	20	188.1412	1	140.7485425	448.0;448.0	11	147.098658149353_590.7;161.1146709347049_59.9	147.098658149353:C7H13O3;161.1146709347049:C8H15O3	C10H20O3	189.1463	[M+H]+	188.139	79	2	2	2-Hexyl-1,3-dioxolane-4-methanol
ZIWLHBBLQRQFSA	UHFFFAOYSA	ZIWLHBBLQRQFSA-UHFFFAOYSA-N	19	188.1412	1	140.7485425	448.0;448.0	11	147.098658149353_590.7;161.1146709347049_59.9	147.098658149353:C7H13O3;161.1146709347049:C8H15O3	C10H20O3	189.1463	[M+H]+	188.139	79	2	2	2-Hexyl-1,3-dioxan-5-ol
GHPVDCPCKSNJDR	UHFFFAOYSA	GHPVDCPCKSNJDR-UHFFFAOYSA-N	14	188.1412	1	140.7485425	448.0;448.0	11	147.098658149353_590.7;161.1146709347049_59.9	147.098658149353:C7H13O3;161.1146709347049:C8H15O3	C10H20O3	189.1463	[M+H]+	188.139	79	2	2	2-hydroxy capric acid
BUAGALXJUKFYCZ	UHFFFAOYSA	BUAGALXJUKFYCZ-UHFFFAOYSA-N	12	188.1412	1	140.7485425	448.0;448.0	11	147.098658149353_590.7;161.1146709347049_59.9	147.098658149353:C7H13O3;161.1146709347049:C8H15O3	C10H20O3	189.1463	[M+H]+	188.139	79	2	2	7-hydroxy-decanoic acid
FVYMNKYNSBBJCT	UHFFFAOYSA	FVYMNKYNSBBJCT-UHFFFAOYSA-N	11	188.1412	1	140.7485425	448.0;448.0	11	147.098658149353_590.7;161.1146709347049_59.9	147.098658149353:C7H13O3;161.1146709347049:C8H15O3	C10H20O3	189.1463	[M+H]+	188.139	79	2	2	6-hydroxy-decanoic acid
FYSSBMZUBSBFJL	UHFFFAOYSA	FYSSBMZUBSBFJL-UHFFFAOYSA-N	10	188.1412	1	140.7485425	448.0;448.0	11	147.098658149353_590.7;161.1146709347049_59.9	147.098658149353:C7H13O3;161.1146709347049:C8H15O3	C10H20O3	189.1463	[M+H]+	188.139	79	2	2	3R-hydroxy-decanoic acid
FYSSBMZUBSBFJL	UHFFFAOYSA	FYSSBMZUBSBFJL-UHFFFAOYSA-N	5	188.1412	1	140.7485425	448.0;448.0	11	147.098658149353_590.7;161.1146709347049_59.9	147.098658149353:C7H13O3;161.1146709347049:C8H15O3	C10H20O3	189.1463	[M+H]+	188.139	79	2	2	3R-hydroxy-decanoic acid
FYSSBMZUBSBFJL	UHFFFAOYSA	FYSSBMZUBSBFJL-UHFFFAOYSA-N	4	188.1412	1	140.7485425	448.0;448.0	11	147.098658149353_590.7;161.1146709347049_59.9	147.098658149353:C7H13O3;161.1146709347049:C8H15O3	C10H20O3	189.1463	[M+H]+	188.139	79	2	2	3R-hydroxy-decanoic acid
LMHJFKYQYDSOQO	UHFFFAOYSA	LMHJFKYQYDSOQO-UHFFFAOYSA-N	3	188.1412	1	140.7485425	448.0;448.0	11	147.098658149353_590.7;161.1146709347049_59.9	147.098658149353:C7H13O3;161.1146709347049:C8H15O3	C10H20O3	189.1463	[M+H]+	188.139	79	2	2	5-hydroxy capric acid
QQAVZEYXLCYOKO	UHFFFAOYSA	QQAVZEYXLCYOKO-UHFFFAOYSA-N	2	188.1412	1	140.7485425	448.0;448.0	11	147.098658149353_590.7;161.1146709347049_59.9	147.098658149353:C7H13O3;161.1146709347049:C8H15O3	C10H20O3	189.1463	[M+H]+	188.139	79	2	2	4-hydroxy capric acid
GHPVDCPCKSNJDR	UHFFFAOYSA	GHPVDCPCKSNJDR-UHFFFAOYSA-N	1	188.1412	1	140.7485425	448.0;448.0	11	147.098658149353_590.7;161.1146709347049_59.9	147.098658149353:C7H13O3;161.1146709347049:C8H15O3	C10H20O3	189.1463	[M+H]+	188.139	79	2	2	2-hydroxy capric acid
IQBGVZDRJBTLDN	UHFFFAOYSA	IQBGVZDRJBTLDN-UHFFFAOYSA-N	9	188.1412	0.934788493	131.570118	448.0;896.0	11	147.098658149353_590.7;161.1146709347049_59.9	147.098658149353:C7H13O3;161.1146709347049:C8H14O3	C10H20O3	189.1463	[M+H]+	188.139	79	2	2	6-hydroxy-3,7-dimethyloctanoic acid
CNYFGLAROLNGDG	UHFFFAOYSA	CNYFGLAROLNGDG-UHFFFAOYSA-N	17	188.1412	0.886401177	124.7596737	696.0;348.0	11	147.098658149353_590.7;161.1146709347049_59.9	147.098658149353:C7H14O3;161.1146709347049:C8H17O3	C10H20O3	189.1463	[M+H]+	188.139	79	2	2	2,6-Dimethyl-7-octene-2,3,6-triol
KANCZQSRUGHECB	UHFFFAOYSA	KANCZQSRUGHECB-UHFFFAOYSA-N	21	188.1412	0.683352293	96.18083922	1144.0;696.0	11	147.098658149353_590.7;161.1146709347049_59.9	147.098658149353:C7H13O3;161.1146709347049:C8H16O3	C10H20O3	189.1463	[M+H]+	188.139	79	2	2	(1R,2R,4S)-p-Menthane-1,2,8-triol
JHIDFPUXRICDSW	VVIYDGDNSA	JHIDFPUXRICDSW-VVIYDGDNSA-N	18	188.1412	0.683352293	96.18083922	1144.0;696.0	11	147.098658149353_590.7;161.1146709347049_59.9	147.098658149353:C7H13O3;161.1146709347049:C8H16O3	C10H20O3	189.1463	[M+H]+	188.139	79	2	2	(1S,2S,4R,8R)-p-Menthane-1,2,9-triol
TVWCVYDBLMOUAI	UHFFFAOYSA	TVWCVYDBLMOUAI-UHFFFAOYSA-N	16	188.1412	0.683352293	96.18083922	1144.0;696.0	11	147.098658149353_590.7;161.1146709347049_59.9	147.098658149353:C7H13O3;161.1146709347049:C8H16O3	C10H20O3	189.1463	[M+H]+	188.139	79	2	2	cis-p-Menthane-1,7,8-triol
FYRNCGDEPAEUMD	UHFFFAOYSA	FYRNCGDEPAEUMD-UHFFFAOYSA-N	15	188.1412	0.16933239	23.83328714	896	11	161.1146709347049_59.9	161.1146709347049:C8H14O3	C10H20O3	189.1463	[M+H]+	188.139	79	1	1	7-Methyl-3-methylene-1,6,7-octanetriol
UOQXHXSPGSKEGI	UHFFFAOYSA	UOQXHXSPGSKEGI-UHFFFAOYSA-N	13	188.1412	0	0	NA	11	NA	NA	C10H20O3	189.1463	[M+H]+	188.139	79	1	1	9R-hydroxy-decanoic acid
YJCJVMMDTBEITC	UHFFFAOYSA	YJCJVMMDTBEITC-UHFFFAOYSA-N	8	188.1412	0	0	NA	11	NA	NA	C10H20O3	189.1463	[M+H]+	188.139	79	1	1	10-hydroxy capric acid
UOQXHXSPGSKEGI	UHFFFAOYSA	UOQXHXSPGSKEGI-UHFFFAOYSA-N	7	188.1412	0	0	NA	11	NA	NA	C10H20O3	189.1463	[M+H]+	188.139	79	1	1	9R-hydroxy-decanoic acid
UOQXHXSPGSKEGI	UHFFFAOYSA	UOQXHXSPGSKEGI-UHFFFAOYSA-N	6	188.1412	0	0	NA	11	NA	NA	C10H20O3	189.1463	[M+H]+	188.139	79	1	1	9R-hydroxy-decanoic acid
CEIZFXOZIQNICU	UHFFFAOYSA	CEIZFXOZIQNICU-UHFFFAOYSA-N	3	197.1052	1	45.26403262	1213.0;1803.0;896.0;448.0	36	139.1085751109336_0.1;154.1199589846609_104.8;156.06280265185083_49.2;170.07841129471433_3.6	139.1085751109336:C9H12O;154.1199589846609:C9H14NO;156.06280265185083:C7H7NO3;170.07841129471433:C8H10NO3	C10H15NO3	198.1102	[M+H]+	197.103	28	4	4	Tenuazonic acid
LENNRXOJHWNHSD	UHFFFAOYSA	LENNRXOJHWNHSD-UHFFFAOYSA-N	1	197.1052	0.743749815	33.66511589	305.0;1572.0;1629.0;448.0;1572.0	36	95.04701975756552_9.5;110.05741906449623_23.0;156.06280265185083_49.2;170.07841129471433_3.6;180.07256793930293_2.2	95.04701975756552:C6H8O;110.05741906449623:C6H8NO;156.06280265185083:C7H10NO3;170.07841129471433:C8H10NO3;180.07256793930293:C10H12O3	C10H15NO3	198.1102	[M+H]+	197.103	28	5	5	ETHYLNOREPINEPHRINE
JWJCTZKFYGDABJ	UHFFFAOYSA	JWJCTZKFYGDABJ-UHFFFAOYSA-N	2	197.1052	0.573074652	25.93966974	1529.0;1529.0;865.0;1529.0	36	95.04701975756552_9.5;110.05741906449623_23.0;156.06280265185083_49.2;170.07841129471433_3.6	95.04701975756552:C6H6O;110.05741906449623:C6H8NO;156.06280265185083:C7H10NO3;170.07841129471433:C8H9NO3	C10H15NO3	198.1102	[M+H]+	197.103	28	4	4	Metanephrine
MRAUNPAHJZDYCK	UHFFFAOYSA	MRAUNPAHJZDYCK-UHFFFAOYSA-N	1	219.0967	1	18.7619621	360.0;610.0;1167.0	23	142.0722609193114_0.7;184.08312620904962_4.1;202.09390128064697_8.6	142.0722609193114:C6H10N2O2;184.08312620904962:C6H12N5O2;202.09390128064697:C6H11N5O3	C6H13N5O4	220.1049	[M+H]+	219.1	51	3	3	L-NNA
JPQCELMJXTUZDT	UHFFFAOYSA	JPQCELMJXTUZDT-UHFFFAOYSA-O	1	236.1399	1	22.00422257	753	10	208.10436267656095_41.1	208.10436267656095:C10H12N3O2	C12H18N3O2	236.1369	[M+H]+	235.129	56	1	1	Azoxy-1-procarbazine
CEDZIURHISELSQ	UHFFFAOYSA	CEDZIURHISELSQ-UHFFFAOYSA-N	1	274.178	0	0	NA	15	NA	NA	C14H26O5	275.1889	[M+H]+	274.179	74	1	1	3-hydroxy-tetradecanedioic acid
CEDZIURHISELSQ	UHFFFAOYSA	CEDZIURHISELSQ-UHFFFAOYSA-N	1	274.178	1	227.5706636	360	1	257.1775728869892_999.0	257.1775728869892:C14H24O4	C14H26O5	275.1892	[M+H]+	274.183	114	1	1	3-hydroxy-tetradecanedioic acid
QUKZBUCPOSYYFO	JRQDRJMYSA	QUKZBUCPOSYYFO-JRQDRJMYSA-N	7	276.2453	1	5.824691611	1144	32	218.16135526692534_8.6	218.16135526692534:C15H23O	C19H32O	277.2512	[M+H]+	276.242	30	1	1	5alpha-Androstan-17beta-ol
GUCUXPJTVXMEKL	UHFFFAOYSA	GUCUXPJTVXMEKL-UHFFFAOYSA-N	6	276.2453	1	5.824691611	1144	32	218.16135526692534_8.6	218.16135526692534:C15H23O	C19H32O	277.2512	[M+H]+	276.242	30	1	1	7beta-Hydroxysteroid
DJTOLSNIKJIDFF	JRQDRJMYSA	DJTOLSNIKJIDFF-JRQDRJMYSA-N	5	276.2453	1	5.824691611	1144	32	218.16135526692534_8.6	218.16135526692534:C15H23O	C19H32O	277.2512	[M+H]+	276.242	30	1	1	5a-Androstan-3b-ol
OATGSVTXJNCBBR	MHVYXZCWSA	OATGSVTXJNCBBR-MHVYXZCWSA-N	4	276.2453	1	5.824691611	1144	32	218.16135526692534_8.6	218.16135526692534:C15H23O	C19H32O	277.2512	[M+H]+	276.242	30	1	1	5-(1-methoxypropan-2-yl)isolongifol-5-ene
FUGCDICKIUVODR	QEOBCEKDSA	FUGCDICKIUVODR-QEOBCEKDSA-N	3	276.2453	1	5.824691611	1144	32	218.16135526692534_8.6	218.16135526692534:C15H23O	C19H32O	277.2512	[M+H]+	276.242	30	1	1	5-(3-hydroxybutan-2-yl)isolongifol-5-ene
VTDPAWJRKGTFMY	MHVYXZCWSA	VTDPAWJRKGTFMY-MHVYXZCWSA-N	2	276.2453	1	5.824691611	1144	32	218.16135526692534_8.6	218.16135526692534:C15H23O	C19H32O	277.2512	[M+H]+	276.242	30	1	1	5-(1-hydroxybutan-2-yl)isolongifol-5-ene
DJQHGOGCJXFILM	RYCRIANLSA	DJQHGOGCJXFILM-RYCRIANLSA-N	1	276.2453	1	5.824691611	1144	32	218.16135526692534_8.6	218.16135526692534:C15H23O	C19H32O	277.2512	[M+H]+	276.242	30	1	1	5-(1-hydroxybutan-2-yl)isolongifol-4-ene
HEGSGKPQLMEBJL	UHFFFAOYSA	HEGSGKPQLMEBJL-UHFFFAOYSA-N	1	292.1886	1	229.2807776	360	2	275.18873951862093_999.0	275.18873951862093:C14H26O5	C14H28O6	293.2	[M+H]+	292.194	206	1	1	B-Octylglucoside
MVMQESMQSYOVGV	UHFFFAOYSA	MVMQESMQSYOVGV-UHFFFAOYSA-N	2	292.1939	0	0	NA	2	NA	NA	C20H24N2	293.2	[M+H]+	292.194	206	1	1	Dimethindene
SFRALHFBKRAJPW	UHFFFAOYSA	SFRALHFBKRAJPW-UHFFFAOYSA-N	2	294.2124	1	188.8713755	879.0;644.0	8	219.16130689486852_38.3;277.2046279429621_999.0	219.16130689486852:C12H25FP;277.2046279429621:C15H32FOP	C15H32FO2P	295.2155	[M+H]+	294.209	85	2	2	IDFP
ZSCDBOWYZJWBIY	UHFFFAOYSA	ZSCDBOWYZJWBIY-UHFFFAOYSA-N	1	294.2096	0	0	NA	8	NA	NA	C20H26N2	295.2155	[M+H]+	294.209	85	1	1	Trimipramine
SFRALHFBKRAJPW	UHFFFAOYSA	SFRALHFBKRAJPW-UHFFFAOYSA-N	2	294.2124	1	220.7345218	644.0;925.0;879.0;683.0;683.0;938.0;683.0;448.0	73	193.10842577705398_3.2;207.1241122592346_6.7;208.10446856845584_19.0;218.18467745462135_0.3;219.16126132550795_67.7;221.1405535771596_3.9;248.18806108818168_0.4;277.2047701104866_999.0	193.10842577705398:C9H18FOP;207.1241122592346:C10H20FOP;208.10446856845584:C9H19FO2P;218.18467745462135:C12H25OP;219.16126132550795:C12H25FP;221.1405535771596:C11H22FOP;248.18806108818168:C13H27O2P;277.2047701104866:C15H32FOP	C15H32FO2P	295.2158	[M+H]+	294.206	19	8	8	IDFP
ZSCDBOWYZJWBIY	UHFFFAOYSA	ZSCDBOWYZJWBIY-UHFFFAOYSA-N	1	294.2096	0.092331022	20.38064395	958.0;1158.0;958.0;1101.0;1001.0;1529.0;958.0;1158.0;653.0;1572.0;958.0;1158.0;958.0;1058.0;710.0	73	91.04100190310425_4.3;93.05656430690685_0.5;105.0562647635513_8.2;131.07134324255952_1.9;133.0870674179753_3.5;147.1029231175521_4.4;149.1183357775908_2.9;157.08676006992678_1.2;161.11841540661587_7.5;163.13393162594315_2.5;175.13381280037535_3.3;176.13726214479496_0.3;179.08639997064498_3.2;199.1343545454418_1.5;218.18467745462135_0.3	91.04100190310425:C6H4N;93.05656430690685:C6H4N;105.0562647635513:C7H6N;131.07134324255952:C9H10N;133.0870674179753:C9H10N;147.1029231175521:C10H12N;149.1183357775908:C10H12N;157.08676006992678:C11H10N;161.11841540661587:C11H14N;163.13393162594315:C11H14N;175.13381280037535:C12H16N;176.13726214479496:C12H16N;179.08639997064498:C14H12;199.1343545454418:C14H16N;218.18467745462135:C14H22N2	C20H26N2	295.2158	[M+H]+	294.206	19	15	15	Trimipramine
SFRALHFBKRAJPW	UHFFFAOYSA	SFRALHFBKRAJPW-UHFFFAOYSA-N	2	294.2124	1	124.2102851	448.0;1079.0;335.0;992.0	34	208.10724712898593_40.0;217.14497994908058_28.6;235.15626422170286_195.0;265.20370444913476_74.0	208.10724712898593:C9H19FO2P;217.14497994908058:C12H25FP;235.15626422170286:C12H25FOP;265.20370444913476:C14H29FOP	C15H32FO2P	295.2159	[M+H]+	294.206	110	4	4	IDFP
ZSCDBOWYZJWBIY	UHFFFAOYSA	ZSCDBOWYZJWBIY-UHFFFAOYSA-N	1	294.2096	0.366024482	45.46400526	348.0;1324.0;1101.0	34	179.06955338878552_44.5;208.10724712898593_40.0;283.2153368354448_26.4	179.06955338878552:C13H10N;208.10724712898593:C15H14N;283.2153368354448:C19H25N2	C20H26N2	295.2159	[M+H]+	294.206	110	3	3	Trimipramine
SFRALHFBKRAJPW	UHFFFAOYSA	SFRALHFBKRAJPW-UHFFFAOYSA-N	2	294.2124	1	57.1748938	883.0;435.0	7	223.15558775080143_81.9;237.17227092388205_74.6	223.15558775080143:C11H22FOP;237.17227092388205:C12H25FOP	C15H32FO2P	295.2159	[M+H]+	294.21	60	2	2	IDFP
ZSCDBOWYZJWBIY	UHFFFAOYSA	ZSCDBOWYZJWBIY-UHFFFAOYSA-N	1	294.2096	0.157840009	9.024485739	1158	7	177.14930960819063_42.5	177.14930960819063:C12H16N	C20H26N2	295.2159	[M+H]+	294.21	60	1	1	Trimipramine
YKGQTGZOJCRHNO	UHFFFAOYSA	YKGQTGZOJCRHNO-UHFFFAOYSA-N	1	312.2202	1	199.8090207	1225.0;1324.0;1922.0;1673.0;448.0;2648.0;2184.0;1729.0;1772.0;1772.0;1091.0;843.0	33	91.04094715172283_7.8;103.04048700601899_2.1;109.0874923718819_20.5;115.0398669915395_5.1;118.05134327039076_17.8;173.10393213053064_27.1;178.14547972062465_0.6;241.1824317878801_15.5;249.20865963015402_36.3;259.19333832961854_39.4;281.1994934311204_5.4;295.21593776693487_999.0	91.04094715172283:C6H5N;103.04048700601899:C7H6N;109.0874923718819:C7H12N;115.0398669915395:C8H6N;118.05134327039076:C7H8N2;173.10393213053064:C11H15N2;178.14547972062465:C11H15N2;241.1824317878801:C17H23N;249.20865963015402:C16H24NO;259.19333832961854:C17H25NO;281.1994934311204:C19H25N2;295.21593776693487:C20H28N2	C20H28N2O	313.2271	[M+H]+	312.222	23	12	12	Fruticosonine
YUKCLPPRYNXRAF	BROHZWGRSA	YUKCLPPRYNXRAF-BROHZWGRSA-N	3	317.2831	1	5.211770837	1449	11	265.24868836739756_7.2	265.24868836739756:C16H29N3	C20H35N3	318.2902	[M+H]+	317.282	57	1	1	(-)-Ormosanine
YUKCLPPRYNXRAF	BROHZWGRSA	YUKCLPPRYNXRAF-BROHZWGRSA-N	2	317.2831	1	5.211770837	1449	11	265.24868836739756_7.2	265.24868836739756:C16H29N3	C20H35N3	318.2902	[M+H]+	317.282	57	1	1	(-)-Ormosanine
YUKCLPPRYNXRAF	NSDIEPNESA	YUKCLPPRYNXRAF-NSDIEPNESA-N	1	317.2831	1	5.211770837	1449	11	265.24868836739756_7.2	265.24868836739756:C16H29N3	C20H35N3	318.2902	[M+H]+	317.282	57	1	1	(-)-Ormosanine
CRJGESKKUOMBCT	UHFFFAOYSA	CRJGESKKUOMBCT-UHFFFAOYSA-N	1	343.3086	0	0	NA	7	NA	NA	C20H41NO3	344.3064	[M+H]+	343.3	220	1	1	Dihydroceramide C2
AIFBIDNFLLKTLI	VHIOGKRPSA	AIFBIDNFLLKTLI-VHIOGKRPSA-N	2	364.205	1	463.2466988	1060.0;448.0;1156.0;1256.0;1144.0;696.0;696.0	19	191.0873279333859_23.8;249.17199670364576_37.4;267.18305041321423_61.0;293.20023627761884_999.0;307.1776982007886_60.6;311.2116277782909_632.1;351.2049362034519_814.6	191.0873279333859:C12H13FO;249.17199670364576:C16H19FO;267.18305041321423:C16H22FO2;293.20023627761884:C18H25FO2;307.1776982007886:C18H23FO3;311.2116277782909:C18H26FO3;351.2049362034519:C20H26FO4	C21H29FO4	365.2209	[M+H]+	364.214	98	7	7	6alpha-Fluoro-11beta,17-dihydroxypregn-4-ene-3,20-dione
UJCIAYKVFFBSLE	UQOAMHMYSA	UJCIAYKVFFBSLE-UQOAMHMYSA-N	3	364.205	0.958137745	443.8541473	1044.0;448.0;1244.0;1156.0;1256.0;1144.0;1044.0;696.0	19	188.12262345488736_4.9;191.0873279333859_23.8;249.17199670364576_37.4;267.18305041321423_61.0;293.20023627761884_999.0;307.1776982007886_60.6;311.2116277782909_632.1;351.2049362034519_814.6	188.12262345488736:C10H14FO2;191.0873279333859:C12H13FO;249.17199670364576:C16H19FO;267.18305041321423:C16H22FO2;293.20023627761884:C18H26FO2;307.1776982007886:C18H23FO3;311.2116277782909:C18H28FO3;351.2049362034519:C20H26FO4	C21H29FO4	365.2209	[M+H]+	364.214	98	8	8	9-Fluoro-11beta,16alpha-dihydroxypregn-4-ene-3,20-dione
PIOKBHKPGZHPHS	UHFFFAOYSA	PIOKBHKPGZHPHS-UHFFFAOYSA-N	1	364.2038	0.508329133	235.4817929	448.0;1324.0;1156.0;708.0	19	188.12262345488736_4.9;267.18305041321423_61.0;307.1776982007886_60.6;351.2049362034519_814.6	188.12262345488736:C13H17O;267.18305041321423:C19H21O;307.1776982007886:C21H22O2;351.2049362034519:C23H25O3	C24H28O3	365.2209	[M+H]+	364.214	98	4	4	3-(1,1-Dimethyl-2-propenyl)-8-(3-methyl-2-butenyl)xanthyletin
SQFQJKZSFOZDJY	WWXGWLDNSA	SQFQJKZSFOZDJY-WWXGWLDNSA-N	6	394.3236	1	236.0775646	360	14	377.3120948651346_999.0	377.3120948651346:C28H40	C28H42O	395.3235	[M+H]+	394.317	251	1	1	Ergosta-5,7,22,24(28)-tetraen-3&beta;-ol
SQFQJKZSFOZDJY	WWXGWLDNSA	SQFQJKZSFOZDJY-WWXGWLDNSA-N	5	394.3236	1	236.0775646	360	14	377.3120948651346_999.0	377.3120948651346:C28H40	C28H42O	395.3235	[M+H]+	394.317	251	1	1	Ergosta-5,7,22,24(28)-tetraen-3&beta;-ol
QSVJYFLQYMVBDR	KOSBIEGQSA	QSVJYFLQYMVBDR-KOSBIEGQSA-N	4	394.3236	1	236.0775646	360	14	377.3120948651346_999.0	377.3120948651346:C28H40	C28H42O	395.3235	[M+H]+	394.317	251	1	1	Dehydroergosterol
KIBSVJDSQSAPPG	KOFQVKPOSA	KIBSVJDSQSAPPG-KOFQVKPOSA-N	3	394.3083	1	236.0775646	360	14	377.3120948651346_999.0	377.3120948651346:C24H40O3	C24H42O4	395.3235	[M+H]+	394.317	251	1	1	5beta-Cholane-3alpha,7alpha,23,24-tetrol
BMSROUVLRAQRBY	KOFQVKPOSA	BMSROUVLRAQRBY-KOFQVKPOSA-N	2	394.3083	1	236.0775646	360	14	377.3120948651346_999.0	377.3120948651346:C24H40O3	C24H42O4	395.3235	[M+H]+	394.317	251	1	1	Petromyzonol
BMSROUVLRAQRBY	KOFQVKPOSA	BMSROUVLRAQRBY-KOFQVKPOSA-N	1	394.3083	1	236.0775646	360	14	377.3120948651346_999.0	377.3120948651346:C24H40O3	C24H42O4	395.3235	[M+H]+	394.317	251	1	1	Petromyzonol
CGFULCPZWJDTKE	YHXVLGEZSA	CGFULCPZWJDTKE-YHXVLGEZSA-N	7	426.3134	1	484.0650593	1492.0;1144.0;796.0;1044.0;1392.0;360.0	12	313.2628481695802_446.9;331.2737466887055_88.2;339.2064000941489_299.7;353.25793233480766_92.6;375.294857864406_798.5;409.3027998056036_999.0	313.2628481695802:C22H34O;331.2737466887055:C22H33O2;339.2064000941489:C22H28O3;353.25793233480766:C24H33O2;375.294857864406:C24H39O3;409.3027998056036:C28H40O2	C28H42O3	427.3145	[M+H]+	426.308	91	6	6	Stoloniferone O
YSRHZXLRKUQZHV	GOVKJQLXSA	YSRHZXLRKUQZHV-GOVKJQLXSA-N	6	426.3134	0.999218407	483.6867177	1492.0;1144.0;796.0;1044.0;1404.0;360.0	12	313.2628481695802_446.9;331.2737466887055_88.2;339.2064000941489_299.7;353.25793233480766_92.6;375.294857864406_798.5;409.3027998056036_999.0	313.2628481695802:C22H34O;331.2737466887055:C22H33O2;339.2064000941489:C22H28O3;353.25793233480766:C24H33O2;375.294857864406:C24H38O3;409.3027998056036:C28H40O2	C28H42O3	427.3145	[M+H]+	426.308	91	6	6	Stoloniferone B
ORSCSDHDFAIZJY	SXDIHGOXSA	ORSCSDHDFAIZJY-SXDIHGOXSA-N	4	426.3134	0.949051482	459.4026618	696.0;448.0;696.0;1592.0;360.0	12	313.2628481695802_446.9;331.2737466887055_88.2;353.25793233480766_92.6;375.294857864406_798.5;409.3027998056036_999.0	313.2628481695802:C22H32O;331.2737466887055:C22H33O2;353.25793233480766:C24H32O2;375.294857864406:C24H36O3;409.3027998056036:C28H40O2	C28H42O3	427.3145	[M+H]+	426.308	91	5	5	25-hydroxy-1&alpha;-hydroxymethyl-23,23,24,24-tetradehydrovitamin D3 / 25-hydroxy-1&alpha;-hydroxymethyl-23,23,24,24-tetradehydrocholecalciferol
ORSCSDHDFAIZJY	SXDIHGOXSA	ORSCSDHDFAIZJY-SXDIHGOXSA-N	3	426.3134	0.949051482	459.4026618	696.0;448.0;696.0;1592.0;360.0	12	313.2628481695802_446.9;331.2737466887055_88.2;353.25793233480766_92.6;375.294857864406_798.5;409.3027998056036_999.0	313.2628481695802:C22H32O;331.2737466887055:C22H33O2;353.25793233480766:C24H32O2;375.294857864406:C24H36O3;409.3027998056036:C28H40O2	C28H42O3	427.3145	[M+H]+	426.308	91	5	5	25-hydroxy-1&alpha;-hydroxymethyl-23,23,24,24-tetradehydrovitamin D3 / 25-hydroxy-1&alpha;-hydroxymethyl-23,23,24,24-tetradehydrocholecalciferol
HBJLYKUXVNXCRG	BIKHTCJISA	HBJLYKUXVNXCRG-BIKHTCJISA-N	2	426.3134	0.917898558	444.32262	696.0;1508.0;696.0;1592.0;360.0	12	313.2628481695802_446.9;331.2737466887055_88.2;353.25793233480766_92.6;375.294857864406_798.5;409.3027998056036_999.0	313.2628481695802:C22H32O;331.2737466887055:C22H32O2;353.25793233480766:C24H32O2;375.294857864406:C24H36O3;409.3027998056036:C28H40O2	C28H42O3	427.3145	[M+H]+	426.308	91	5	5	(22E,24E)-1&alpha;,25-dihydroxy-22,23,24,24a-tetradehydro-24a-homovitamin D3 / (22E,24E)-1&alpha;,25-dihydroxy-22,23,24,24a-tetradehydro-24a-homocholecalciferol
RFEZENMTQWRBKP	KCVHITCASA	RFEZENMTQWRBKP-KCVHITCASA-N	9	426.3134	0.887766077	429.7365385	448.0;1492.0;1492.0;360.0	12	313.2628481695802_446.9;331.2737466887055_88.2;375.294857864406_798.5;409.3027998056036_999.0	313.2628481695802:C22H31O;331.2737466887055:C22H36O2;375.294857864406:C24H37O3;409.3027998056036:C28H40O2	C28H42O3	427.3145	[M+H]+	426.308	91	4	4	(25S)-3-oxo-cholest-1,4-dien-26-oic acid
ORIPLJIEQPXYQX	IBHDUSGGSA	ORIPLJIEQPXYQX-IBHDUSGGSA-N	8	426.3134	0.882436075	427.1564711	1492.0;1144.0;1044.0;1392.0;360.0	12	313.2628481695802_446.9;331.2737466887055_88.2;353.25793233480766_92.6;375.294857864406_798.5;409.3027998056036_999.0	313.2628481695802:C22H34O;331.2737466887055:C22H33O2;353.25793233480766:C24H33O2;375.294857864406:C24H39O3;409.3027998056036:C28H40O2	C28H42O3	427.3145	[M+H]+	426.308	91	5	5	Stoloniferone P
BXTRMZFDQUQQDL	AGOJNQQBSA	BXTRMZFDQUQQDL-AGOJNQQBSA-N	5	426.3134	0.881654483	426.7781294	1492.0;1144.0;1044.0;1404.0;360.0	12	313.2628481695802_446.9;331.2737466887055_88.2;353.25793233480766_92.6;375.294857864406_798.5;409.3027998056036_999.0	313.2628481695802:C22H34O;331.2737466887055:C22H33O2;353.25793233480766:C24H33O2;375.294857864406:C24H38O3;409.3027998056036:C28H40O2	C28H42O3	427.3145	[M+H]+	426.308	91	5	5	Stoloniferone A
GDBQQVLCIARPGH	UHFFFAOYSA	GDBQQVLCIARPGH-UHFFFAOYSA-N	1	426.2954	0.716559163	346.8612538	448.0;610.0;360.0	12	339.2064000941489_299.7;353.25793233480766_92.6;409.3027998056036_999.0	339.2064000941489:C17H30N3O4;353.25793233480766:C18H32N4O3;409.3027998056036:C20H36N6O3	C20H38N6O4	427.3145	[M+H]+	426.308	91	3	3	Leupeptin
CGFULCPZWJDTKE	YHXVLGEZSA	CGFULCPZWJDTKE-YHXVLGEZSA-N	7	426.3134	1	484.0650593	1492.0;1144.0;796.0;1044.0;1392.0;360.0	12	313.2628481695802_446.9;331.2737466887055_88.2;339.2064000941489_299.7;353.25793233480766_92.6;375.294857864406_798.5;409.3027998056036_999.0	313.2628481695802:C22H34O;331.2737466887055:C22H33O2;339.2064000941489:C22H28O3;353.25793233480766:C24H33O2;375.294857864406:C24H39O3;409.3027998056036:C28H40O2	C28H42O3	441.2946	[M+H]+	440.288	386	6	6	Stoloniferone O
YSRHZXLRKUQZHV	GOVKJQLXSA	YSRHZXLRKUQZHV-GOVKJQLXSA-N	6	426.3134	0.999218407	483.6867177	1492.0;1144.0;796.0;1044.0;1404.0;360.0	12	313.2628481695802_446.9;331.2737466887055_88.2;339.2064000941489_299.7;353.25793233480766_92.6;375.294857864406_798.5;409.3027998056036_999.0	313.2628481695802:C22H34O;331.2737466887055:C22H33O2;339.2064000941489:C22H28O3;353.25793233480766:C24H33O2;375.294857864406:C24H38O3;409.3027998056036:C28H40O2	C28H42O3	441.2946	[M+H]+	440.288	386	6	6	Stoloniferone B
ORSCSDHDFAIZJY	SXDIHGOXSA	ORSCSDHDFAIZJY-SXDIHGOXSA-N	4	426.3134	0.949051482	459.4026618	696.0;448.0;696.0;1592.0;360.0	12	313.2628481695802_446.9;331.2737466887055_88.2;353.25793233480766_92.6;375.294857864406_798.5;409.3027998056036_999.0	313.2628481695802:C22H32O;331.2737466887055:C22H33O2;353.25793233480766:C24H32O2;375.294857864406:C24H36O3;409.3027998056036:C28H40O2	C28H42O3	441.2946	[M+H]+	440.288	386	5	5	25-hydroxy-1&alpha;-hydroxymethyl-23,23,24,24-tetradehydrovitamin D3 / 25-hydroxy-1&alpha;-hydroxymethyl-23,23,24,24-tetradehydrocholecalciferol
ORSCSDHDFAIZJY	SXDIHGOXSA	ORSCSDHDFAIZJY-SXDIHGOXSA-N	3	426.3134	0.949051482	459.4026618	696.0;448.0;696.0;1592.0;360.0	12	313.2628481695802_446.9;331.2737466887055_88.2;353.25793233480766_92.6;375.294857864406_798.5;409.3027998056036_999.0	313.2628481695802:C22H32O;331.2737466887055:C22H33O2;353.25793233480766:C24H32O2;375.294857864406:C24H36O3;409.3027998056036:C28H40O2	C28H42O3	441.2946	[M+H]+	440.288	386	5	5	25-hydroxy-1&alpha;-hydroxymethyl-23,23,24,24-tetradehydrovitamin D3 / 25-hydroxy-1&alpha;-hydroxymethyl-23,23,24,24-tetradehydrocholecalciferol
HBJLYKUXVNXCRG	BIKHTCJISA	HBJLYKUXVNXCRG-BIKHTCJISA-N	2	426.3134	0.917898558	444.32262	696.0;1508.0;696.0;1592.0;360.0	12	313.2628481695802_446.9;331.2737466887055_88.2;353.25793233480766_92.6;375.294857864406_798.5;409.3027998056036_999.0	313.2628481695802:C22H32O;331.2737466887055:C22H32O2;353.25793233480766:C24H32O2;375.294857864406:C24H36O3;409.3027998056036:C28H40O2	C28H42O3	441.2946	[M+H]+	440.288	386	5	5	(22E,24E)-1&alpha;,25-dihydroxy-22,23,24,24a-tetradehydro-24a-homovitamin D3 / (22E,24E)-1&alpha;,25-dihydroxy-22,23,24,24a-tetradehydro-24a-homocholecalciferol
RFEZENMTQWRBKP	KCVHITCASA	RFEZENMTQWRBKP-KCVHITCASA-N	9	426.3134	0.887766077	429.7365385	448.0;1492.0;1492.0;360.0	12	313.2628481695802_446.9;331.2737466887055_88.2;375.294857864406_798.5;409.3027998056036_999.0	313.2628481695802:C22H31O;331.2737466887055:C22H36O2;375.294857864406:C24H37O3;409.3027998056036:C28H40O2	C28H42O3	441.2946	[M+H]+	440.288	386	4	4	(25S)-3-oxo-cholest-1,4-dien-26-oic acid
ORIPLJIEQPXYQX	IBHDUSGGSA	ORIPLJIEQPXYQX-IBHDUSGGSA-N	8	426.3134	0.882436075	427.1564711	1492.0;1144.0;1044.0;1392.0;360.0	12	313.2628481695802_446.9;331.2737466887055_88.2;353.25793233480766_92.6;375.294857864406_798.5;409.3027998056036_999.0	313.2628481695802:C22H34O;331.2737466887055:C22H33O2;353.25793233480766:C24H33O2;375.294857864406:C24H39O3;409.3027998056036:C28H40O2	C28H42O3	441.2946	[M+H]+	440.288	386	5	5	Stoloniferone P
BXTRMZFDQUQQDL	AGOJNQQBSA	BXTRMZFDQUQQDL-AGOJNQQBSA-N	5	426.3134	0.881654483	426.7781294	1492.0;1144.0;1044.0;1404.0;360.0	12	313.2628481695802_446.9;331.2737466887055_88.2;353.25793233480766_92.6;375.294857864406_798.5;409.3027998056036_999.0	313.2628481695802:C22H34O;331.2737466887055:C22H33O2;353.25793233480766:C24H33O2;375.294857864406:C24H38O3;409.3027998056036:C28H40O2	C28H42O3	441.2946	[M+H]+	440.288	386	5	5	Stoloniferone A
GDBQQVLCIARPGH	UHFFFAOYSA	GDBQQVLCIARPGH-UHFFFAOYSA-N	1	426.2954	0.716559163	346.8612538	448.0;610.0;360.0	12	339.2064000941489_299.7;353.25793233480766_92.6;409.3027998056036_999.0	339.2064000941489:C17H30N3O4;353.25793233480766:C18H32N4O3;409.3027998056036:C20H36N6O3	C20H38N6O4	441.2946	[M+H]+	440.288	386	3	3	Leupeptin
NPQFBPMBIMOXJU	NEVJFWIVSA	NPQFBPMBIMOXJU-NEVJFWIVSA-N	2	466.3258	1	229.9679252	1256.0;1280.0;1144.0;1196.0;1072.0;360.0	26	177.14930960819063_3.8;249.20847854537072_89.7;294.2393378654111_203.2;295.21589503733975_999.0;332.2530229609215_4.6;449.31848208280513_328.7	177.14930960819063:C10H16F2;249.20847854537072:C14H25F2O;294.2393378654111:C19H32FO;295.21589503733975:C19H30F2;332.2530229609215:C22H34FO;449.31848208280513:C28H42F2O2	C28H44F2O3	467.3315	[M+H]+	466.324	60	6	6	24,24-difluoro-1&alpha;,25-dihydroxy-24a-homovitamin D3 / 24,24-difluoro-1&alpha;,25-dihydroxy-24a-homocholecalciferol
RZONGASFCUAARL	ZUDDRWFYSA	RZONGASFCUAARL-ZUDDRWFYSA-N	24	466.3294	0.63559141	146.1656377	360.0;1492.0;1244.0	26	315.20798464283007_20.6;323.1917661975894_73.4;449.31848208280513_328.7	315.20798464283007:C17H29O5;323.1917661975894:C18H29O5;449.31848208280513:C27H44O5	C27H46O6	467.3315	[M+H]+	466.324	60	3	3	3alpha,7alpha,12alpha,16alpha-Tetrahydroxy-5beta-cholestan-26-oic acid
DTKOZFZSAFBIMC	QFVPESBWSA	DTKOZFZSAFBIMC-QFVPESBWSA-N	23	466.3294	0.63559141	146.1656377	360.0;1492.0;1244.0	26	315.20798464283007_20.6;323.1917661975894_73.4;449.31848208280513_328.7	315.20798464283007:C17H29O5;323.1917661975894:C18H29O5;449.31848208280513:C27H44O5	C27H46O6	467.3315	[M+H]+	466.324	60	3	3	3alpha,7alpha,16alpha,24R-Tetrahydroxy-5beta-cholestan-26-oic acid
PMUBYHLOSWGEMF	QFVPESBWSA	PMUBYHLOSWGEMF-QFVPESBWSA-N	22	466.3294	0.63559141	146.1656377	360.0;1492.0;1244.0	26	315.20798464283007_20.6;323.1917661975894_73.4;449.31848208280513_328.7	315.20798464283007:C17H29O5;323.1917661975894:C18H29O5;449.31848208280513:C27H44O5	C27H46O6	467.3315	[M+H]+	466.324	60	3	3	3alpha,7alpha,16alpha,22S-Tetrahydroxy-5beta-cholestan-26-oic acid
VGNZMUUOSGBGGA	ZUDDRWFYSA	VGNZMUUOSGBGGA-ZUDDRWFYSA-N	21	466.3294	0.63559141	146.1656377	360.0;1492.0;1244.0	26	315.20798464283007_20.6;323.1917661975894_73.4;449.31848208280513_328.7	315.20798464283007:C17H29O5;323.1917661975894:C18H29O5;449.31848208280513:C27H44O5	C27H46O6	467.3315	[M+H]+	466.324	60	3	3	3alpha,7alpha,15alpha,22S-Tetrahydroxy-5beta-cholestan-26-oic acid
WJAIFDIPOPXOPB	PJYYWPFTSA	WJAIFDIPOPXOPB-PJYYWPFTSA-N	20	466.3294	0.63559141	146.1656377	360.0;1492.0;1244.0	26	315.20798464283007_20.6;323.1917661975894_73.4;449.31848208280513_328.7	315.20798464283007:C17H29O5;323.1917661975894:C18H29O5;449.31848208280513:C27H44O5	C27H46O6	467.3315	[M+H]+	466.324	60	3	3	3alpha,7alpha,12alpha,26-tetrahydroxy-5alpha-cholestan-27-oic acid
FAYYTQMQTAKHRM	ZUDDRWFYSA	FAYYTQMQTAKHRM-ZUDDRWFYSA-N	19	466.3294	0.63559141	146.1656377	360.0;1492.0;1244.0	26	315.20798464283007_20.6;323.1917661975894_73.4;449.31848208280513_328.7	315.20798464283007:C17H29O5;323.1917661975894:C18H29O5;449.31848208280513:C27H44O5	C27H46O6	467.3315	[M+H]+	466.324	60	3	3	3alpha,7alpha,12alpha,24-Tetrahydroxy-5alpha-cholestan-26-oic acid
FAYYTQMQTAKHRM	ZUDDRWFYSA	FAYYTQMQTAKHRM-ZUDDRWFYSA-N	18	466.3294	0.63559141	146.1656377	360.0;1492.0;1244.0	26	315.20798464283007_20.6;323.1917661975894_73.4;449.31848208280513_328.7	315.20798464283007:C17H29O5;323.1917661975894:C18H29O5;449.31848208280513:C27H44O5	C27H46O6	467.3315	[M+H]+	466.324	60	3	3	3alpha,7alpha,12alpha,24-Tetrahydroxy-5alpha-cholestan-26-oic acid
FAYYTQMQTAKHRM	ZUDDRWFYSA	FAYYTQMQTAKHRM-ZUDDRWFYSA-N	17	466.3294	0.63559141	146.1656377	360.0;1492.0;1244.0	26	315.20798464283007_20.6;323.1917661975894_73.4;449.31848208280513_328.7	315.20798464283007:C17H29O5;323.1917661975894:C18H29O5;449.31848208280513:C27H44O5	C27H46O6	467.3315	[M+H]+	466.324	60	3	3	3alpha,7alpha,12alpha,24-Tetrahydroxy-5alpha-cholestan-26-oic acid
FAYYTQMQTAKHRM	ZUDDRWFYSA	FAYYTQMQTAKHRM-ZUDDRWFYSA-N	16	466.3294	0.63559141	146.1656377	360.0;1492.0;1244.0	26	315.20798464283007_20.6;323.1917661975894_73.4;449.31848208280513_328.7	315.20798464283007:C17H29O5;323.1917661975894:C18H29O5;449.31848208280513:C27H44O5	C27H46O6	467.3315	[M+H]+	466.324	60	3	3	3alpha,7alpha,12alpha,24-Tetrahydroxy-5alpha-cholestan-26-oic acid
MDFNVHMQCZHMCN	ZUDDRWFYSA	MDFNVHMQCZHMCN-ZUDDRWFYSA-N	15	466.3294	0.63559141	146.1656377	360.0;1492.0;1244.0	26	315.20798464283007_20.6;323.1917661975894_73.4;449.31848208280513_328.7	315.20798464283007:C17H29O5;323.1917661975894:C18H29O5;449.31848208280513:C27H44O5	C27H46O6	467.3315	[M+H]+	466.324	60	3	3	3alpha,7alpha,12alpha,22-Tetrahydroxy-5beta-cholestan-26-oic acid
WJAIFDIPOPXOPB	PJYYWPFTSA	WJAIFDIPOPXOPB-PJYYWPFTSA-N	12	466.3294	0.63559141	146.1656377	360.0;1492.0;1244.0	26	315.20798464283007_20.6;323.1917661975894_73.4;449.31848208280513_328.7	315.20798464283007:C17H29O5;323.1917661975894:C18H29O5;449.31848208280513:C27H44O5	C27H46O6	467.3315	[M+H]+	466.324	60	3	3	3alpha,7alpha,12alpha,26-tetrahydroxy-5alpha-cholestan-27-oic acid
MDFNVHMQCZHMCN	ZUDDRWFYSA	MDFNVHMQCZHMCN-ZUDDRWFYSA-N	11	466.3294	0.63559141	146.1656377	360.0;1492.0;1244.0	26	315.20798464283007_20.6;323.1917661975894_73.4;449.31848208280513_328.7	315.20798464283007:C17H29O5;323.1917661975894:C18H29O5;449.31848208280513:C27H44O5	C27H46O6	467.3315	[M+H]+	466.324	60	3	3	3alpha,7alpha,12alpha,22-Tetrahydroxy-5beta-cholestan-26-oic acid
UKKPOQGJXJMCOL	PXROVPEISA	UKKPOQGJXJMCOL-PXROVPEISA-N	10	466.3294	0.63559141	146.1656377	360.0;1492.0;1244.0	26	315.20798464283007_20.6;323.1917661975894_73.4;449.31848208280513_328.7	315.20798464283007:C17H29O5;323.1917661975894:C18H29O5;449.31848208280513:C27H44O5	C27H46O6	467.3315	[M+H]+	466.324	60	3	3	3alpha,7alpha,12alpha,25-Tetrahydroxy-5beta-cholestan-26-oic acid
FAYYTQMQTAKHRM	ZUDDRWFYSA	FAYYTQMQTAKHRM-ZUDDRWFYSA-N	8	466.3294	0.63559141	146.1656377	360.0;1492.0;1244.0	26	315.20798464283007_20.6;323.1917661975894_73.4;449.31848208280513_328.7	315.20798464283007:C17H29O5;323.1917661975894:C18H29O5;449.31848208280513:C27H44O5	C27H46O6	467.3315	[M+H]+	466.324	60	3	3	3alpha,7alpha,12alpha,24-Tetrahydroxy-5alpha-cholestan-26-oic acid
MWMOIWJQWNZGCC	ZUDDRWFYSA	MWMOIWJQWNZGCC-ZUDDRWFYSA-N	6	466.3294	0.63559141	146.1656377	360.0;1492.0;1244.0	26	315.20798464283007_20.6;323.1917661975894_73.4;449.31848208280513_328.7	315.20798464283007:C17H29O5;323.1917661975894:C18H29O5;449.31848208280513:C27H44O5	C27H46O6	467.3315	[M+H]+	466.324	60	3	3	3alpha,7alpha,12alpha,23-Tetrahydroxy-5beta-cholestan-26-oic acid
FAYYTQMQTAKHRM	ZUDDRWFYSA	FAYYTQMQTAKHRM-ZUDDRWFYSA-N	5	466.3294	0.63559141	146.1656377	360.0;1492.0;1244.0	26	315.20798464283007_20.6;323.1917661975894_73.4;449.31848208280513_328.7	315.20798464283007:C17H29O5;323.1917661975894:C18H29O5;449.31848208280513:C27H44O5	C27H46O6	467.3315	[M+H]+	466.324	60	3	3	3alpha,7alpha,12alpha,24-Tetrahydroxy-5alpha-cholestan-26-oic acid
MDFNVHMQCZHMCN	ZUDDRWFYSA	MDFNVHMQCZHMCN-ZUDDRWFYSA-N	4	466.3294	0.63559141	146.1656377	360.0;1492.0;1244.0	26	315.20798464283007_20.6;323.1917661975894_73.4;449.31848208280513_328.7	315.20798464283007:C17H29O5;323.1917661975894:C18H29O5;449.31848208280513:C27H44O5	C27H46O6	467.3315	[M+H]+	466.324	60	3	3	3alpha,7alpha,12alpha,22-Tetrahydroxy-5beta-cholestan-26-oic acid
BHYOQNUELFTYRT	WEWVNJLASA	BHYOQNUELFTYRT-WEWVNJLASA-N	1	466.3117	0.617884554	142.0936288	896.0;348.0;1144.0	26	324.1742444270657_10.4;340.2747738981819_26.0;449.31848208280513_328.7	324.1742444270657:C18H26O3S;340.2747738981819:C24H38O;449.31848208280513:C27H44O3S	C27H46O4S	467.3315	[M+H]+	466.324	60	3	3	cholesterol sulfate
CGPYXOCZBMZIIR	ZUDDRWFYSA	CGPYXOCZBMZIIR-ZUDDRWFYSA-N	14	466.3294	0.570563436	131.2112896	360.0;1244.0	26	295.2607499860195_25.7;449.31848208280513_328.7	295.2607499860195:C19H32O2;449.31848208280513:C27H44O5	C27H46O6	467.3315	[M+H]+	466.324	60	2	2	2beta,3alpha,7alpha,12alpha-Tetrahydroxy-5beta-cholestan-26-oic acid
HQMODQLSLMTEGC	ZUDDRWFYSA	HQMODQLSLMTEGC-ZUDDRWFYSA-N	13	466.3294	0.570563436	131.2112896	360.0;1244.0	26	295.2607499860195_25.7;449.31848208280513_328.7	295.2607499860195:C19H32O2;449.31848208280513:C27H44O5	C27H46O6	467.3315	[M+H]+	466.324	60	2	2	1beta,3alpha,7alpha,12alpha-Tetrahydroxy-5beta-cholestan-26-oic acid
HQMODQLSLMTEGC	ZUDDRWFYSA	HQMODQLSLMTEGC-ZUDDRWFYSA-N	7	466.3294	0.570563436	131.2112896	360.0;1244.0	26	295.2607499860195_25.7;449.31848208280513_328.7	295.2607499860195:C19H32O2;449.31848208280513:C27H44O5	C27H46O6	467.3315	[M+H]+	466.324	60	2	2	1beta,3alpha,7alpha,12alpha-Tetrahydroxy-5beta-cholestan-26-oic acid
CGPYXOCZBMZIIR	ZUDDRWFYSA	CGPYXOCZBMZIIR-ZUDDRWFYSA-N	3	466.3294	0.570563436	131.2112896	360.0;1244.0	26	295.2607499860195_25.7;449.31848208280513_328.7	295.2607499860195:C19H32O2;449.31848208280513:C27H44O5	C27H46O6	467.3315	[M+H]+	466.324	60	2	2	2beta,3alpha,7alpha,12alpha-Tetrahydroxy-5beta-cholestan-26-oic acid
RVAJJSHFHVWNHR	JLEMLHTASA	RVAJJSHFHVWNHR-JLEMLHTASA-N	9	466.3294	0.539630547	124.0977173	360	26	449.31848208280513_328.7	449.31848208280513:C27H44O5	C27H46O6	467.3315	[M+H]+	466.324	60	1	1	3alpha,6alpha,7alpha,12alpha-Tetrahydroxy-5beta-cholestan-26-oic acid
OVRNDRQMDRJTHS	UHFFFAOYSA	OVRNDRQMDRJTHS-UHFFFAOYSA-N	1	221.0899	0	0	NA	20	NA	NA	C8H15NO6	494.2135	[M+H]+	493.204	185	1	1	GalNAc&beta;1-4GlcNAc&beta;-Sp
HLISFLFEEBTXRV	HZJYTTRNSA	HLISFLFEEBTXRV-HZJYTTRNSA-N	1	521.2753	1	56.01899086	896.0;853.0;696.0;448.0;1079.0;696.0;896.0	61	133.0870761509001_9.7;229.18192819684666_19.0;324.1272854794564_4.8;404.2808004060821_8.2;419.22958970796765_42.4;464.2214875328058_3.2;474.26529162101326_18.5	133.0870761509001:C6H10O3;229.18192819684666:C13H22O3;324.1272854794564:C12H23NO7P;404.2808004060821:C21H38O5P;419.22958970796765:C20H35O7P;464.2214875328058:C21H34O9P;474.26529162101326:C23H42NO7P	C24H44NO9P	522.2983	[M+H]+	521.29	18	7	7	PS(18:2(9Z,12Z)/0:0)
JZWNYZVVZXZRRH	KTKRTIGZSA	JZWNYZVVZXZRRH-KTKRTIGZSA-N	1	523.291	1	22.52267532	708.0;696.0	21	307.2709496941916_4.0;421.2453223650437_43.5	307.2709496941916:C20H34O2;421.2453223650437:C20H37O7P	C24H46NO9P	524.3138	[M+H]+	523.306	94	2	2	PS(18:1(9Z)/0:0)
ZAYHYNGKERKFHJ	ZRVUQIMUSA	ZAYHYNGKERKFHJ-ZRVUQIMUSA-N	8	570.4437	1	252.6282775	712.0;360.0	2	309.23053902447737_51.5;553.4245627127979_999.0	309.23053902447737:C22H30O;553.4245627127979:C40H56O	C40H58O2	571.4366	[M+H]+	570.43	49	2	2	Parasiloxanthin/ 7,8-Dihydrozeaxanthin
NJDYXCXZPKNDPR	ABMRICDRSA	NJDYXCXZPKNDPR-ABMRICDRSA-N	4	570.4437	1	252.6282775	712.0;360.0	2	309.23053902447737_51.5;553.4245627127979_999.0	309.23053902447737:C22H30O;553.4245627127979:C40H56O	C40H58O2	571.4366	[M+H]+	570.43	49	2	2	1,1'-(OH)2-3,4-Didehydrolycopene
WDDWAHBJFHEOHV	XWJYYVJYSA	WDDWAHBJFHEOHV-XWJYYVJYSA-N	3	570.4437	1	252.6282775	712.0;360.0	2	309.23053902447737_51.5;553.4245627127979_999.0	309.23053902447737:C22H30O;553.4245627127979:C40H56O	C40H58O2	571.4366	[M+H]+	570.43	49	2	2	3,1'-(OH)2-&gamma;-Carotene
ZAYHYNGKERKFHJ	ZRVUQIMUSA	ZAYHYNGKERKFHJ-ZRVUQIMUSA-N	2	570.4437	1	252.6282775	712.0;360.0	2	309.23053902447737_51.5;553.4245627127979_999.0	309.23053902447737:C22H30O;553.4245627127979:C40H56O	C40H58O2	571.4366	[M+H]+	570.43	49	2	2	Parasiloxanthin/ 7,8-Dihydrozeaxanthin
VDFVQEJGOSCZNZ	HNNISBQLSA	VDFVQEJGOSCZNZ-HNNISBQLSA-N	7	570.4437	0.994568236	251.2560602	960.0;360.0	2	309.23053902447737_51.5;553.4245627127979_999.0	309.23053902447737:C22H29O;553.4245627127979:C40H56O	C40H58O2	571.4366	[M+H]+	570.43	49	2	2	2,6-Cyclolycopene-1,5-diol
BMVRDJXDSMPZGO	POVXXGCKSA	BMVRDJXDSMPZGO-POVXXGCKSA-N	6	570.4437	0.992929225	250.8419997	1060.0;360.0	2	309.23053902447737_51.5;553.4245627127979_999.0	309.23053902447737:C22H27O;553.4245627127979:C40H56O	C40H58O2	571.4366	[M+H]+	570.43	49	2	2	cis-5,6-Dihydro-5,6-dihydroxy-carotene
JKQXZKUSFCKOGQ	DKLMTRRASA	JKQXZKUSFCKOGQ-DKLMTRRASA-N	5	568.428	0.041450138	10.47147687	712	2	309.23053902447737_51.5	309.23053902447737:C22H30O	C40H56O2	571.4366	[M+H]+	570.43	49	1	1	Zeaxanthin
GVEAYVLWDAFXET	KGRAMKHKSA	GVEAYVLWDAFXET-KGRAMKHKSA-N	1	572.4553	0	0	NA	2	NA	NA	C35H60N2O4	571.4366	[M+H]+	570.43	49	1	1	Pancuronium
BBHULGPKYCCBME	KUCZYBFWSA	BBHULGPKYCCBME-KUCZYBFWSA-N	1	572.4441	1	407.7745382	1303.0;896.0;708.0;908.0;360.0;808.0;348.0;348.0;448.0;448.0	21	243.19806679880728_51.1;261.2092304546735_227.6;271.193547805674_20.9;473.31908447221923_9.6;487.33847091146333_33.8;514.3714377810496_42.5;519.4162723611172_12.7;537.4290564657424_116.2;540.387745467639_35.1;555.4407847489734_999.0	243.19806679880728:C14H26O3;261.2092304546735:C14H26O4;271.193547805674:C15H28O4;473.31908447221923:C29H45O5;487.33847091146333:C30H47O5;514.3714377810496:C32H51O5;519.4162723611172:C32H53O5;537.4290564657424:C36H59O3;540.387745467639:C34H54O5;555.4407847489734:C36H58O4	C36H60O5	573.4523	[M+H]+	572.446	22	10	10	DG(13:0/20:5(5Z,8Z,11Z,14Z,17Z)/0:0)[iso2]
SAQBOLDBFLXXPW	MRGSADCMSA	SAQBOLDBFLXXPW-MRGSADCMSA-N	5	572.4593	0.842645277	343.6092888	720.0;896.0;360.0;1060.0;448.0	21	514.3714377810496_42.5;519.4162723611172_12.7;537.4290564657424_116.2;540.387745467639_35.1;555.4407847489734_999.0	514.3714377810496:C36H51O2;519.4162723611172:C36H53O2;537.4290564657424:C40H56;540.387745467639:C38H54O2;555.4407847489734:C40H58O	C40H60O2	573.4523	[M+H]+	572.446	22	5	5	5,6-Dihydro-5,6-dihydroxy-y,y-carotene
DCNLLBVWQNTIMR	PJQROKOUSA	DCNLLBVWQNTIMR-PJQROKOUSA-N	6	572.4593	0.825271507	336.5247078	720.0;896.0;360.0;1144.0;1508.0	21	514.3714377810496_42.5;519.4162723611172_12.7;537.4290564657424_116.2;540.387745467639_35.1;555.4407847489734_999.0	514.3714377810496:C36H51O2;519.4162723611172:C36H52O2;537.4290564657424:C40H56;540.387745467639:C38H54O2;555.4407847489734:C40H58O	C40H60O2	573.4523	[M+H]+	572.446	22	5	5	Dihydroparasiloxanthin/ 7,8,7',8'-Tetrahydrozeaxanthin
DCNLLBVWQNTIMR	PJQROKOUSA	DCNLLBVWQNTIMR-PJQROKOUSA-N	2	572.4593	0.825271507	336.5247078	720.0;896.0;360.0;1144.0;1508.0	21	514.3714377810496_42.5;519.4162723611172_12.7;537.4290564657424_116.2;540.387745467639_35.1;555.4407847489734_999.0	514.3714377810496:C36H51O2;519.4162723611172:C36H52O2;537.4290564657424:C40H56;540.387745467639:C38H54O2;555.4407847489734:C40H58O	C40H60O2	573.4523	[M+H]+	572.446	22	5	5	Dihydroparasiloxanthin/ 7,8,7',8'-Tetrahydrozeaxanthin
FOHPEEJTFCJHNI	FIKDCGPASA	FOHPEEJTFCJHNI-FIKDCGPASA-N	4	572.4593	0.758394379	309.2539177	720.0;896.0;360.0	21	537.4290564657424_116.2;540.387745467639_35.1;555.4407847489734_999.0	537.4290564657424:C40H56;540.387745467639:C38H54O2;555.4407847489734:C40H58O	C40H60O2	573.4523	[M+H]+	572.446	22	3	3	Dihydroxylycopene/ OH-Rhodopin
QWBRVLJPJJNHCQ	SDTALWBMSA	QWBRVLJPJJNHCQ-SDTALWBMSA-N	3	572.4593	0.758394379	309.2539177	720.0;896.0;360.0	21	537.4290564657424_116.2;540.387745467639_35.1;555.4407847489734_999.0	537.4290564657424:C40H56;540.387745467639:C38H54O2;555.4407847489734:C40H58O	C40H60O2	573.4523	[M+H]+	572.446	22	3	3	OH-Demethylspheroidene
DROPZFYLKZBLFH	UHFFFAOYSA	DROPZFYLKZBLFH-UHFFFAOYSA-N	3	606.4624	1	158.5061764	708.0;708.0;896.0;992.0;796.0;1092.0;883.0;696.0;796.0;708.0;896.0;448.0;883.0;348.0;883.0;796.0;896.0;696.0;783.0;908.0;883.0;683.0;796.0;896.0;883.0;708.0;783.0;670.0;783.0;908.0;335.0;360.0;908.0;908.0;808.0;448.0	252	215.0727413683049_2.0;222.06623305495242_0.3;226.09544624534036_0.7;238.09061824302975_0.8;243.0682315378806_8.0;245.21360696169134_0.3;252.07827444252263_5.8;254.0831188079252_10.9;257.08402127206045_2.8;266.0543457919463_1.2;266.0918704019423_1.4;284.09793852354966_1.1;312.2920066937014_0.6;313.2279381326848_24.5;337.18560122260374_13.5;341.20679384459675_8.6;350.21291069443646_49.2;351.1599989…	215.0727413683049:C6H13O6P;222.06623305495242:C8H17O5P;226.09544624534036:C8H17O5P;238.09061824302975:C9H19O5P;243.0682315378806:C7H13O7P;245.21360696169134:C14H26O3;252.07827444252263:C9H17O6P;254.0831188079252:C9H19O6P;257.08402127206045:C8H15O7P;266.0543457919463:C9H17O7P;266.0918704019423:C10H19O6P;284.09793852354966:C10H19O7P;312.2920066937014:C20H40O2;313.2279381326848:C18H34O4;337.18560122…	C33H67O7P	607.4591	[M+H]+	606.451	2	36	36	PA(O-18:0/12:0)
AXTWIJRMOQPSLU	UHFFFAOYSA	AXTWIJRMOQPSLU-UHFFFAOYSA-N	2	606.4624	0.982438293	155.7225373	708.0;708.0;896.0;992.0;796.0;1092.0;696.0;796.0;708.0;896.0;448.0;883.0;348.0;883.0;796.0;896.0;783.0;696.0;908.0;883.0;683.0;796.0;896.0;883.0;783.0;670.0;783.0;908.0;335.0;696.0;908.0;908.0;808.0;448.0	252	215.0727413683049_2.0;222.06623305495242_0.3;226.09544624534036_0.7;238.09061824302975_0.8;243.0682315378806_8.0;252.07827444252263_5.8;254.0831188079252_10.9;257.08402127206045_2.8;266.0543457919463_1.2;266.0918704019423_1.4;284.09793852354966_1.1;313.2279381326848_24.5;337.18560122260374_13.5;341.20679384459675_8.6;350.21291069443646_49.2;351.1599989503688_0.8;353.3140750404646_6.0;354.27038782…	215.0727413683049:C6H13O6P;222.06623305495242:C8H17O5P;226.09544624534036:C8H17O5P;238.09061824302975:C9H19O5P;243.0682315378806:C7H13O7P;252.07827444252263:C9H17O6P;254.0831188079252:C9H19O6P;257.08402127206045:C8H15O7P;266.0543457919463:C9H17O7P;266.0918704019423:C10H19O6P;284.09793852354966:C10H19O7P;313.2279381326848:C18H34O4;337.18560122260374:C15H29O6P;341.20679384459675:C15H31O6P;350.21291…	C33H67O7P	607.4591	[M+H]+	606.451	2	34	34	PA(O-16:0/14:0)
MIQIFBIWUBAPTB	UHFFFAOYSA	MIQIFBIWUBAPTB-UHFFFAOYSA-N	1	606.4549	0.505899808	80.18824423	1101.0;1201.0;1001.0;1392.0;1349.0;1392.0;1349.0;1549.0;1492.0;1449.0;1101.0;1504.0;1756.0;1668.0;1492.0;1756.0;1349.0;1330.0;808.0;1392.0;1201.0;1516.0;820.0;796.0;1492.0;1504.0	252	109.08744483273078_7.2;161.11835164280922_9.1;200.11414525922658_0.3;233.21056822509127_0.5;245.21360696169134_0.3;246.2299287537347_1.3;312.24247874749403_48.2;332.2017805167732_1.8;335.2504904087755_0.8;337.24647511007424_13.5;348.26531981814287_31.5;353.27734825532673_3.3;354.2703878285353_8.1;362.2810963987707_3.2;376.2978122508812_10.6;381.3060116813837_0.4;467.3322804091745_11.9;471.3424810…	109.08744483273078:C7H12N;161.11835164280922:C11H16N;200.11414525922658:C14H16O;233.21056822509127:C16H25N;245.21360696169134:C17H24N;246.2299287537347:C17H27N;312.24247874749403:C21H31NO;332.2017805167732:C23H28NO;335.2504904087755:C24H31N;337.24647511007424:C23H29NO;348.26531981814287:C25H35N;353.27734825532673:C24H34NO;354.2703878285353:C24H34NO;362.2810963987707:C26H37N;376.2978122508812:C27H…	C42H58N2O	607.4591	[M+H]+	606.451	2	26	26	Staphidine
QXUJUCDNIZRFCB	WGOHPZMTSA	QXUJUCDNIZRFCB-WGOHPZMTSA-N	2	630.4624	1	380.9117137	435.0;348.0;796.0;460.0;720.0;460.0;360.0;883.0;796.0;783.0;1160.0;808.0;696.0;696.0;908.0;783.0;796.0;696.0;708.0;796.0;708.0;808.0;683.0;895.0;696.0;708.0;696.0;795.0;808.0;696.0;696.0;783.0;460.0;1092.0;448.0;335.0	202	178.00237030598828_3.5;212.00812238126053_3.6;252.03586646974736_0.3;266.09468569372206_1.7;267.10815389736166_8.1;281.2817377213703_2.6;333.1183120532883_4.4;333.19275928515657_49.8;334.1582172341639_67.1;335.1556557009737_129.1;347.1583828520764_8.3;349.17951968237844_23.4;349.22468251429683_451.7;349.27822580913266_6.1;352.208401298006_22.5;360.2127277262695_458.4;362.2516504306846_15.8;363.15…	178.00237030598828:C5H9O5P;212.00812238126053:C5H9O7P;252.03586646974736:C8H13O7P;266.09468569372206:C10H19O6P;267.10815389736166:C10H19O6P;281.2817377213703:C19H36O;333.1183120532883:C14H24O7P;333.19275928515657:C16H31O5P;334.1582172341639:C15H27O6P;335.1556557009737:C15H27O6P;347.1583828520764:C16H29O6P;349.17951968237844:C16H29O6P;349.22468251429683:C17H33O5P;349.27822580913266:C22H38O3;352.20…	C35H67O7P	631.4563	[M+H]+	630.447	46	36	36	PA(P-16:0/16:1(9Z))
QZQMQKONPVSXIJ	ACEPQHJJSA	QZQMQKONPVSXIJ-ACEPQHJJSA-N	3	630.4624	0.973642749	370.8719279	435.0;348.0;796.0;348.0;883.0;348.0;796.0;883.0;696.0;683.0;1160.0;783.0;696.0;696.0;908.0;895.0;783.0;808.0;348.0;708.0;796.0;708.0;808.0;908.0;696.0;360.0;696.0;1047.0;696.0;947.0;696.0;783.0;1092.0;708.0;448.0;335.0	202	178.00237030598828_3.5;212.00812238126053_3.6;252.03586646974736_0.3;266.09468569372206_1.7;267.10815389736166_8.1;281.2817377213703_2.6;333.1183120532883_4.4;333.19275928515657_49.8;334.1582172341639_67.1;335.1556557009737_129.1;342.1542432773223_12.2;347.1583828520764_8.3;349.17951968237844_23.4;349.22468251429683_451.7;349.27822580913266_6.1;352.208401298006_22.5;360.2127277262695_458.4;363.15…	178.00237030598828:C5H9O5P;212.00812238126053:C5H9O7P;252.03586646974736:C8H13O7P;266.09468569372206:C10H19O6P;267.10815389736166:C10H19O6P;281.2817377213703:C19H37O;333.1183120532883:C14H24O7P;333.19275928515657:C16H28O5P;334.1582172341639:C15H27O6P;335.1556557009737:C15H27O6P;342.1542432773223:C17H29O5P;347.1583828520764:C16H29O6P;349.17951968237844:C16H30O6P;349.22468251429683:C17H33O5P;349.27…	C35H67O7P	631.4563	[M+H]+	630.447	46	36	36	PA(P-18:0/14:1(9Z))
DKXNBNKWCZZMJT	UHFFFAOYSA	DKXNBNKWCZZMJT-UHFFFAOYSA-N	1	342.1162	1	15.1550584	1256.0;1168.0;708.0;360.0;696.0;1244.0;808.0;1244.0	318	55.016348267840456_0.1;122.05993452571381_0.4;196.0940564167697_0.2;226.10564640566128_2.3;242.0960929126784_0.2;250.05983070688066_1.4;268.07903541699636_3.5;325.10305499550225_61.2	55.016348267840456:C3H4O;122.05993452571381:C4H8O4;196.0940564167697:C7H13O6;226.10564640566128:C8H15O7;242.0960929126784:C8H15O8;250.05983070688066:C9H14O8;268.07903541699636:C9H16O9;325.10305499550225:C12H20O10	C12H22O11	685.2465	[M+H]+	684.239	9	8	8	Galabiose
ZLSYCIYRYZUJCZ	LXCDPPTBSA	ZLSYCIYRYZUJCZ-LXCDPPTBSA-N	1	705.4451	1	171.3302906	696.0;1392.0;696.0;460.0	14	380.17897331446363_3.3;396.20156843737175_6.5;540.309157864677_41.0;560.3948963068169_999.0	380.17897331446363:C16H28O10;396.20156843737175:C21H32O7;540.309157864677:C28H44O10;560.3948963068169:C33H52NO6	C39H63NO10	706.4618	[M+H]+	705.452	13	4	4	beta1-Chaconine
YBVBAADKGSPXRD	NXVVXOECSA	YBVBAADKGSPXRD-NXVVXOECSA-N	11	705.458	0.822741835	140.9605977	796.0;448.0;783.0	14	396.20156843737175_6.5;540.309157864677_41.0;560.3948963068169_999.0	396.20156843737175:C17H31O8P;540.309157864677:C24H45NO10P;560.3948963068169:C30H55O7P	C36H68NO10P	706.4618	[M+H]+	705.452	13	3	3	PS(12:0/18:1(9Z))
FPOAXUHFEREKGJ	NXVVXOECSA	FPOAXUHFEREKGJ-NXVVXOECSA-N	9	705.458	0.822741835	140.9605977	796.0;448.0;783.0	14	396.20156843737175_6.5;540.309157864677_41.0;560.3948963068169_999.0	396.20156843737175:C17H31O8P;540.309157864677:C24H45NO10P;560.3948963068169:C30H55O7P	C36H68NO10P	706.4618	[M+H]+	705.452	13	3	3	PS(18:1(9Z)/12:0)
HNCLEOPLOULAGW	NXVVXOECSA	HNCLEOPLOULAGW-NXVVXOECSA-N	8	705.458	0.822613918	140.9386817	808.0;448.0;783.0	14	396.20156843737175_6.5;540.309157864677_41.0;560.3948963068169_999.0	396.20156843737175:C17H31O8P;540.309157864677:C24H45NO10P;560.3948963068169:C30H55O7P	C36H68NO10P	706.4618	[M+H]+	705.452	13	3	3	PS(17:1(9Z)/13:0)
PKMNPJWPCLRQLZ	NXVVXOECSA	PKMNPJWPCLRQLZ-NXVVXOECSA-N	2	705.458	0.822613918	140.9386817	808.0;448.0;783.0	14	396.20156843737175_6.5;540.309157864677_41.0;560.3948963068169_999.0	396.20156843737175:C17H31O8P;540.309157864677:C24H45NO10P;560.3948963068169:C30H55O7P	C36H68NO10P	706.4618	[M+H]+	705.452	13	3	3	PS(13:0/17:1(9Z))
DPYXPLKOAXFWHZ	SQFISAMPSA	DPYXPLKOAXFWHZ-SQFISAMPSA-N	10	705.458	0.804488529	137.8332534	448.0;783.0	14	540.309157864677_41.0;560.3948963068169_999.0	540.309157864677:C24H45NO10P;560.3948963068169:C30H55O7P	C36H68NO10P	706.4618	[M+H]+	705.452	13	2	2	PS(14:0/16:1(9Z))
ZZTXSLYSBMQDFI	SQFISAMPSA	ZZTXSLYSBMQDFI-SQFISAMPSA-N	7	705.458	0.804488529	137.8332534	448.0;783.0	14	540.309157864677_41.0;560.3948963068169_999.0	540.309157864677:C24H45NO10P;560.3948963068169:C30H55O7P	C36H68NO10P	706.4618	[M+H]+	705.452	13	2	2	PS(16:1(9Z)/14:0)
KFCGUMOYEPTFQZ	BENRWUELSA	KFCGUMOYEPTFQZ-BENRWUELSA-N	6	705.458	0.804488529	137.8332534	448.0;783.0	14	540.309157864677_41.0;560.3948963068169_999.0	540.309157864677:C24H45NO10P;560.3948963068169:C30H55O7P	C36H68NO10P	706.4618	[M+H]+	705.452	13	2	2	PS(16:0/14:1(9Z))
GMPDLPNVIBZLQI	QBFSEMIESA	GMPDLPNVIBZLQI-QBFSEMIESA-N	5	705.458	0.804488529	137.8332534	448.0;783.0	14	540.309157864677_41.0;560.3948963068169_999.0	540.309157864677:C24H45NO10P;560.3948963068169:C30H55O7P	C36H68NO10P	706.4618	[M+H]+	705.452	13	2	2	PS(15:1(9Z)/15:0)
IJYIRIPEVZBRDQ	OWBHPGMISA	IJYIRIPEVZBRDQ-OWBHPGMISA-N	4	705.458	0.804488529	137.8332534	448.0;783.0	14	540.309157864677_41.0;560.3948963068169_999.0	540.309157864677:C24H45NO10P;560.3948963068169:C30H55O7P	C36H68NO10P	706.4618	[M+H]+	705.452	13	2	2	PS(15:0/15:1(9Z))
WZBGKKQULJHEDP	BENRWUELSA	WZBGKKQULJHEDP-BENRWUELSA-N	3	705.458	0.804488529	137.8332534	448.0;783.0	14	540.309157864677_41.0;560.3948963068169_999.0	540.309157864677:C24H45NO10P;560.3948963068169:C30H55O7P	C36H68NO10P	706.4618	[M+H]+	705.452	13	2	2	PS(14:1(9Z)/16:0)
BDNZANPABAQRBQ	LGUFXXKBSA	BDNZANPABAQRBQ-LGUFXXKBSA-N	12	705.4604	0.635392018	108.8618991	1492.0;1256.0;1504.0;1349.0;1516.0	14	275.1889333599213_49.3;307.21804955001016_1.9;383.2321793351504_36.9;540.309157864677_41.0;560.3948963068169_999.0	275.1889333599213:C17H23NO2;307.21804955001016:C19H28O3;383.2321793351504:C24H32O4;540.309157864677:C31H41NO7;560.3948963068169:C37H55NO3	C43H63NO7	706.4618	[M+H]+	705.452	13	5	5	Spirolide C
DWHRTOHTUJFITL	IFVCHSSZSA	DWHRTOHTUJFITL-IFVCHSSZSA-N	10	715.5152	1	772.8477262	783.0;665.0;896.0;665.0;708.0;883.0;696.0;796.0;1147.0;695.0;783.0;796.0;883.0;1291.0;1103.0;348.0;360.0;653.0;908.0;653.0;708.0;783.0;683.0;1092.0;670.0;853.0;448.0;712.0;335.0;348.0;783.0;783.0;853.0;683.0;448.0;696.0;708.0;883.0;879.0;783.0;808.0;708.0;895.0;908.0;795.0;796.0;853.0;653.0;796.0	241	281.2817377213703_2.6;283.0756912020951_1.6;325.20164656880905_135.5;333.19275928515657_49.8;335.1556557009737_129.1;337.15872399992423_999.0;338.20657621504097_16.2;342.2290786389189_14.7;347.1583828520764_8.3;349.17951968237844_23.4;349.22468251429683_451.7;363.1536230776213_8.5;364.2063938903975_8.7;365.19108676097323_182.7;373.18557791475683_4.2;375.18772820744584_23.3;376.1856965167337_30.8;…	281.2817377213703:C19H34O;283.0756912020951:C9H18NO7P;325.20164656880905:C18H30O5;333.19275928515657:C16H29O5P;335.1556557009737:C14H26NO6P;337.15872399992423:C14H28NO6P;338.20657621504097:C19H32O5;342.2290786389189:C19H32O5;347.1583828520764:C16H29O6P;349.17951968237844:C16H29O6P;349.22468251429683:C17H31O5P;363.1536230776213:C15H28NO7P;364.2063938903975:C17H31O6P;365.19108676097323:C16H30NO6P;3…	C39H74NO8P	716.5305	[M+H]+	715.523	46	49	49	PE(20:1(11Z)/14:1(9Z))
UALNVYZBISOVQV	IFVCHSSZSA	UALNVYZBISOVQV-IFVCHSSZSA-N	4	715.5152	0.977670206	755.5901955	653.0;908.0;783.0;653.0;708.0;665.0;896.0;665.0;708.0;783.0;683.0;883.0;1092.0;670.0;853.0;448.0;696.0;712.0;335.0;796.0;348.0;783.0;783.0;853.0;1092.0;448.0;896.0;696.0;695.0;883.0;879.0;783.0;783.0;796.0;908.0;895.0;908.0;795.0;796.0;883.0;1291.0;1103.0;348.0;360.0;808.0;796.0	241	281.2817377213703_2.6;283.0756912020951_1.6;325.20164656880905_135.5;335.1556557009737_129.1;337.15872399992423_999.0;338.20657621504097_16.2;342.2290786389189_14.7;347.1583828520764_8.3;349.22468251429683_451.7;363.1536230776213_8.5;364.2063938903975_8.7;365.19108676097323_182.7;375.18772820744584_23.3;376.1856965167337_30.8;389.1839730124155_3.0;390.21727152205995_10.4;405.14753582906917_11.8;4…	281.2817377213703:C19H34O;283.0756912020951:C9H18NO7P;325.20164656880905:C18H30O5;335.1556557009737:C14H28NO6P;337.15872399992423:C14H28NO6P;338.20657621504097:C19H32O5;342.2290786389189:C19H32O5;347.1583828520764:C15H28NO6P;349.22468251429683:C17H31O5P;363.1536230776213:C15H28NO7P;364.2063938903975:C17H31O6P;365.19108676097323:C16H30NO6P;375.18772820744584:C18H33O6P;376.1856965167337:C17H32NO6P;…	C39H74NO8P	716.5305	[M+H]+	715.523	46	46	46	PE(14:1(9Z)/20:1(11Z))
BERWUBMUYXYSAS	DUZKARGPSA	BERWUBMUYXYSAS-DUZKARGPSA-N	24	715.5152	0.95174376	735.5530008	653.0;460.0;896.0;708.0;708.0;653.0;896.0;708.0;708.0;783.0;683.0;883.0;1092.0;670.0;853.0;448.0;696.0;335.0;796.0;348.0;783.0;853.0;783.0;448.0;696.0;796.0;883.0;879.0;783.0;783.0;808.0;896.0;883.0;695.0;908.0;808.0;796.0;883.0;1291.0;1103.0;348.0;1103.0;360.0;795.0;796.0	241	263.2707704775822_16.0;281.2817377213703_2.6;283.0756912020951_1.6;335.1556557009737_129.1;337.15872399992423_999.0;338.20657621504097_16.2;342.2290786389189_14.7;347.1583828520764_8.3;349.22468251429683_451.7;360.2127277262695_458.4;363.1536230776213_8.5;364.2063938903975_8.7;365.19108676097323_182.7;375.18772820744584_23.3;376.1856965167337_30.8;389.1839730124155_3.0;390.21727152205995_10.4;405…	263.2707704775822:C19H35;281.2817377213703:C19H35O;283.0756912020951:C9H18NO7P;335.1556557009737:C14H26NO6P;337.15872399992423:C14H26NO6P;338.20657621504097:C19H32O5;342.2290786389189:C19H32O5;347.1583828520764:C15H28NO6P;349.22468251429683:C17H31O5P;360.2127277262695:C18H33O5P;363.1536230776213:C15H28NO7P;364.2063938903975:C17H31O6P;365.19108676097323:C16H30NO6P;375.18772820744584:C18H33O6P;376.…	C39H74NO8P	716.5305	[M+H]+	715.523	46	45	45	PE(19:1(9Z)/15:1(9Z))
QONZHKTZKTUIMU	UHFFFAOYSA	QONZHKTZKTUIMU-UHFFFAOYSA-N	2	713.4995	0.949522934	733.8366406	695.0;896.0;696.0;796.0;696.0;708.0;708.0;895.0;896.0;920.0;720.0;795.0;683.0;683.0;683.0;1092.0;883.0;770.0;653.0;348.0;696.0;435.0;796.0;348.0;795.0;783.0;683.0;653.0;683.0;696.0;708.0;853.0;979.0;683.0;808.0;896.0;696.0;908.0;708.0;683.0;1091.0;783.0;1303.0;448.0;460.0;696.0;696.0	241	283.0756912020951_1.6;335.1556557009737_129.1;337.15872399992423_999.0;347.1583828520764_8.3;362.2516504306846_15.8;363.1536230776213_8.5;365.19108676097323_182.7;375.18772820744584_23.3;376.1856965167337_30.8;376.24022704321675_4.1;387.17390579140624_34.9;388.18257144287026_10.6;389.1839730124155_3.0;390.21727152205995_10.4;405.14753582906917_11.8;406.2151324301781_10.5;408.2275415060359_6.5;413…	283.0756912020951:C9H18NO7P;335.1556557009737:C14H26NO6P;337.15872399992423:C14H28NO6P;347.1583828520764:C15H28NO6P;362.2516504306846:C22H34O4;363.1536230776213:C15H28NO7P;365.19108676097323:C16H32NO6P;375.18772820744584:C17H30NO6P;376.1856965167337:C17H30NO6P;376.24022704321675:C19H37O5P;387.17390579140624:C18H32NO6P;388.18257144287026:C18H32NO6P;389.1839730124155:C18H32NO6P;390.21727152205995:C…	C39H72NO8P	716.5305	[M+H]+	715.523	46	47	47	1-Palmitoyl-2-linoleoyl PE
SDVNIEVKUKQDTR	XOMYGGGSSA	SDVNIEVKUKQDTR-XOMYGGGSSA-N	22	715.5152	0.941040732	727.2811901	896.0;653.0;796.0;653.0;696.0;708.0;808.0;896.0;808.0;783.0;853.0;683.0;683.0;1092.0;670.0;853.0;448.0;696.0;712.0;335.0;708.0;348.0;783.0;853.0;783.0;448.0;696.0;708.0;879.0;783.0;796.0;896.0;896.0;908.0;708.0;683.0;1291.0;783.0;1103.0;348.0;360.0;696.0;696.0	241	283.0756912020951_1.6;335.1556557009737_129.1;337.15872399992423_999.0;347.1583828520764_8.3;362.2516504306846_15.8;363.1536230776213_8.5;365.19108676097323_182.7;371.2081402353967_35.4;375.18772820744584_23.3;376.1856965167337_30.8;387.17390579140624_34.9;388.18257144287026_10.6;389.1839730124155_3.0;390.21727152205995_10.4;405.14753582906917_11.8;408.2275415060359_6.5;413.20554752650247_10.5;41…	283.0756912020951:C9H18NO7P;335.1556557009737:C14H26NO6P;337.15872399992423:C14H28NO6P;347.1583828520764:C15H28NO6P;362.2516504306846:C22H36O4;363.1536230776213:C15H28NO7P;365.19108676097323:C16H32NO6P;371.2081402353967:C19H33O5P;375.18772820744584:C17H30NO6P;376.1856965167337:C17H30NO6P;387.17390579140624:C18H32NO6P;388.18257144287026:C18H32NO6P;389.1839730124155:C18H32NO6P;390.21727152205995:C1…	C39H74NO8P	716.5305	[M+H]+	715.523	46	43	43	PE(17:0/17:2(9Z,12Z))
QVAHLHSHLMSNDW	BIXSNLIQSA	QVAHLHSHLMSNDW-BIXSNLIQSA-N	11	715.5152	0.938217378	725.0991674	908.0;653.0;708.0;908.0;708.0;865.0;683.0;665.0;783.0;683.0;683.0;1092.0;796.0;670.0;795.0;853.0;448.0;653.0;335.0;796.0;348.0;783.0;853.0;783.0;783.0;448.0;896.0;696.0;895.0;879.0;783.0;683.0;808.0;808.0;695.0;808.0;808.0;695.0;696.0;683.0;1291.0;1103.0;348.0;348.0;360.0;853.0;808.0	241	263.2707704775822_16.0;274.23773321664476_0.7;283.0756912020951_1.6;302.23550047284294_3.3;333.19275928515657_49.8;335.1556557009737_129.1;337.15872399992423_999.0;342.2290786389189_14.7;349.17951968237844_23.4;349.22468251429683_451.7;349.27822580913266_6.1;352.208401298006_22.5;364.2063938903975_8.7;365.19108676097323_182.7;375.18772820744584_23.3;376.1856965167337_30.8;389.1839730124155_3.0;39…	263.2707704775822:C19H35;274.23773321664476:C19H32O;283.0756912020951:C9H18NO7P;302.23550047284294:C17H32O4;333.19275928515657:C16H31O5P;335.1556557009737:C14H28NO6P;337.15872399992423:C14H28NO6P;342.2290786389189:C19H34O5;349.17951968237844:C16H31O6P;349.22468251429683:C17H33O5P;349.27822580913266:C22H38O3;352.208401298006:C16H31O6P;364.2063938903975:C17H33O6P;365.19108676097323:C16H32NO6P;375.1…	C39H74NO8P	716.5305	[M+H]+	715.523	46	47	47	PE(20:2(11Z,14Z)/14:0)
QTOKXCZIKCAIQA	DURLKXOLSA	QTOKXCZIKCAIQA-DURLKXOLSA-N	25	715.5152	0.931170778	719.6532186	908.0;653.0;708.0;708.0;683.0;783.0;783.0;683.0;683.0;1092.0;808.0;670.0;853.0;448.0;653.0;335.0;796.0;348.0;1303.0;783.0;853.0;783.0;895.0;448.0;795.0;696.0;879.0;683.0;783.0;808.0;853.0;653.0;883.0;808.0;883.0;783.0;665.0;448.0;360.0;1291.0;1103.0;348.0;348.0;360.0;895.0;695.0;795.0	241	245.2139198442458_260.6;263.2707704775822_16.0;273.20933707884785_3.3;274.23773321664476_0.7;283.0756912020951_1.6;322.313519739605_2.2;334.1582172341639_67.1;335.1556557009737_129.1;337.15872399992423_999.0;342.2290786389189_14.7;347.1583828520764_8.3;349.17951968237844_23.4;351.20638892559396_121.8;352.208401298006_22.5;363.1536230776213_8.5;364.2063938903975_8.7;365.19108676097323_182.7;375.18…	245.2139198442458:C14H26O3;263.2707704775822:C19H35;273.20933707884785:C15H28O4;274.23773321664476:C19H32O;283.0756912020951:C9H18NO7P;322.313519739605:C22H39O;334.1582172341639:C15H29O6P;335.1556557009737:C15H29O6P;337.15872399992423:C14H28NO6P;342.2290786389189:C19H34O5;347.1583828520764:C16H30O6P;349.17951968237844:C16H30O6P;351.20638892559396:C16H31NO5P;352.208401298006:C16H31O6P;363.15362307…	C39H74NO8P	716.5305	[M+H]+	715.523	46	47	47	PE(22:2(13Z,16Z)/12:0)
VIRFZZCEYTUSRJ	XINOORGGSA	VIRFZZCEYTUSRJ-XINOORGGSA-N	23	715.5152	0.924328064	714.3648428	683.0;653.0;908.0;808.0;653.0;708.0;708.0;908.0;896.0;808.0;783.0;683.0;683.0;1092.0;670.0;853.0;448.0;696.0;712.0;335.0;708.0;348.0;783.0;853.0;783.0;448.0;896.0;696.0;879.0;783.0;796.0;908.0;896.0;908.0;696.0;683.0;1291.0;1103.0;348.0;360.0;1072.0;972.0	241	283.0756912020951_1.6;335.1556557009737_129.1;337.15872399992423_999.0;347.1583828520764_8.3;362.2516504306846_15.8;363.1536230776213_8.5;365.19108676097323_182.7;375.18772820744584_23.3;376.1856965167337_30.8;376.24022704321675_4.1;387.17390579140624_34.9;388.18257144287026_10.6;389.1839730124155_3.0;390.21727152205995_10.4;405.14753582906917_11.8;408.2275415060359_6.5;413.3163918962785_74.6;436…	283.0756912020951:C9H18NO7P;335.1556557009737:C14H28NO6P;337.15872399992423:C14H28NO6P;347.1583828520764:C15H28NO6P;362.2516504306846:C22H36O4;363.1536230776213:C15H28NO7P;365.19108676097323:C16H32NO6P;375.18772820744584:C17H31NO6P;376.1856965167337:C17H31NO6P;376.24022704321675:C19H37O5P;387.17390579140624:C18H32NO6P;388.18257144287026:C18H32NO6P;389.1839730124155:C18H32NO6P;390.21727152205995:C…	C39H74NO8P	716.5305	[M+H]+	715.523	46	42	42	PE(17:2(9Z,12Z)/17:0)
RXKSKZZAOIRFLK	BIXSNLIQSA	RXKSKZZAOIRFLK-BIXSNLIQSA-N	3	715.5152	0.919425954	710.5762578	908.0;653.0;1160.0;708.0;908.0;708.0;865.0;683.0;665.0;783.0;683.0;683.0;1092.0;796.0;670.0;795.0;853.0;448.0;653.0;335.0;796.0;348.0;783.0;853.0;783.0;448.0;896.0;696.0;895.0;879.0;783.0;683.0;808.0;695.0;783.0;695.0;708.0;683.0;1291.0;1103.0;348.0;348.0;360.0;896.0;796.0	241	263.2707704775822_16.0;274.23773321664476_0.7;283.0756912020951_1.6;302.23550047284294_3.3;335.1556557009737_129.1;337.15872399992423_999.0;342.2290786389189_14.7;349.22468251429683_451.7;349.27822580913266_6.1;364.2063938903975_8.7;365.19108676097323_182.7;375.18772820744584_23.3;376.1856965167337_30.8;388.18257144287026_10.6;389.1839730124155_3.0;390.21727152205995_10.4;406.2151324301781_10.5;4…	263.2707704775822:C19H35;274.23773321664476:C19H32O;283.0756912020951:C9H18NO7P;302.23550047284294:C17H32O4;335.1556557009737:C14H28NO6P;337.15872399992423:C14H28NO6P;342.2290786389189:C19H34O5;349.22468251429683:C17H33O5P;349.27822580913266:C22H38O3;364.2063938903975:C17H33O6P;365.19108676097323:C16H32NO6P;375.18772820744584:C17H32NO6P;376.1856965167337:C17H32NO6P;388.18257144287026:C18H33NO6P;3…	C39H74NO8P	716.5305	[M+H]+	715.523	46	45	45	PE(14:0/20:2(11Z,14Z))
XEPGAKWBGZDKCZ	BCTRXSSUSA	XEPGAKWBGZDKCZ-BCTRXSSUSA-N	9	715.5152	0.91871519	710.0269453	695.0;653.0;908.0;808.0;708.0;708.0;708.0;895.0;896.0;920.0;720.0;783.0;683.0;683.0;1092.0;670.0;853.0;448.0;696.0;335.0;796.0;348.0;783.0;853.0;783.0;448.0;896.0;696.0;879.0;783.0;808.0;908.0;883.0;896.0;908.0;696.0;683.0;1291.0;1103.0;348.0;360.0;1072.0;972.0	241	283.0756912020951_1.6;335.1556557009737_129.1;337.15872399992423_999.0;347.1583828520764_8.3;360.2127277262695_458.4;362.2516504306846_15.8;363.1536230776213_8.5;365.19108676097323_182.7;375.18772820744584_23.3;376.1856965167337_30.8;376.24022704321675_4.1;387.17390579140624_34.9;388.18257144287026_10.6;389.1839730124155_3.0;390.21727152205995_10.4;405.14753582906917_11.8;406.2151324301781_10.5;4…	283.0756912020951:C9H18NO7P;335.1556557009737:C14H28NO6P;337.15872399992423:C14H28NO6P;347.1583828520764:C15H28NO6P;360.2127277262695:C18H35O5P;362.2516504306846:C22H36O4;363.1536230776213:C15H28NO7P;365.19108676097323:C16H32NO6P;375.18772820744584:C17H31NO6P;376.1856965167337:C17H31NO6P;376.24022704321675:C19H37O5P;387.17390579140624:C18H32NO6P;388.18257144287026:C18H32NO6P;389.1839730124155:C18…	C39H74NO8P	716.5305	[M+H]+	715.523	46	43	43	PE(18:2(9Z,12Z)/16:0)
MCKGFHJXGTVTMX	DUZKARGPSA	MCKGFHJXGTVTMX-DUZKARGPSA-N	21	715.5152	0.911207398	704.2245656	653.0;460.0;896.0;708.0;708.0;708.0;896.0;708.0;708.0;783.0;683.0;883.0;1092.0;670.0;853.0;448.0;696.0;335.0;796.0;348.0;783.0;853.0;783.0;448.0;696.0;796.0;883.0;879.0;783.0;783.0;808.0;896.0;695.0;908.0;796.0;883.0;1291.0;1103.0;348.0;1103.0;360.0;795.0;796.0	241	263.2707704775822_16.0;281.2817377213703_2.6;283.0756912020951_1.6;335.1556557009737_129.1;337.15872399992423_999.0;338.20657621504097_16.2;342.2290786389189_14.7;347.1583828520764_8.3;360.2127277262695_458.4;363.1536230776213_8.5;365.19108676097323_182.7;375.18772820744584_23.3;376.1856965167337_30.8;389.1839730124155_3.0;390.21727152205995_10.4;405.14753582906917_11.8;406.2151324301781_10.5;408…	263.2707704775822:C19H35;281.2817377213703:C19H35O;283.0756912020951:C9H18NO7P;335.1556557009737:C14H26NO6P;337.15872399992423:C14H26NO6P;338.20657621504097:C19H32O5;342.2290786389189:C19H32O5;347.1583828520764:C15H28NO6P;360.2127277262695:C18H33O5P;363.1536230776213:C15H28NO7P;365.19108676097323:C16H30NO6P;375.18772820744584:C18H33O6P;376.1856965167337:C17H32NO6P;389.1839730124155:C18H34NO6P;390…	C39H74NO8P	716.5305	[M+H]+	715.523	46	43	43	PE(15:1(9Z)/19:1(9Z))
RPFLIISVDLXAHU	DURLKXOLSA	RPFLIISVDLXAHU-DURLKXOLSA-N	20	715.5152	0.909029563	702.541431	908.0;653.0;708.0;896.0;708.0;683.0;783.0;783.0;683.0;683.0;1092.0;808.0;670.0;853.0;448.0;653.0;335.0;796.0;348.0;1303.0;783.0;853.0;783.0;895.0;448.0;795.0;696.0;879.0;783.0;683.0;808.0;683.0;883.0;808.0;808.0;908.0;783.0;665.0;360.0;696.0;1291.0;1103.0;348.0;348.0;360.0;895.0;695.0	241	245.2139198442458_260.6;263.2707704775822_16.0;273.20933707884785_3.3;274.23773321664476_0.7;283.0756912020951_1.6;322.313519739605_2.2;334.1582172341639_67.1;335.1556557009737_129.1;337.15872399992423_999.0;342.2290786389189_14.7;349.17951968237844_23.4;352.208401298006_22.5;363.1536230776213_8.5;364.2063938903975_8.7;365.19108676097323_182.7;376.1856965167337_30.8;389.1839730124155_3.0;406.2151…	245.2139198442458:C14H26O3;263.2707704775822:C19H35;273.20933707884785:C15H28O4;274.23773321664476:C19H32O;283.0756912020951:C9H18NO7P;322.313519739605:C22H39O;334.1582172341639:C15H29O6P;335.1556557009737:C15H29O6P;337.15872399992423:C14H28NO6P;342.2290786389189:C19H34O5;349.17951968237844:C16H31O6P;352.208401298006:C16H31O6P;363.1536230776213:C16H29O7P;364.2063938903975:C17H33O6P;365.1910867609…	C39H74NO8P	716.5305	[M+H]+	715.523	46	47	47	PE(12:0/22:2(13Z,16Z))
UIELPOKGTOHFNL	LJSPAGPLSA	UIELPOKGTOHFNL-LJSPAGPLSA-N	8	715.5152	0.897831779	693.8872489	795.0;653.0;896.0;708.0;1191.0;708.0;695.0;896.0;720.0;708.0;783.0;683.0;883.0;1092.0;670.0;853.0;448.0;696.0;335.0;796.0;348.0;783.0;853.0;1147.0;448.0;696.0;796.0;879.0;783.0;1172.0;896.0;683.0;908.0;796.0;883.0;1291.0;1103.0;348.0;360.0;808.0;796.0	241	281.2817377213703_2.6;283.0756912020951_1.6;335.1556557009737_129.1;337.15872399992423_999.0;347.1583828520764_8.3;360.2127277262695_458.4;363.1536230776213_8.5;365.19108676097323_182.7;375.18772820744584_23.3;376.1856965167337_30.8;376.24022704321675_4.1;389.1839730124155_3.0;390.21727152205995_10.4;405.14753582906917_11.8;406.2151324301781_10.5;408.2275415060359_6.5;413.3163918962785_74.6;436.2…	281.2817377213703:C19H35O;283.0756912020951:C9H18NO7P;335.1556557009737:C14H26NO6P;337.15872399992423:C14H26NO6P;347.1583828520764:C15H28NO6P;360.2127277262695:C18H33O5P;363.1536230776213:C15H28NO7P;365.19108676097323:C16H30NO6P;375.18772820744584:C18H33O6P;376.1856965167337:C17H32NO6P;376.24022704321675:C19H35O5P;389.1839730124155:C18H34NO6P;390.21727152205995:C19H35O6P;405.14753582906917:C17H30…	C39H74NO8P	716.5305	[M+H]+	715.523	46	41	41	PE(18:1(9Z)/16:1(9Z))
SPKIMNVTCJNMOI	VMNXYWKNSA	SPKIMNVTCJNMOI-VMNXYWKNSA-N	7	715.5152	0.890536979	688.2494795	795.0;653.0;896.0;708.0;1191.0;708.0;695.0;896.0;720.0;708.0;783.0;683.0;883.0;1092.0;670.0;853.0;448.0;696.0;335.0;796.0;348.0;783.0;853.0;448.0;696.0;708.0;879.0;1172.0;896.0;683.0;908.0;796.0;883.0;1291.0;1103.0;348.0;360.0;808.0;796.0	241	281.2817377213703_2.6;283.0756912020951_1.6;335.1556557009737_129.1;337.15872399992423_999.0;347.1583828520764_8.3;360.2127277262695_458.4;363.1536230776213_8.5;365.19108676097323_182.7;375.18772820744584_23.3;376.1856965167337_30.8;376.24022704321675_4.1;389.1839730124155_3.0;390.21727152205995_10.4;405.14753582906917_11.8;406.2151324301781_10.5;408.2275415060359_6.5;413.3163918962785_74.6;436.2…	281.2817377213703:C19H35O;283.0756912020951:C9H18NO7P;335.1556557009737:C14H26NO6P;337.15872399992423:C14H28NO6P;347.1583828520764:C15H28NO6P;360.2127277262695:C18H33O5P;363.1536230776213:C15H28NO7P;365.19108676097323:C16H30NO6P;375.18772820744584:C18H33O6P;376.1856965167337:C17H32NO6P;376.24022704321675:C19H35O5P;389.1839730124155:C18H34NO6P;390.21727152205995:C19H35O6P;405.14753582906917:C17H30…	C39H74NO8P	716.5305	[M+H]+	715.523	46	39	39	PE(18:1(11Z)/16:1(9Z))
HBZNVZIRJWODIB	BCTRXSSUSA	HBZNVZIRJWODIB-BCTRXSSUSA-N	1	715.5152	0.884229071	683.374427	695.0;896.0;653.0;796.0;708.0;696.0;708.0;895.0;896.0;920.0;720.0;783.0;683.0;683.0;1092.0;670.0;853.0;448.0;696.0;335.0;796.0;348.0;783.0;853.0;783.0;448.0;696.0;708.0;879.0;783.0;808.0;896.0;896.0;908.0;708.0;683.0;1291.0;1103.0;348.0;360.0;696.0;696.0	241	283.0756912020951_1.6;335.1556557009737_129.1;337.15872399992423_999.0;347.1583828520764_8.3;362.2516504306846_15.8;363.1536230776213_8.5;365.19108676097323_182.7;375.18772820744584_23.3;376.1856965167337_30.8;376.24022704321675_4.1;387.17390579140624_34.9;388.18257144287026_10.6;389.1839730124155_3.0;390.21727152205995_10.4;405.14753582906917_11.8;406.2151324301781_10.5;408.2275415060359_6.5;413…	283.0756912020951:C9H18NO7P;335.1556557009737:C14H26NO6P;337.15872399992423:C14H28NO6P;347.1583828520764:C15H28NO6P;362.2516504306846:C22H36O4;363.1536230776213:C15H28NO7P;365.19108676097323:C16H32NO6P;375.18772820744584:C17H30NO6P;376.1856965167337:C17H30NO6P;376.24022704321675:C19H37O5P;387.17390579140624:C18H32NO6P;388.18257144287026:C18H32NO6P;389.1839730124155:C18H32NO6P;390.21727152205995:C…	C39H74NO8P	716.5305	[M+H]+	715.523	46	42	42	PE(16:0/18:2(9Z,12Z))
RAMNOXDFBNFSFC	LJSPAGPLSA	RAMNOXDFBNFSFC-LJSPAGPLSA-N	6	715.5152	0.852668686	658.9830552	795.0;653.0;708.0;896.0;708.0;695.0;896.0;720.0;708.0;783.0;683.0;883.0;1092.0;670.0;853.0;448.0;696.0;335.0;796.0;348.0;783.0;853.0;1147.0;448.0;696.0;796.0;879.0;783.0;1172.0;896.0;908.0;796.0;883.0;1291.0;1103.0;348.0;360.0;896.0;796.0	241	283.0756912020951_1.6;335.1556557009737_129.1;337.15872399992423_999.0;347.1583828520764_8.3;363.1536230776213_8.5;365.19108676097323_182.7;375.18772820744584_23.3;376.1856965167337_30.8;376.24022704321675_4.1;389.1839730124155_3.0;390.21727152205995_10.4;405.14753582906917_11.8;406.2151324301781_10.5;408.2275415060359_6.5;413.3163918962785_74.6;436.2207716384983_32.1;452.3893122181759_71.1;463.3…	283.0756912020951:C9H18NO7P;335.1556557009737:C14H26NO6P;337.15872399992423:C14H26NO6P;347.1583828520764:C15H28NO6P;363.1536230776213:C15H28NO7P;365.19108676097323:C16H30NO6P;375.18772820744584:C17H32NO6P;376.1856965167337:C17H32NO6P;376.24022704321675:C19H35O5P;389.1839730124155:C18H34NO6P;390.21727152205995:C19H35O6P;405.14753582906917:C17H30NO8P;406.2151324301781:C19H35O7P;408.2275415060359:C1…	C39H74NO8P	716.5305	[M+H]+	715.523	46	39	39	PE(16:1(9Z)/18:1(9Z))
QVUWNEQTPVMHQT	VMNXYWKNSA	QVUWNEQTPVMHQT-VMNXYWKNSA-N	5	715.5152	0.843824899	652.1481544	795.0;653.0;708.0;896.0;708.0;695.0;896.0;720.0;708.0;783.0;683.0;883.0;1092.0;670.0;853.0;448.0;696.0;335.0;796.0;348.0;783.0;853.0;448.0;896.0;696.0;879.0;1172.0;908.0;908.0;796.0;883.0;1291.0;1103.0;348.0;360.0;896.0;796.0	241	283.0756912020951_1.6;335.1556557009737_129.1;337.15872399992423_999.0;347.1583828520764_8.3;363.1536230776213_8.5;365.19108676097323_182.7;375.18772820744584_23.3;376.1856965167337_30.8;376.24022704321675_4.1;389.1839730124155_3.0;390.21727152205995_10.4;405.14753582906917_11.8;406.2151324301781_10.5;408.2275415060359_6.5;413.3163918962785_74.6;436.2207716384983_32.1;452.3893122181759_71.1;480.4…	283.0756912020951:C9H18NO7P;335.1556557009737:C14H28NO6P;337.15872399992423:C14H28NO6P;347.1583828520764:C15H28NO6P;363.1536230776213:C15H28NO7P;365.19108676097323:C16H30NO6P;375.18772820744584:C17H32NO6P;376.1856965167337:C17H32NO6P;376.24022704321675:C19H35O5P;389.1839730124155:C18H34NO6P;390.21727152205995:C19H35O6P;405.14753582906917:C17H30NO8P;406.2151324301781:C19H35O7P;408.2275415060359:C1…	C39H74NO8P	716.5305	[M+H]+	715.523	46	37	37	PE(16:1(9Z)/18:1(11Z))
OOKVUXFXZHUJGT	IQRFGFHNSA	OOKVUXFXZHUJGT-IQRFGFHNSA-N	26	715.5152	0.82795341	639.88191	783.0;653.0;708.0;896.0;708.0;708.0;896.0;708.0;783.0;683.0;883.0;1092.0;670.0;853.0;448.0;696.0;335.0;808.0;348.0;783.0;853.0;448.0;696.0;796.0;879.0;1147.0;896.0;908.0;796.0;883.0;1291.0;1103.0;348.0;360.0;896.0;796.0	241	283.0756912020951_1.6;335.1556557009737_129.1;337.15872399992423_999.0;347.1583828520764_8.3;363.1536230776213_8.5;365.19108676097323_182.7;375.18772820744584_23.3;376.1856965167337_30.8;376.24022704321675_4.1;389.1839730124155_3.0;390.21727152205995_10.4;405.14753582906917_11.8;408.2275415060359_6.5;413.3163918962785_74.6;436.2207716384983_32.1;452.3893122181759_71.1;477.3497805720298_8.6;533.34…	283.0756912020951:C9H18NO7P;335.1556557009737:C14H26NO6P;337.15872399992423:C14H26NO6P;347.1583828520764:C15H28NO6P;363.1536230776213:C15H28NO7P;365.19108676097323:C16H30NO6P;375.18772820744584:C17H32NO6P;376.1856965167337:C17H32NO6P;376.24022704321675:C19H35O5P;389.1839730124155:C18H34NO6P;390.21727152205995:C19H35O6P;405.14753582906917:C17H30NO8P;408.2275415060359:C18H34NO7P;413.3163918962785:C…	C39H74NO8P	716.5305	[M+H]+	715.523	46	36	36	PE(17:1(9Z)/17:1(9Z))
JVMHAQHHACJBGM	DUZKARGPSA	JVMHAQHHACJBGM-DUZKARGPSA-N	18	715.5152	0.752889612	581.8690245	653.0;683.0;883.0;708.0;765.0;683.0;665.0;783.0;908.0;683.0;683.0;883.0;896.0;795.0;853.0;348.0;653.0;712.0;808.0;348.0;783.0;683.0;448.0;896.0;696.0;695.0;979.0;783.0;683.0;908.0;708.0;795.0;908.0;896.0;695.0;696.0;783.0;820.0;853.0;1172.0;870.0	241	257.1000760658891_16.3;283.0756912020951_1.6;302.23550047284294_3.3;333.19275928515657_49.8;335.1556557009737_129.1;337.15872399992423_999.0;342.2290786389189_14.7;347.1583828520764_8.3;349.17951968237844_23.4;349.22468251429683_451.7;352.208401298006_22.5;362.2516504306846_15.8;364.2063938903975_8.7;365.19108676097323_182.7;375.18772820744584_23.3;376.1856965167337_30.8;389.1839730124155_3.0;390…	257.1000760658891:C8H18NO6P;283.0756912020951:C9H18NO7P;302.23550047284294:C17H32O4;333.19275928515657:C16H30O5P;335.1556557009737:C14H28NO6P;337.15872399992423:C14H28NO6P;342.2290786389189:C19H34O5;347.1583828520764:C16H30O6P;349.17951968237844:C16H30O6P;349.22468251429683:C17H32O5P;352.208401298006:C16H30O6P;362.2516504306846:C22H36O4;364.2063938903975:C17H32O6P;365.19108676097323:C16H32NO6P;37…	C39H74NO8P	716.5305	[M+H]+	715.523	46	41	41	PC(17:2(9Z,12Z)/14:0)
XIOSLYSGEKZOBJ	DUZKARGPSA	XIOSLYSGEKZOBJ-DUZKARGPSA-N	13	715.5152	0.737543927	570.0091469	653.0;683.0;883.0;765.0;708.0;683.0;665.0;783.0;853.0;683.0;683.0;883.0;896.0;795.0;853.0;348.0;653.0;712.0;808.0;348.0;783.0;448.0;896.0;696.0;695.0;979.0;783.0;683.0;795.0;896.0;695.0;708.0;783.0;683.0;820.0;896.0;796.0;870.0	241	257.1000760658891_16.3;283.0756912020951_1.6;302.23550047284294_3.3;335.1556557009737_129.1;337.15872399992423_999.0;342.2290786389189_14.7;349.22468251429683_451.7;362.2516504306846_15.8;364.2063938903975_8.7;365.19108676097323_182.7;371.2081402353967_35.4;375.18772820744584_23.3;376.1856965167337_30.8;389.1839730124155_3.0;390.21727152205995_10.4;406.2151324301781_10.5;408.2275415060359_6.5;413…	257.1000760658891:C8H18NO6P;283.0756912020951:C9H18NO7P;302.23550047284294:C17H32O4;335.1556557009737:C14H28NO6P;337.15872399992423:C14H28NO6P;342.2290786389189:C19H34O5;349.22468251429683:C17H32O5P;362.2516504306846:C22H36O4;364.2063938903975:C17H32O6P;365.19108676097323:C16H32NO6P;371.2081402353967:C19H32O5P;375.18772820744584:C17H32NO6P;376.1856965167337:C17H32NO6P;389.1839730124155:C18H32O7P;…	C39H74NO8P	716.5305	[M+H]+	715.523	46	38	38	PC(14:0/17:2(9Z,12Z))
MNIIXLNTPVLLFH	WITMPDRSSA	MNIIXLNTPVLLFH-WITMPDRSSA-N	17	715.5152	0.716353607	553.632256	653.0;683.0;683.0;708.0;665.0;665.0;708.0;783.0;683.0;883.0;883.0;853.0;348.0;696.0;712.0;808.0;348.0;783.0;783.0;783.0;448.0;896.0;696.0;795.0;883.0;979.0;783.0;783.0;708.0;808.0;895.0;708.0;683.0;820.0;853.0;653.0;796.0;870.0	241	257.1000760658891_16.3;283.0756912020951_1.6;325.20164656880905_135.5;333.19275928515657_49.8;335.1556557009737_129.1;337.15872399992423_999.0;338.20657621504097_16.2;342.2290786389189_14.7;347.1583828520764_8.3;349.17951968237844_23.4;364.2063938903975_8.7;365.19108676097323_182.7;373.18557791475683_4.2;375.18772820744584_23.3;376.1856965167337_30.8;389.1839730124155_3.0;390.21727152205995_10.4;…	257.1000760658891:C8H18NO6P;283.0756912020951:C9H18NO7P;325.20164656880905:C18H30O5;333.19275928515657:C16H28O5P;335.1556557009737:C14H28NO6P;337.15872399992423:C14H28NO6P;338.20657621504097:C19H32O5;342.2290786389189:C19H32O5;347.1583828520764:C16H28O6P;349.17951968237844:C16H28O6P;364.2063938903975:C17H30O6P;365.19108676097323:C16H32NO6P;373.18557791475683:C18H32O6P;375.18772820744584:C18H32O6P…	C39H74NO8P	716.5305	[M+H]+	715.523	46	38	38	PC(17:1(9Z)/14:1(9Z))
FDLDWJCPBNQVRB	WITMPDRSSA	FDLDWJCPBNQVRB-WITMPDRSSA-N	14	715.5152	0.707638092	546.8964907	883.0;653.0;683.0;683.0;665.0;708.0;665.0;708.0;783.0;683.0;883.0;883.0;853.0;348.0;696.0;712.0;808.0;348.0;783.0;783.0;448.0;896.0;696.0;795.0;883.0;979.0;783.0;783.0;895.0;708.0;683.0;883.0;820.0;908.0;708.0;796.0;870.0	241	257.1000760658891_16.3;283.0756912020951_1.6;325.20164656880905_135.5;335.1556557009737_129.1;337.15872399992423_999.0;338.20657621504097_16.2;342.2290786389189_14.7;364.2063938903975_8.7;365.19108676097323_182.7;371.2081402353967_35.4;373.18557791475683_4.2;375.18772820744584_23.3;376.1856965167337_30.8;376.24022704321675_4.1;389.1839730124155_3.0;390.21727152205995_10.4;406.2151324301781_10.5;4…	257.1000760658891:C8H18NO6P;283.0756912020951:C9H18NO7P;325.20164656880905:C18H30O5;335.1556557009737:C14H28NO6P;337.15872399992423:C14H28NO6P;338.20657621504097:C19H32O5;342.2290786389189:C19H32O5;364.2063938903975:C17H30O6P;365.19108676097323:C16H32NO6P;371.2081402353967:C19H34O5P;373.18557791475683:C18H32O6P;375.18772820744584:C18H32O6P;376.1856965167337:C17H32NO6P;376.24022704321675:C19H34O5P…	C39H74NO8P	716.5305	[M+H]+	715.523	46	37	37	PC(14:1(9Z)/17:1(9Z))
RFJWWQWWVQESGK	YPRCPECBSA	RFJWWQWWVQESGK-YPRCPECBSA-N	19	715.5152	0.677784011	523.8238318	653.0;683.0;883.0;708.0;683.0;708.0;783.0;895.0;683.0;683.0;883.0;853.0;853.0;348.0;653.0;1172.0;348.0;783.0;695.0;808.0;448.0;708.0;696.0;979.0;783.0;683.0;795.0;695.0;895.0;695.0;895.0;896.0;920.0;653.0;696.0;783.0;820.0;865.0;1172.0;870.0	241	257.1000760658891_16.3;283.0756912020951_1.6;333.19275928515657_49.8;334.1582172341639_67.1;335.1556557009737_129.1;337.15872399992423_999.0;342.2290786389189_14.7;347.1583828520764_8.3;349.17951968237844_23.4;352.208401298006_22.5;362.2516504306846_15.8;363.1536230776213_8.5;364.2063938903975_8.7;365.19108676097323_182.7;375.18772820744584_23.3;376.1856965167337_30.8;389.1839730124155_3.0;406.21…	257.1000760658891:C8H18NO6P;283.0756912020951:C9H18NO7P;333.19275928515657:C16H30O5P;334.1582172341639:C15H28O6P;335.1556557009737:C15H28O6P;337.15872399992423:C14H28NO6P;342.2290786389189:C19H34O5;347.1583828520764:C16H30O6P;349.17951968237844:C16H30O6P;352.208401298006:C16H30O6P;362.2516504306846:C22H36O4;363.1536230776213:C16H30O7P;364.2063938903975:C17H32O6P;365.19108676097323:C16H32NO6P;375.…	C39H74NO8P	716.5305	[M+H]+	715.523	46	40	40	PC(18:2(9Z,12Z)/13:0)
UXYVGRDJOPDSIB	IQRFGFHNSA	UXYVGRDJOPDSIB-IQRFGFHNSA-N	16	715.5152	0.676954809	523.1829852	895.0;653.0;683.0;896.0;653.0;708.0;708.0;708.0;783.0;683.0;883.0;883.0;853.0;348.0;696.0;1172.0;348.0;783.0;448.0;896.0;696.0;883.0;979.0;783.0;783.0;695.0;908.0;708.0;683.0;820.0;895.0;895.0;695.0;796.0;870.0	241	257.1000760658891_16.3;283.0756912020951_1.6;335.1556557009737_129.1;337.15872399992423_999.0;338.20657621504097_16.2;342.2290786389189_14.7;360.2127277262695_458.4;364.2063938903975_8.7;365.19108676097323_182.7;371.2081402353967_35.4;373.18557791475683_4.2;375.18772820744584_23.3;376.1856965167337_30.8;376.24022704321675_4.1;389.1839730124155_3.0;390.21727152205995_10.4;406.2151324301781_10.5;40…	257.1000760658891:C8H18NO6P;283.0756912020951:C9H18NO7P;335.1556557009737:C14H28NO6P;337.15872399992423:C14H28NO6P;338.20657621504097:C19H32O5;342.2290786389189:C19H32O5;360.2127277262695:C18H32O5P;364.2063938903975:C17H30O6P;365.19108676097323:C16H32NO6P;371.2081402353967:C19H34O5P;373.18557791475683:C18H32O6P;375.18772820744584:C18H32O6P;376.1856965167337:C17H32NO6P;376.24022704321675:C19H34O5P…	C39H74NO8P	716.5305	[M+H]+	715.523	46	35	35	PC(16:1(9Z)/15:1(9Z))
JFSKZJFUUYVMLO	IQRFGFHNSA	JFSKZJFUUYVMLO-IQRFGFHNSA-N	15	715.5152	0.673381968	520.4217227	895.0;653.0;683.0;896.0;695.0;708.0;708.0;708.0;783.0;683.0;883.0;883.0;853.0;348.0;696.0;1172.0;348.0;783.0;448.0;896.0;696.0;883.0;979.0;783.0;783.0;683.0;708.0;683.0;895.0;820.0;895.0;695.0;796.0;870.0	241	257.1000760658891_16.3;283.0756912020951_1.6;335.1556557009737_129.1;337.15872399992423_999.0;338.20657621504097_16.2;342.2290786389189_14.7;360.2127277262695_458.4;365.19108676097323_182.7;371.2081402353967_35.4;373.18557791475683_4.2;375.18772820744584_23.3;376.1856965167337_30.8;376.24022704321675_4.1;389.1839730124155_3.0;390.21727152205995_10.4;406.2151324301781_10.5;408.2275415060359_6.5;41…	257.1000760658891:C8H18NO6P;283.0756912020951:C9H18NO7P;335.1556557009737:C14H28NO6P;337.15872399992423:C14H28NO6P;338.20657621504097:C19H32O5;342.2290786389189:C19H32O5;360.2127277262695:C18H32O5P;365.19108676097323:C16H32NO6P;371.2081402353967:C19H34O5P;373.18557791475683:C18H32O6P;375.18772820744584:C18H32O6P;376.1856965167337:C17H32NO6P;376.24022704321675:C19H34O5P;389.1839730124155:C18H34NO6…	C39H74NO8P	716.5305	[M+H]+	715.523	46	34	34	PC(15:1(9Z)/16:1(9Z))
VYIZOJIGQOJWGL	YPRCPECBSA	VYIZOJIGQOJWGL-YPRCPECBSA-N	12	715.5152	0.672033953	519.3799122	653.0;683.0;883.0;708.0;683.0;708.0;895.0;783.0;683.0;683.0;883.0;853.0;853.0;348.0;653.0;1172.0;348.0;783.0;695.0;448.0;896.0;696.0;683.0;979.0;783.0;683.0;795.0;695.0;895.0;695.0;895.0;896.0;920.0;708.0;708.0;783.0;820.0;865.0;796.0;870.0	241	257.1000760658891_16.3;283.0756912020951_1.6;333.19275928515657_49.8;335.1556557009737_129.1;337.15872399992423_999.0;342.2290786389189_14.7;347.1583828520764_8.3;349.17951968237844_23.4;352.208401298006_22.5;362.2516504306846_15.8;363.1536230776213_8.5;364.2063938903975_8.7;365.19108676097323_182.7;375.18772820744584_23.3;376.1856965167337_30.8;389.1839730124155_3.0;406.2151324301781_10.5;408.22…	257.1000760658891:C8H18NO6P;283.0756912020951:C9H18NO7P;333.19275928515657:C16H30O5P;335.1556557009737:C14H28NO6P;337.15872399992423:C14H28NO6P;342.2290786389189:C19H34O5;347.1583828520764:C16H30O6P;349.17951968237844:C16H30O6P;352.208401298006:C16H30O6P;362.2516504306846:C22H36O4;363.1536230776213:C16H30O7P;364.2063938903975:C17H32O6P;365.19108676097323:C16H32NO6P;375.18772820744584:C18H34O6P;37…	C39H74NO8P	716.5305	[M+H]+	715.523	46	40	40	PC(13:0/18:2(9Z,12Z))
JSJQJWOVNQSKAA	AKMCNLDWSA	JSJQJWOVNQSKAA-AKMCNLDWSA-N	2	735.6013	1	352.5752235	896.0;896.0;808.0;448.0;348.0;908.0;348.0;696.0;853.0;796.0;896.0;808.0;796.0;796.0;808.0;796.0;808.0;708.0;753.0;796.0;696.0;896.0;853.0;896.0;708.0;1103.0;348.0;908.0;360.0;448.0	246	157.10852784382735_2.6;292.1839755054919_8.5;303.2058178193894_23.8;304.208503713326_7.2;342.2290786389189_14.7;344.234263126911_208.1;349.27822580913266_6.1;360.2127277262695_458.4;362.2516504306846_15.8;372.26247241848233_5.1;374.28199513097866_13.8;376.24022704321675_4.1;384.24089253744205_13.9;413.3163918962785_74.6;452.3893122181759_71.1;463.3345133571766_5.3;477.3497805720298_8.6;480.421226…	157.10852784382735:C8H16NO2;292.1839755054919:C13H23NO6;303.2058178193894:C15H27NO5;304.208503713326:C15H27NO5;342.2290786389189:C18H33NO5;344.234263126911:C18H33NO5;349.27822580913266:C22H38O3;360.2127277262695:C17H29NO7;362.2516504306846:C22H36O4;372.26247241848233:C20H37NO5;374.28199513097866:C20H37NO5;376.24022704321675:C18H31NO7;384.24089253744205:C20H35NO6;413.3163918962785:C24H44O5;452.389…	C44H81NO7	736.6174	[M+H]+	735.61	46	30	30	1-Octadecanoyl-2-(9Z,1Z-octadecadienoyl)-3-O-[(N,N,N-trimethyl) homoserine]-glycerol
JSJQJWOVNQSKAA	AKMCNLDWSA	JSJQJWOVNQSKAA-AKMCNLDWSA-N	1	735.6013	1	352.5752235	896.0;896.0;808.0;448.0;348.0;908.0;348.0;696.0;853.0;796.0;896.0;808.0;796.0;796.0;808.0;796.0;808.0;708.0;753.0;796.0;696.0;896.0;853.0;896.0;708.0;1103.0;348.0;908.0;360.0;448.0	246	157.10852784382735_2.6;292.1839755054919_8.5;303.2058178193894_23.8;304.208503713326_7.2;342.2290786389189_14.7;344.234263126911_208.1;349.27822580913266_6.1;360.2127277262695_458.4;362.2516504306846_15.8;372.26247241848233_5.1;374.28199513097866_13.8;376.24022704321675_4.1;384.24089253744205_13.9;413.3163918962785_74.6;452.3893122181759_71.1;463.3345133571766_5.3;477.3497805720298_8.6;480.421226…	157.10852784382735:C8H16NO2;292.1839755054919:C13H23NO6;303.2058178193894:C15H27NO5;304.208503713326:C15H27NO5;342.2290786389189:C18H33NO5;344.234263126911:C18H33NO5;349.27822580913266:C22H38O3;360.2127277262695:C17H29NO7;362.2516504306846:C22H36O4;372.26247241848233:C20H37NO5;374.28199513097866:C20H37NO5;376.24022704321675:C18H31NO7;384.24089253744205:C20H35NO6;413.3163918962785:C24H44O5;452.389…	C44H81NO7	736.6174	[M+H]+	735.61	46	30	30	1-Octadecanoyl-2-(9Z,1Z-octadecadienoyl)-3-O-[(N,N,N-trimethyl) homoserine]-glycerol
JSJQJWOVNQSKAA	AKMCNLDWSA	JSJQJWOVNQSKAA-AKMCNLDWSA-N	2	735.6013	1	84.00471717	796.0;808.0;696.0;865.0;696.0;796.0;908.0;908.0;796.0	66	354.2245740321987_31.7;362.26183966669157_24.7;363.2587909074447_10.1;372.19629479113644_16.8;379.2727842339207_34.6;395.2682947871229_16.3;479.33076834563667_14.6;611.503371866502_20.6;619.4930068861994_106.0	354.2245740321987:C19H33NO5;362.26183966669157:C18H33NO6;363.2587909074447:C22H36O4;372.19629479113644:C18H31NO7;379.2727842339207:C23H38O4;395.2682947871229:C22H37NO5;479.33076834563667:C27H47NO6;611.503371866502:C36H66NO6;619.4930068861994:C37H66NO6	C44H81NO7	736.6176	[M+H]+	735.608	72	9	9	1-Octadecanoyl-2-(9Z,1Z-octadecadienoyl)-3-O-[(N,N,N-trimethyl) homoserine]-glycerol
JSJQJWOVNQSKAA	AKMCNLDWSA	JSJQJWOVNQSKAA-AKMCNLDWSA-N	1	735.6013	1	84.00471717	796.0;808.0;696.0;865.0;696.0;796.0;908.0;908.0;796.0	66	354.2245740321987_31.7;362.26183966669157_24.7;363.2587909074447_10.1;372.19629479113644_16.8;379.2727842339207_34.6;395.2682947871229_16.3;479.33076834563667_14.6;611.503371866502_20.6;619.4930068861994_106.0	354.2245740321987:C19H33NO5;362.26183966669157:C18H33NO6;363.2587909074447:C22H36O4;372.19629479113644:C18H31NO7;379.2727842339207:C23H38O4;395.2682947871229:C22H37NO5;479.33076834563667:C27H47NO6;611.503371866502:C36H66NO6;619.4930068861994:C37H66NO6	C44H81NO7	736.6176	[M+H]+	735.608	72	9	9	1-Octadecanoyl-2-(9Z,1Z-octadecadienoyl)-3-O-[(N,N,N-trimethyl) homoserine]-glycerol
TVCKHWPNRMOVCP	IKUYWAENSA	TVCKHWPNRMOVCP-IKUYWAENSA-N	31	739.5152	1	247.0429483	360.0;783.0;1256.0;712.0;683.0;795.0;695.0;708.0;708.0;783.0;1092.0;1256.0;683.0;896.0	90	335.248555231713_2.0;353.25983867804285_17.4;363.24153741957974_0.5;375.24249867850074_1.1;393.2533189856309_1.1;406.26951443660545_1.6;407.2336491977434_0.9;459.26716033996246_1.6;545.3793331166178_2.2;573.4522293802326_453.5;599.5012489823237_472.0;611.4314821827156_178.3;627.4106764044774_7.4;669.4714328953203_1.7	335.248555231713:C21H32O3;353.25983867804285:C21H38O4;363.24153741957974:C22H34O4;375.24249867850074:C23H36O4;393.2533189856309:C23H36O5;406.26951443660545:C20H40NO5P;407.2336491977434:C19H38NO6P;459.26716033996246:C23H43NO6P;545.3793331166178:C29H54NO6P;573.4522293802326:C36H60O5;599.5012489823237:C39H67O4;611.4314821827156:C34H60NO6P;627.4106764044774:C34H60NO7P;669.4714328953203:C37H65NO7P	C41H74NO8P	740.5315	[M+H]+	739.525	54	14	14	PE(P-16:0/20:4(5Z,8Z,11Z,13E)(15OH[S]))
QLXOJXUXNJLYFV	MURDYDGNSA	QLXOJXUXNJLYFV-MURDYDGNSA-N	17	739.5152	0.852620805	210.6339575	360.0;696.0;653.0;696.0;796.0;796.0;683.0;683.0;796.0;360.0;883.0;683.0;695.0	90	282.04081494008346_0.6;335.248555231713_2.0;353.25983867804285_17.4;363.24153741957974_0.5;375.24249867850074_1.1;393.2533189856309_1.1;406.26951443660545_1.6;407.2336491977434_0.9;459.26716033996246_1.6;573.4522293802326_453.5;599.5012489823237_472.0;627.4106764044774_7.4;669.4714328953203_1.7	282.04081494008346:C8H14NO8P;335.248555231713:C21H34O3;353.25983867804285:C21H36O4;363.24153741957974:C22H34O4;375.24249867850074:C23H36O4;393.2533189856309:C23H36O5;406.26951443660545:C24H38O5;407.2336491977434:C19H36NO6P;459.26716033996246:C23H41NO6P;573.4522293802326:C36H60O5;599.5012489823237:C39H67O4;627.4106764044774:C34H60O8P;669.4714328953203:C37H65NO7P	C41H74NO8P	740.5315	[M+H]+	739.525	54	13	13	PE(18:3(9Z,12Z,15Z)/18:1(9Z))
AYZAKYXVCRFKJG	OZFAJUOSSA	AYZAKYXVCRFKJG-OZFAJUOSSA-N	16	739.5152	0.852620805	210.6339575	360.0;696.0;653.0;696.0;796.0;796.0;683.0;683.0;796.0;360.0;883.0;683.0;695.0	90	282.04081494008346_0.6;335.248555231713_2.0;353.25983867804285_17.4;363.24153741957974_0.5;375.24249867850074_1.1;393.2533189856309_1.1;406.26951443660545_1.6;407.2336491977434_0.9;459.26716033996246_1.6;573.4522293802326_453.5;599.5012489823237_472.0;627.4106764044774_7.4;669.4714328953203_1.7	282.04081494008346:C8H14NO8P;335.248555231713:C21H34O3;353.25983867804285:C21H36O4;363.24153741957974:C22H34O4;375.24249867850074:C23H36O4;393.2533189856309:C23H36O5;406.26951443660545:C24H38O5;407.2336491977434:C19H36NO6P;459.26716033996246:C23H41NO6P;573.4522293802326:C36H60O5;599.5012489823237:C39H67O4;627.4106764044774:C34H60O8P;669.4714328953203:C37H65NO7P	C41H74NO8P	740.5315	[M+H]+	739.525	54	13	13	PE(18:3(9Z,12Z,15Z)/18:1(11Z))
PCBVVHMKRNVSDR	XEKZTXPJSA	PCBVVHMKRNVSDR-XEKZTXPJSA-N	13	739.5152	0.85259416	210.6273749	360.0;696.0;653.0;696.0;796.0;796.0;683.0;683.0;808.0;360.0;883.0;683.0;695.0	90	282.04081494008346_0.6;335.248555231713_2.0;353.25983867804285_17.4;363.24153741957974_0.5;375.24249867850074_1.1;393.2533189856309_1.1;406.26951443660545_1.6;407.2336491977434_0.9;459.26716033996246_1.6;573.4522293802326_453.5;599.5012489823237_472.0;627.4106764044774_7.4;669.4714328953203_1.7	282.04081494008346:C8H14NO8P;335.248555231713:C21H34O3;353.25983867804285:C21H36O4;363.24153741957974:C22H34O4;375.24249867850074:C23H36O4;393.2533189856309:C23H36O5;406.26951443660545:C24H38O5;407.2336491977434:C19H36NO6P;459.26716033996246:C23H41NO6P;573.4522293802326:C36H60O5;599.5012489823237:C39H67O4;627.4106764044774:C34H60O8P;669.4714328953203:C37H65NO7P	C41H74NO8P	740.5315	[M+H]+	739.525	54	13	13	PE(18:1(9Z)/18:3(9Z,12Z,15Z))
DYPPICYABYUFLB	JETZYGMFSA	DYPPICYABYUFLB-JETZYGMFSA-N	11	739.5152	0.85259416	210.6273749	360.0;696.0;653.0;696.0;796.0;796.0;683.0;683.0;808.0;360.0;883.0;683.0;695.0	90	282.04081494008346_0.6;335.248555231713_2.0;353.25983867804285_17.4;363.24153741957974_0.5;375.24249867850074_1.1;393.2533189856309_1.1;406.26951443660545_1.6;407.2336491977434_0.9;459.26716033996246_1.6;573.4522293802326_453.5;599.5012489823237_472.0;627.4106764044774_7.4;669.4714328953203_1.7	282.04081494008346:C8H14NO8P;335.248555231713:C21H34O3;353.25983867804285:C21H36O4;363.24153741957974:C22H34O4;375.24249867850074:C23H36O4;393.2533189856309:C23H36O5;406.26951443660545:C24H38O5;407.2336491977434:C19H36NO6P;459.26716033996246:C23H41NO6P;573.4522293802326:C36H60O5;599.5012489823237:C39H67O4;627.4106764044774:C34H60O8P;669.4714328953203:C37H65NO7P	C41H74NO8P	740.5315	[M+H]+	739.525	54	13	13	PE(18:1(11Z)/18:3(9Z,12Z,15Z))
MOFSRTWFULYXNI	XGDYEINXSA	MOFSRTWFULYXNI-XGDYEINXSA-N	30	739.5152	0.852346176	210.5661122	360.0;783.0;753.0;683.0;795.0;695.0;708.0;708.0;783.0;1092.0;1256.0;683.0;896.0	90	335.248555231713_2.0;353.25983867804285_17.4;363.24153741957974_0.5;375.24249867850074_1.1;393.2533189856309_1.1;406.26951443660545_1.6;407.2336491977434_0.9;459.26716033996246_1.6;545.3793331166178_2.2;573.4522293802326_453.5;599.5012489823237_472.0;627.4106764044774_7.4;669.4714328953203_1.7	335.248555231713:C21H32O3;353.25983867804285:C21H38O4;363.24153741957974:C22H34O4;375.24249867850074:C23H36O4;393.2533189856309:C23H36O5;406.26951443660545:C20H40NO5P;407.2336491977434:C19H38NO6P;459.26716033996246:C23H43NO6P;545.3793331166178:C29H54NO6P;573.4522293802326:C36H60O5;599.5012489823237:C39H67O4;627.4106764044774:C34H58O8P;669.4714328953203:C37H65NO7P	C41H74NO8P	740.5315	[M+H]+	739.525	54	13	13	PE(P-16:0/20:4(5Z,8Z,10E,14Z)(12OH[S]))
NKVWDIUBFNZDSM	CIPMSCSPSA	NKVWDIUBFNZDSM-CIPMSCSPSA-N	15	739.5152	0.849295432	209.8124474	360.0;696.0;753.0;696.0;796.0;796.0;683.0;683.0;796.0;360.0;1092.0;683.0;695.0	90	282.04081494008346_0.6;335.248555231713_2.0;353.25983867804285_17.4;363.24153741957974_0.5;375.24249867850074_1.1;393.2533189856309_1.1;406.26951443660545_1.6;407.2336491977434_0.9;459.26716033996246_1.6;573.4522293802326_453.5;599.5012489823237_472.0;627.4106764044774_7.4;669.4714328953203_1.7	282.04081494008346:C8H14NO8P;335.248555231713:C21H34O3;353.25983867804285:C21H36O4;363.24153741957974:C22H34O4;375.24249867850074:C23H36O4;393.2533189856309:C23H36O5;406.26951443660545:C24H38O5;407.2336491977434:C19H36NO6P;459.26716033996246:C23H41NO6P;573.4522293802326:C36H60O5;599.5012489823237:C39H67O4;627.4106764044774:C34H58O8P;669.4714328953203:C37H65NO7P	C41H74NO8P	740.5315	[M+H]+	739.525	54	13	13	PE(18:3(6Z,9Z,12Z)/18:1(9Z))
QSKMJKJFYUTBEY	XFOXMTFSSA	QSKMJKJFYUTBEY-XFOXMTFSSA-N	14	739.5152	0.849295432	209.8124474	360.0;696.0;753.0;696.0;796.0;796.0;683.0;683.0;796.0;360.0;1092.0;683.0;695.0	90	282.04081494008346_0.6;335.248555231713_2.0;353.25983867804285_17.4;363.24153741957974_0.5;375.24249867850074_1.1;393.2533189856309_1.1;406.26951443660545_1.6;407.2336491977434_0.9;459.26716033996246_1.6;573.4522293802326_453.5;599.5012489823237_472.0;627.4106764044774_7.4;669.4714328953203_1.7	282.04081494008346:C8H14NO8P;335.248555231713:C21H34O3;353.25983867804285:C21H36O4;363.24153741957974:C22H34O4;375.24249867850074:C23H36O4;393.2533189856309:C23H36O5;406.26951443660545:C24H38O5;407.2336491977434:C19H36NO6P;459.26716033996246:C23H41NO6P;573.4522293802326:C36H60O5;599.5012489823237:C39H67O4;627.4106764044774:C34H58O8P;669.4714328953203:C37H65NO7P	C41H74NO8P	740.5315	[M+H]+	739.525	54	13	13	PE(18:3(6Z,9Z,12Z)/18:1(11Z))
NUDNBLVZKRNECC	CFOAUEIOSA	NUDNBLVZKRNECC-CFOAUEIOSA-N	12	739.5152	0.849268786	209.8058647	360.0;696.0;753.0;696.0;796.0;796.0;683.0;683.0;808.0;360.0;1092.0;683.0;695.0	90	282.04081494008346_0.6;335.248555231713_2.0;353.25983867804285_17.4;363.24153741957974_0.5;375.24249867850074_1.1;393.2533189856309_1.1;406.26951443660545_1.6;407.2336491977434_0.9;459.26716033996246_1.6;573.4522293802326_453.5;599.5012489823237_472.0;627.4106764044774_7.4;669.4714328953203_1.7	282.04081494008346:C8H14NO8P;335.248555231713:C21H34O3;353.25983867804285:C21H36O4;363.24153741957974:C22H34O4;375.24249867850074:C23H36O4;393.2533189856309:C23H36O5;406.26951443660545:C24H38O5;407.2336491977434:C19H36NO6P;459.26716033996246:C23H41NO6P;573.4522293802326:C36H60O5;599.5012489823237:C39H67O4;627.4106764044774:C34H58O8P;669.4714328953203:C37H65NO7P	C41H74NO8P	740.5315	[M+H]+	739.525	54	13	13	PE(18:1(9Z)/18:3(6Z,9Z,12Z))
UNJQGAOKMBBKFR	OTNQBGDLSA	UNJQGAOKMBBKFR-OTNQBGDLSA-N	10	739.5152	0.849268786	209.8058647	360.0;696.0;753.0;696.0;796.0;796.0;683.0;683.0;808.0;360.0;1092.0;683.0;695.0	90	282.04081494008346_0.6;335.248555231713_2.0;353.25983867804285_17.4;363.24153741957974_0.5;375.24249867850074_1.1;393.2533189856309_1.1;406.26951443660545_1.6;407.2336491977434_0.9;459.26716033996246_1.6;573.4522293802326_453.5;599.5012489823237_472.0;627.4106764044774_7.4;669.4714328953203_1.7	282.04081494008346:C8H14NO8P;335.248555231713:C21H34O3;353.25983867804285:C21H36O4;363.24153741957974:C22H34O4;375.24249867850074:C23H36O4;393.2533189856309:C23H36O5;406.26951443660545:C24H38O5;407.2336491977434:C19H36NO6P;459.26716033996246:C23H41NO6P;573.4522293802326:C36H60O5;599.5012489823237:C39H67O4;627.4106764044774:C34H58O8P;669.4714328953203:C37H65NO7P	C41H74NO8P	740.5315	[M+H]+	739.525	54	13	13	PE(18:1(11Z)/18:3(6Z,9Z,12Z))
PAACCHRPIRMOCE	PEDPXMNESA	PAACCHRPIRMOCE-PEDPXMNESA-N	18	739.5152	0.847031892	209.2532558	360.0;796.0;653.0;896.0;696.0;796.0;883.0;783.0;696.0;895.0;883.0;683.0;895.0	90	282.04081494008346_0.6;335.248555231713_2.0;353.25983867804285_17.4;363.24153741957974_0.5;375.24249867850074_1.1;393.2533189856309_1.1;406.26951443660545_1.6;407.2336491977434_0.9;459.26716033996246_1.6;573.4522293802326_453.5;599.5012489823237_472.0;627.4106764044774_7.4;669.4714328953203_1.7	282.04081494008346:C8H14NO8P;335.248555231713:C21H32O3;353.25983867804285:C21H38O4;363.24153741957974:C22H32O4;375.24249867850074:C23H34O4;393.2533189856309:C23H34O5;406.26951443660545:C24H36O5;407.2336491977434:C19H38NO6P;459.26716033996246:C23H44NO6P;573.4522293802326:C36H60O5;599.5012489823237:C39H67O4;627.4106764044774:C34H60O8P;669.4714328953203:C37H65NO7P	C41H74NO8P	740.5315	[M+H]+	739.525	54	13	13	PE(18:4(6Z,9Z,12Z,15Z)/18:0)
KZLUVTCXBFEIFJ	QLXZSTJSSA	KZLUVTCXBFEIFJ-QLXZSTJSSA-N	9	739.5152	0.846407327	209.0989615	360.0;796.0;653.0;896.0;696.0;796.0;883.0;783.0;708.0;1104.0;883.0;683.0;895.0	90	282.04081494008346_0.6;335.248555231713_2.0;353.25983867804285_17.4;363.24153741957974_0.5;375.24249867850074_1.1;393.2533189856309_1.1;406.26951443660545_1.6;407.2336491977434_0.9;459.26716033996246_1.6;573.4522293802326_453.5;599.5012489823237_472.0;627.4106764044774_7.4;669.4714328953203_1.7	282.04081494008346:C8H14NO8P;335.248555231713:C21H32O3;353.25983867804285:C21H38O4;363.24153741957974:C22H32O4;375.24249867850074:C23H34O4;393.2533189856309:C23H34O5;406.26951443660545:C24H36O5;407.2336491977434:C19H38NO6P;459.26716033996246:C23H39NO6P;573.4522293802326:C36H60O5;599.5012489823237:C39H67O4;627.4106764044774:C34H60O8P;669.4714328953203:C37H65NO7P	C41H74NO8P	740.5315	[M+H]+	739.525	54	13	13	PE(18:0/18:4(6Z,9Z,12Z,15Z))
UJUOJVKUPIFXHE	HTYFZYRCSA	UJUOJVKUPIFXHE-HTYFZYRCSA-N	32	739.5152	0.843446297	208.3674599	695.0;360.0;708.0;783.0;708.0;753.0;783.0;683.0;1092.0;683.0;795.0;896.0	90	335.248555231713_2.0;353.25983867804285_17.4;363.24153741957974_0.5;375.24249867850074_1.1;393.2533189856309_1.1;406.26951443660545_1.6;407.2336491977434_0.9;459.26716033996246_1.6;573.4522293802326_453.5;599.5012489823237_472.0;627.4106764044774_7.4;669.4714328953203_1.7	335.248555231713:C21H32O3;353.25983867804285:C21H38O4;363.24153741957974:C22H34O4;375.24249867850074:C23H36O4;393.2533189856309:C23H36O5;406.26951443660545:C20H40NO5P;407.2336491977434:C19H38NO6P;459.26716033996246:C23H43NO6P;573.4522293802326:C36H60O5;599.5012489823237:C39H67O4;627.4106764044774:C34H58O8P;669.4714328953203:C37H65NO7P	C41H74NO8P	740.5315	[M+H]+	739.525	54	12	12	PE(P-16:0/20:4(6E,8Z,11Z,14Z)(5OH[S]))
SSCDRSKJTAQNNB	MAZCIEHSSA	SSCDRSKJTAQNNB-MAZCIEHSSA-N	1	739.5152	0.839433208	207.3760547	796.0;783.0;360.0;883.0;695.0;753.0;460.0;796.0;1092.0;683.0;795.0	90	282.04081494008346_0.6;335.248555231713_2.0;353.25983867804285_17.4;363.24153741957974_0.5;393.2533189856309_1.1;406.26951443660545_1.6;459.26716033996246_1.6;573.4522293802326_453.5;599.5012489823237_472.0;627.4106764044774_7.4;669.4714328953203_1.7	282.04081494008346:C8H14NO8P;335.248555231713:C21H36O3;353.25983867804285:C21H36O4;363.24153741957974:C22H36O4;393.2533189856309:C23H38O5;406.26951443660545:C24H40O5;459.26716033996246:C23H43NO6P;573.4522293802326:C36H60O5;599.5012489823237:C39H67O4;627.4106764044774:C34H58O8P;669.4714328953203:C37H65NO7P	C41H74NO8P	740.5315	[M+H]+	739.525	54	11	11	PE(18:2(9Z,12Z)/18:2(9Z,12Z))[U]
UCFUYIHIAGCQOA	XHFJISOBSA	UCFUYIHIAGCQOA-XHFJISOBSA-N	3	739.5152	0.836909757	206.7526539	796.0;783.0;360.0;883.0;695.0;908.0;460.0;796.0;1092.0;683.0;795.0	90	282.04081494008346_0.6;335.248555231713_2.0;353.25983867804285_17.4;363.24153741957974_0.5;393.2533189856309_1.1;406.26951443660545_1.6;459.26716033996246_1.6;573.4522293802326_453.5;599.5012489823237_472.0;627.4106764044774_7.4;669.4714328953203_1.7	282.04081494008346:C8H14NO8P;335.248555231713:C21H36O3;353.25983867804285:C21H36O4;363.24153741957974:C22H36O4;393.2533189856309:C23H38O5;406.26951443660545:C24H40O5;459.26716033996246:C23H43NO6P;573.4522293802326:C36H60O5;599.5012489823237:C39H67O4;627.4106764044774:C34H57O8P;669.4714328953203:C37H65NO7P	C41H74NO8P	740.5315	[M+H]+	739.525	54	11	11	PE(18:2(6Z,9Z)/18:2(6Z,9Z))
ONEYROPFKYWNFZ	OMNDJFQZSA	ONEYROPFKYWNFZ-OMNDJFQZSA-N	20	739.5152	0.835066323	206.2972464	796.0;360.0;696.0;683.0;796.0;753.0;808.0;1092.0;683.0;796.0	90	282.04081494008346_0.6;353.25983867804285_17.4;375.24249867850074_1.1;406.26951443660545_1.6;407.2336491977434_0.9;459.26716033996246_1.6;573.4522293802326_453.5;599.5012489823237_472.0;627.4106764044774_7.4;669.4714328953203_1.7	282.04081494008346:C8H14NO8P;353.25983867804285:C21H36O4;375.24249867850074:C23H36O4;406.26951443660545:C24H38O5;407.2336491977434:C19H36NO6P;459.26716033996246:C23H40NO6P;573.4522293802326:C36H60O5;599.5012489823237:C39H67O4;627.4106764044774:C34H58O8P;669.4714328953203:C37H65NO7P	C41H74NO8P	740.5315	[M+H]+	739.525	54	10	10	PE(20:3(8Z,11Z,14Z)/16:1(9Z))
ACCKUVIGBCFDJR	CLYKEFTGSA	ACCKUVIGBCFDJR-CLYKEFTGSA-N	8	739.5152	0.832562907	205.6787953	796.0;360.0;696.0;683.0;808.0;908.0;796.0;1092.0;683.0;796.0	90	282.04081494008346_0.6;353.25983867804285_17.4;375.24249867850074_1.1;406.26951443660545_1.6;407.2336491977434_0.9;459.26716033996246_1.6;573.4522293802326_453.5;599.5012489823237_472.0;627.4106764044774_7.4;669.4714328953203_1.7	282.04081494008346:C8H14NO8P;353.25983867804285:C21H36O4;375.24249867850074:C23H36O4;406.26951443660545:C24H38O5;407.2336491977434:C19H36NO6P;459.26716033996246:C23H40NO6P;573.4522293802326:C36H60O5;599.5012489823237:C39H67O4;627.4106764044774:C34H57O8P;669.4714328953203:C37H65NO7P	C41H74NO8P	740.5315	[M+H]+	739.525	54	10	10	PE(16:1(9Z)/20:3(5Z,8Z,11Z))
YAFUPYGISQQWLZ	DKZKCWOTSA	YAFUPYGISQQWLZ-DKZKCWOTSA-N	19	739.5152	0.832542872	205.6738456	796.0;360.0;696.0;683.0;796.0;908.0;808.0;1092.0;683.0;796.0	90	282.04081494008346_0.6;353.25983867804285_17.4;375.24249867850074_1.1;406.26951443660545_1.6;407.2336491977434_0.9;459.26716033996246_1.6;573.4522293802326_453.5;599.5012489823237_472.0;627.4106764044774_7.4;669.4714328953203_1.7	282.04081494008346:C8H14NO8P;353.25983867804285:C21H36O4;375.24249867850074:C23H36O4;406.26951443660545:C24H38O5;407.2336491977434:C19H36NO6P;459.26716033996246:C23H40NO6P;573.4522293802326:C36H60O5;599.5012489823237:C39H67O4;627.4106764044774:C34H57O8P;669.4714328953203:C37H65NO7P	C41H74NO8P	740.5315	[M+H]+	739.525	54	10	10	PE(20:3(5Z,8Z,11Z)/16:1(9Z))
HDJMKNNLHVVJES	JAXHXWBXSA	HDJMKNNLHVVJES-JAXHXWBXSA-N	22	739.5152	0.830814972	205.2469802	796.0;360.0;796.0;783.0;696.0;653.0;883.0;683.0;696.0	90	282.04081494008346_0.6;353.25983867804285_17.4;375.24249867850074_1.1;406.26951443660545_1.6;407.2336491977434_0.9;573.4522293802326_453.5;599.5012489823237_472.0;627.4106764044774_7.4;669.4714328953203_1.7	282.04081494008346:C8H14NO8P;353.25983867804285:C21H38O4;375.24249867850074:C23H34O4;406.26951443660545:C20H39NO5P;407.2336491977434:C19H38NO6P;573.4522293802326:C36H60O5;599.5012489823237:C39H67O4;627.4106764044774:C34H60O8P;669.4714328953203:C37H65NO7P	C41H74NO8P	740.5315	[M+H]+	739.525	54	9	9	PE(20:4(8Z,11Z,14Z,17Z)/16:0)
NQIMLWFRWGTTOZ	JAXHXWBXSA	NQIMLWFRWGTTOZ-JAXHXWBXSA-N	7	739.5152	0.830782564	205.238974	796.0;360.0;796.0;783.0;708.0;653.0;883.0;683.0;696.0	90	282.04081494008346_0.6;353.25983867804285_17.4;375.24249867850074_1.1;406.26951443660545_1.6;407.2336491977434_0.9;573.4522293802326_453.5;599.5012489823237_472.0;627.4106764044774_7.4;669.4714328953203_1.7	282.04081494008346:C8H14NO8P;353.25983867804285:C21H38O4;375.24249867850074:C23H34O4;406.26951443660545:C24H36O5;407.2336491977434:C19H38NO6P;573.4522293802326:C36H60O5;599.5012489823237:C39H67O4;627.4106764044774:C34H60O8P;669.4714328953203:C37H65NO7P	C41H74NO8P	740.5315	[M+H]+	739.525	54	9	9	PE(16:0/20:4(8Z,11Z,14Z,17Z))
DUQDVNACTOXOJA	MLBMBLOZSA	DUQDVNACTOXOJA-MLBMBLOZSA-N	21	739.5152	0.827489598	204.42547	796.0;360.0;796.0;783.0;696.0;753.0;1092.0;683.0;696.0	90	282.04081494008346_0.6;353.25983867804285_17.4;375.24249867850074_1.1;406.26951443660545_1.6;407.2336491977434_0.9;573.4522293802326_453.5;599.5012489823237_472.0;627.4106764044774_7.4;669.4714328953203_1.7	282.04081494008346:C8H14NO8P;353.25983867804285:C21H38O4;375.24249867850074:C23H34O4;406.26951443660545:C20H39NO5P;407.2336491977434:C19H38NO6P;573.4522293802326:C36H60O5;599.5012489823237:C39H67O4;627.4106764044774:C34H58O8P;669.4714328953203:C37H65NO7P	C41H74NO8P	740.5315	[M+H]+	739.525	54	9	9	PE(20:4(5Z,8Z,11Z,14Z)/16:0)
DRIVXEVMDWCWLI	BMPTZMRASA	DRIVXEVMDWCWLI-BMPTZMRASA-N	2	739.5152	0.82745719	204.4174638	796.0;360.0;796.0;783.0;708.0;753.0;1092.0;683.0;696.0	90	282.04081494008346_0.6;353.25983867804285_17.4;375.24249867850074_1.1;406.26951443660545_1.6;407.2336491977434_0.9;573.4522293802326_453.5;599.5012489823237_472.0;627.4106764044774_7.4;669.4714328953203_1.7	282.04081494008346:C8H14NO8P;353.25983867804285:C21H38O4;375.24249867850074:C23H34O4;406.26951443660545:C24H36O5;407.2336491977434:C19H38NO6P;573.4522293802326:C36H60O5;599.5012489823237:C39H67O4;627.4106764044774:C34H58O8P;669.4714328953203:C37H65NO7P	C41H74NO8P	740.5315	[M+H]+	739.525	54	9	9	PE(16:0/20:4(5Z,8Z,11Z,14Z))
NUMLYCXHYWPWFK	XZPUNJMMSA	NUMLYCXHYWPWFK-XZPUNJMMSA-N	23	739.5152	0.822879387	203.2865498	796.0;895.0;360.0;796.0;460.0;753.0;1092.0;683.0	90	282.04081494008346_0.6;353.25983867804285_17.4;393.2533189856309_1.1;407.2336491977434_0.9;573.4522293802326_453.5;599.5012489823237_472.0;627.4106764044774_7.4;669.4714328953203_1.7	282.04081494008346:C8H14NO8P;353.25983867804285:C21H38O4;393.2533189856309:C19H37NO5P;407.2336491977434:C19H39NO6P;573.4522293802326:C36H60O5;599.5012489823237:C39H67O4;627.4106764044774:C34H58O8P;669.4714328953203:C37H65NO7P	C41H74NO8P	740.5315	[M+H]+	739.525	54	8	8	PE(22:4(7Z,10Z,13Z,16Z)/14:0)
KUPNWZACJRZMJD	XZPUNJMMSA	KUPNWZACJRZMJD-XZPUNJMMSA-N	6	739.5152	0.822879387	203.2865498	796.0;895.0;360.0;796.0;460.0;753.0;1092.0;683.0	90	282.04081494008346_0.6;353.25983867804285_17.4;393.2533189856309_1.1;407.2336491977434_0.9;573.4522293802326_453.5;599.5012489823237_472.0;627.4106764044774_7.4;669.4714328953203_1.7	282.04081494008346:C8H14NO8P;353.25983867804285:C21H38O4;393.2533189856309:C19H37NO5P;407.2336491977434:C19H39NO6P;573.4522293802326:C36H60O5;599.5012489823237:C39H67O4;627.4106764044774:C34H58O8P;669.4714328953203:C37H65NO7P	C41H74NO8P	740.5315	[M+H]+	739.525	54	8	8	PE(14:0/22:4(7Z,10Z,13Z,16Z))
OJUFULGONBEBHS	BTILKBFRSA	OJUFULGONBEBHS-BTILKBFRSA-N	26	739.5152	0.516417664	127.5773422	683.0;696.0;683.0;808.0;683.0;796.0;696.0;683.0;335.0;796.0;695.0	90	335.248555231713_2.0;353.25983867804285_17.4;363.24153741957974_0.5;375.24249867850074_1.1;393.2533189856309_1.1;406.26951443660545_1.6;407.2336491977434_0.9;459.26716033996246_1.6;573.4522293802326_453.5;627.4106764044774_7.4;669.4714328953203_1.7	335.248555231713:C21H34O3;353.25983867804285:C21H36O4;363.24153741957974:C22H34O4;375.24249867850074:C23H36O4;393.2533189856309:C23H36O5;406.26951443660545:C24H38O5;407.2336491977434:C19H36NO6P;459.26716033996246:C23H40NO6P;573.4522293802326:C36H61O5;627.4106764044774:C34H61NO7P;669.4714328953203:C37H67NO7P	C41H74NO8P	740.5315	[M+H]+	739.525	54	11	11	PC(15:1(9Z)/18:3(9Z,12Z,15Z))
VHBKBRKCCYKILY	BTILKBFRSA	VHBKBRKCCYKILY-BTILKBFRSA-N	28	739.5152	0.515847373	127.436456	683.0;696.0;683.0;796.0;683.0;972.0;696.0;683.0;335.0;796.0;695.0	90	335.248555231713_2.0;353.25983867804285_17.4;363.24153741957974_0.5;375.24249867850074_1.1;393.2533189856309_1.1;406.26951443660545_1.6;407.2336491977434_0.9;459.26716033996246_1.6;573.4522293802326_453.5;627.4106764044774_7.4;669.4714328953203_1.7	335.248555231713:C21H34O3;353.25983867804285:C21H36O4;363.24153741957974:C22H34O4;375.24249867850074:C23H36O4;393.2533189856309:C23H36O5;406.26951443660545:C24H38O5;407.2336491977434:C19H36NO6P;459.26716033996246:C23H41NO6P;573.4522293802326:C36H61O5;627.4106764044774:C34H61NO7P;669.4714328953203:C37H67NO7P	C41H74NO8P	740.5315	[M+H]+	739.525	54	11	11	PC(18:3(9Z,12Z,15Z)/15:1(9Z))
SPANCROMTOGXNG	BJFZXDKTSA	SPANCROMTOGXNG-BJFZXDKTSA-N	25	739.5152	0.514730006	127.1604183	683.0;696.0;683.0;808.0;683.0;796.0;696.0;883.0;335.0;796.0;695.0	90	335.248555231713_2.0;353.25983867804285_17.4;363.24153741957974_0.5;375.24249867850074_1.1;393.2533189856309_1.1;406.26951443660545_1.6;407.2336491977434_0.9;459.26716033996246_1.6;573.4522293802326_453.5;627.4106764044774_7.4;669.4714328953203_1.7	335.248555231713:C21H34O3;353.25983867804285:C21H36O4;363.24153741957974:C22H34O4;375.24249867850074:C23H36O4;393.2533189856309:C23H36O5;406.26951443660545:C24H38O5;407.2336491977434:C19H36NO6P;459.26716033996246:C23H40NO6P;573.4522293802326:C36H61O5;627.4106764044774:C34H61NO7P;669.4714328953203:C37H65NO7P	C41H74NO8P	740.5315	[M+H]+	739.525	54	11	11	PC(15:1(9Z)/18:3(6Z,9Z,12Z))
FXRVCZMQPWSNSP	VUBWCHMLSA	FXRVCZMQPWSNSP-VUBWCHMLSA-N	27	739.5152	0.514709971	127.1554687	683.0;696.0;683.0;796.0;683.0;808.0;696.0;883.0;335.0;796.0;695.0	90	335.248555231713_2.0;353.25983867804285_17.4;363.24153741957974_0.5;375.24249867850074_1.1;393.2533189856309_1.1;406.26951443660545_1.6;407.2336491977434_0.9;459.26716033996246_1.6;573.4522293802326_453.5;627.4106764044774_7.4;669.4714328953203_1.7	335.248555231713:C21H34O3;353.25983867804285:C21H36O4;363.24153741957974:C22H34O4;375.24249867850074:C23H36O4;393.2533189856309:C23H36O5;406.26951443660545:C24H38O5;407.2336491977434:C19H36NO6P;459.26716033996246:C23H40NO6P;573.4522293802326:C36H61O5;627.4106764044774:C34H61NO7P;669.4714328953203:C37H65NO7P	C41H74NO8P	740.5315	[M+H]+	739.525	54	11	11	PC(18:3(6Z,9Z,12Z)/15:1(9Z))
GEVCEBBGQDFGAB	IKUXXGDPSA	GEVCEBBGQDFGAB-IKUXXGDPSA-N	5	739.5152	0.511709807	126.4142994	883.0;796.0;783.0;696.0;753.0;1172.0;896.0;683.0;335.0;696.0;895.0	90	335.248555231713_2.0;353.25983867804285_17.4;363.24153741957974_0.5;375.24249867850074_1.1;393.2533189856309_1.1;406.26951443660545_1.6;407.2336491977434_0.9;459.26716033996246_1.6;573.4522293802326_453.5;627.4106764044774_7.4;669.4714328953203_1.7	335.248555231713:C21H32O3;353.25983867804285:C21H38O4;363.24153741957974:C22H32O4;375.24249867850074:C23H34O4;393.2533189856309:C23H34O5;406.26951443660545:C24H36O5;407.2336491977434:C19H38NO6P;459.26716033996246:C23H39NO6P;573.4522293802326:C36H61O5;627.4106764044774:C34H58O8P;669.4714328953203:C37H67NO7P	C41H74NO8P	740.5315	[M+H]+	739.525	54	11	11	PC(18:4(6Z,9Z,12Z,15Z)/15:0)
DPPYJZPUMHOJFQ	ODFSAEBUSA	DPPYJZPUMHOJFQ-ODFSAEBUSA-N	4	739.5152	0.511677399	126.4062932	883.0;796.0;783.0;708.0;753.0;1172.0;896.0;683.0;335.0;696.0;895.0	90	335.248555231713_2.0;353.25983867804285_17.4;363.24153741957974_0.5;375.24249867850074_1.1;393.2533189856309_1.1;406.26951443660545_1.6;407.2336491977434_0.9;459.26716033996246_1.6;573.4522293802326_453.5;627.4106764044774_7.4;669.4714328953203_1.7	335.248555231713:C21H32O3;353.25983867804285:C21H38O4;363.24153741957974:C22H32O4;375.24249867850074:C23H34O4;393.2533189856309:C23H34O5;406.26951443660545:C24H36O5;407.2336491977434:C19H38NO6P;459.26716033996246:C23H39NO6P;573.4522293802326:C36H61O5;627.4106764044774:C34H58O8P;669.4714328953203:C37H67NO7P	C41H74NO8P	740.5315	[M+H]+	739.525	54	11	11	PC(15:0/18:4(6Z,9Z,12Z,15Z))
TYHOKDXUZDOSII	ZLHSIPJKSA	TYHOKDXUZDOSII-ZLHSIPJKSA-N	29	739.5152	0.497534539	122.9123994	696.0;683.0;653.0;683.0;883.0;335.0;696.0	90	353.25983867804285_17.4;375.24249867850074_1.1;406.26951443660545_1.6;407.2336491977434_0.9;573.4522293802326_453.5;627.4106764044774_7.4;669.4714328953203_1.7	353.25983867804285:C21H36O4;375.24249867850074:C23H34O4;406.26951443660545:C20H41NO5P;407.2336491977434:C19H38NO6P;573.4522293802326:C36H61O5;627.4106764044774:C34H61NO7P;669.4714328953203:C37H65NO7P	C41H74NO8P	740.5315	[M+H]+	739.525	54	7	7	PC(20:4(5Z,8Z,11Z,14Z)/13:0)
YJBCBZVRGHSHHA	JYJZUTMTSA	YJBCBZVRGHSHHA-JYJZUTMTSA-N	24	739.5152	0.497023582	122.7861712	696.0;783.0;708.0;683.0;883.0;335.0;696.0	90	353.25983867804285_17.4;375.24249867850074_1.1;406.26951443660545_1.6;407.2336491977434_0.9;573.4522293802326_453.5;627.4106764044774_7.4;669.4714328953203_1.7	353.25983867804285:C21H36O4;375.24249867850074:C23H34O4;406.26951443660545:C24H36O5;407.2336491977434:C19H38NO6P;573.4522293802326:C36H61O5;627.4106764044774:C34H61NO7P;669.4714328953203:C37H65NO7P	C41H74NO8P	740.5315	[M+H]+	739.525	54	7	7	PC(13:0/20:4(5Z,8Z,11Z,14Z))
VWIWKONAEPXHAY	RYKNKZFFSA	VWIWKONAEPXHAY-RYKNKZFFSA-N	9	757.5985	1	182.5852365	808.0;708.0;335.0;808.0;896.0;1160.0;783.0;883.0;908.0;683.0;783.0;448.0;683.0;908.0;683.0;853.0;783.0;783.0;696.0;696.0;808.0;683.0;795.0	74	341.19223584356894_1.3;356.17993810550877_2.5;362.16920587157887_2.8;363.17117341764236_1.6;370.192550594137_0.8;372.19629479113644_2.7;377.2389123511465_11.3;379.2727842339207_5.5;392.2146892975908_5.1;395.2134084845419_125.7;395.2682947871229_2.6;400.21130260460103_0.9;453.3276240714256_2.4;479.33076834563667_2.3;589.4477656464398_158.8;609.413682378774_3.2;612.4345659249092_95.6;615.4271131313…	341.19223584356894:C14H30NO6P;356.17993810550877:C14H28NO7P;362.16920587157887:C16H31NO6P;363.17117341764236:C16H32NO6P;370.192550594137:C19H32O5P;372.19629479113644:C19H32O5P;377.2389123511465:C18H38NO5P;379.2727842339207:C23H40O4;392.2146892975908:C18H34NO6P;395.2134084845419:C17H34NO7P;395.2682947871229:C19H40NO5P;400.21130260460103:C20H34O6P;453.3276240714256:C22H46NO6P;479.33076834563667:C24…	C43H84NO7P	758.6003	[M+H]+	757.585	72	23	23	PC(O-18:0/17:2(9Z,12Z))
HCJXFOSKFCNDSA	OXKZCXPESA	HCJXFOSKFCNDSA-OXKZCXPESA-N	12	757.5985	0.994212528	181.5285296	808.0;335.0;908.0;1160.0;683.0;883.0;908.0;683.0;908.0;448.0;708.0;883.0;853.0;783.0;783.0;696.0;820.0;796.0;683.0;783.0;808.0	74	356.17993810550877_2.5;362.16920587157887_2.8;363.17117341764236_1.6;370.192550594137_0.8;377.2389123511465_11.3;379.2727842339207_5.5;392.2146892975908_5.1;393.21302694043777_10.4;395.2134084845419_125.7;400.21130260460103_0.9;404.20043041988697_1.0;479.33076834563667_2.3;589.4477656464398_158.8;609.413682378774_3.2;612.4345659249092_95.6;615.4271131313913_9.9;619.4930068861994_16.9;625.40818966…	356.17993810550877:C14H28NO7P;362.16920587157887:C16H31NO6P;363.17117341764236:C16H32NO6P;370.192550594137:C15H30NO7P;377.2389123511465:C18H36NO5P;379.2727842339207:C23H40O4;392.2146892975908:C18H34NO6P;393.21302694043777:C18H32O7P;395.2134084845419:C17H32NO7P;400.21130260460103:C20H34O6P;404.20043041988697:C19H34O7P;479.33076834563667:C24H48NO6P;589.4477656464398:C32H63NO6P;609.413682378774:C35H…	C43H84NO7P	758.6003	[M+H]+	757.585	72	21	21	PC(P-20:0/15:1(9Z))
YECSIRALDAYFCD	VQICVYDYSA	YECSIRALDAYFCD-VQICVYDYSA-N	11	757.5985	0.973038674	177.6624964	808.0;335.0;908.0;1160.0;683.0;883.0;908.0;683.0;908.0;448.0;783.0;708.0;883.0;853.0;783.0;783.0;696.0;796.0;683.0	74	356.17993810550877_2.5;362.16920587157887_2.8;363.17117341764236_1.6;370.192550594137_0.8;372.19629479113644_2.7;377.2389123511465_11.3;379.2727842339207_5.5;392.2146892975908_5.1;395.2134084845419_125.7;479.33076834563667_2.3;589.4477656464398_158.8;609.413682378774_3.2;612.4345659249092_95.6;615.4271131313913_9.9;619.4930068861994_16.9;625.4081896669886_12.0;641.4848947591962_4.4;671.5261960609…	356.17993810550877:C14H28NO7P;362.16920587157887:C16H31NO6P;363.17117341764236:C16H32NO6P;370.192550594137:C15H30NO7P;372.19629479113644:C19H34O5P;377.2389123511465:C18H36NO5P;379.2727842339207:C23H40O4;392.2146892975908:C18H34NO6P;395.2134084845419:C17H32NO7P;479.33076834563667:C24H48NO6P;589.4477656464398:C32H63NO6P;609.413682378774:C35H64O6P;612.4345659249092:C35H64O6P;615.4271131313913:C33H63…	C43H84NO7P	758.6003	[M+H]+	757.585	72	19	19	PC(P-18:0/17:1(9Z))
SXZDGVJEDJEWGM	OHNCOSGTSA	SXZDGVJEDJEWGM-OHNCOSGTSA-N	13	757.5985	0.970722326	177.2395654	1092.0;883.0;544.0;808.0;896.0;795.0;683.0;695.0;896.0;695.0;683.0;896.0;448.0;795.0;1256.0;853.0;695.0;795.0;683.0;696.0;696.0;720.0;883.0	74	341.19223584356894_1.3;356.17993810550877_2.5;361.26004939192035_12.6;362.26183966669157_3.9;363.17117341764236_1.6;363.2587909074447_1.6;370.192550594137_0.8;377.2389123511465_11.3;379.2727842339207_5.5;380.2741444513576_2.4;392.2146892975908_5.1;395.2134084845419_125.7;395.2682947871229_2.6;453.3276240714256_2.4;479.33076834563667_2.3;589.4477656464398_158.8;612.4345659249092_95.6;615.427113131…	341.19223584356894:C14H30NO6P;356.17993810550877:C14H28NO7P;361.26004939192035:C19H39O4P;362.26183966669157:C19H39O4P;363.17117341764236:C16H32NO6P;363.2587909074447:C19H39O4P;370.192550594137:C15H30NO7P;377.2389123511465:C19H39O5P;379.2727842339207:C19H39O5P;380.2741444513576:C19H39O5P;392.2146892975908:C18H34NO6P;395.2134084845419:C17H34NO7P;395.2682947871229:C19H39O6P;453.3276240714256:C22H45N…	C43H84NO7P	758.6003	[M+H]+	757.585	72	23	23	PE(O-16:0/22:2(13Z,16Z))
CUOTVFFFIQQTPV	AJGWOXEWSA	CUOTVFFFIQQTPV-AJGWOXEWSA-N	10	757.5985	0.95862313	175.0304309	360.0;335.0;908.0;795.0;1160.0;683.0;895.0;883.0;908.0;683.0;908.0;448.0;708.0;853.0;1147.0;783.0;696.0;796.0;683.0;795.0	74	356.17993810550877_2.5;361.26004939192035_12.6;362.16920587157887_2.8;362.26183966669157_3.9;363.17117341764236_1.6;370.192550594137_0.8;377.2389123511465_11.3;379.2727842339207_5.5;392.2146892975908_5.1;395.2134084845419_125.7;445.32309103065387_7.3;479.33076834563667_2.3;589.4477656464398_158.8;609.413682378774_3.2;612.4345659249092_95.6;615.4271131313913_9.9;625.4081896669886_12.0;641.48489475…	356.17993810550877:C14H28NO7P;361.26004939192035:C19H36O4P;362.16920587157887:C16H31NO6P;362.26183966669157:C19H36O4P;363.17117341764236:C16H32NO6P;370.192550594137:C15H30NO7P;377.2389123511465:C18H36NO5P;379.2727842339207:C23H41O4;392.2146892975908:C18H34NO6P;395.2134084845419:C17H32NO7P;445.32309103065387:C24H49NO4P;479.33076834563667:C24H49NO6P;589.4477656464398:C32H63NO6P;609.413682378774:C35…	C43H84NO7P	758.6003	[M+H]+	757.585	72	20	20	PC(P-16:0/19:1(9Z))
FUOWNRULQZKEKD	GVKPZOCESA	FUOWNRULQZKEKD-GVKPZOCESA-N	15	757.5985	0.939734148	171.5815818	808.0;708.0;544.0;808.0;896.0;808.0;683.0;708.0;683.0;896.0;448.0;908.0;1256.0;853.0;783.0;683.0;896.0;696.0;808.0;883.0;908.0	74	341.19223584356894_1.3;356.17993810550877_2.5;362.16920587157887_2.8;363.17117341764236_1.6;370.192550594137_0.8;377.2389123511465_11.3;379.2727842339207_5.5;392.2146892975908_5.1;395.2134084845419_125.7;395.2682947871229_2.6;400.21130260460103_0.9;453.3276240714256_2.4;479.33076834563667_2.3;589.4477656464398_158.8;612.4345659249092_95.6;615.4271131313913_9.9;619.4930068861994_16.9;625.408189666…	341.19223584356894:C14H30NO6P;356.17993810550877:C14H28NO7P;362.16920587157887:C16H30NO6P;363.17117341764236:C16H30NO6P;370.192550594137:C15H30NO7P;377.2389123511465:C18H38NO5P;379.2727842339207:C23H40O4;392.2146892975908:C18H32NO6P;395.2134084845419:C17H34NO7P;395.2682947871229:C19H40NO5P;400.21130260460103:C20H35O6P;453.3276240714256:C22H46NO6P;479.33076834563667:C24H50NO6P;589.4477656464398:C3…	C43H84NO7P	758.6003	[M+H]+	757.585	72	21	21	PE(O-20:0/18:2(9Z,12Z))
RGGRDRLKCMHWDY	OHNCOSGTSA	RGGRDRLKCMHWDY-OHNCOSGTSA-N	14	757.5985	0.935476743	170.8042425	808.0;883.0;544.0;808.0;896.0;796.0;683.0;696.0;683.0;896.0;448.0;908.0;1256.0;853.0;795.0;683.0;708.0;696.0;808.0;883.0	74	341.19223584356894_1.3;356.17993810550877_2.5;362.16920587157887_2.8;363.17117341764236_1.6;370.192550594137_0.8;377.2389123511465_11.3;379.2727842339207_5.5;392.2146892975908_5.1;395.2134084845419_125.7;395.2682947871229_2.6;453.3276240714256_2.4;479.33076834563667_2.3;589.4477656464398_158.8;612.4345659249092_95.6;615.4271131313913_9.9;619.4930068861994_16.9;625.4081896669886_12.0;641.484894759…	341.19223584356894:C14H30NO6P;356.17993810550877:C14H28NO7P;362.16920587157887:C16H30NO6P;363.17117341764236:C16H30NO6P;370.192550594137:C15H30NO7P;377.2389123511465:C18H38NO5P;379.2727842339207:C23H40O4;392.2146892975908:C18H34NO6P;395.2134084845419:C17H34NO7P;395.2682947871229:C19H40NO5P;453.3276240714256:C22H46NO6P;479.33076834563667:C24H47NO6P;589.4477656464398:C32H63NO6P;612.4345659249092:C3…	C43H84NO7P	758.6003	[M+H]+	757.585	72	20	20	PE(O-18:0/20:2(11Z,14Z))
QEDROTQEMCQUNE	PKNDOITQSA	QEDROTQEMCQUNE-PKNDOITQSA-N	7	757.5985	0.894384396	163.3013864	348.0;544.0;908.0;1172.0;883.0;896.0;683.0;908.0;448.0;808.0;1092.0;853.0;783.0;683.0;708.0;708.0;883.0	74	356.17993810550877_2.5;362.16920587157887_2.8;363.17117341764236_1.6;370.192550594137_0.8;377.2389123511465_11.3;379.2727842339207_5.5;392.2146892975908_5.1;395.2134084845419_125.7;479.33076834563667_2.3;589.4477656464398_158.8;612.4345659249092_95.6;615.4271131313913_9.9;619.4930068861994_16.9;625.4081896669886_12.0;641.4848947591962_4.4;671.526196060992_24.9;742.6282404234543_10.7	356.17993810550877:C14H28NO7P;362.16920587157887:C16H31NO6P;363.17117341764236:C16H32NO6P;370.192550594137:C15H30NO7P;377.2389123511465:C18H34NO5P;379.2727842339207:C23H40O4;392.2146892975908:C18H34NO6P;395.2134084845419:C17H34NO7P;479.33076834563667:C24H49NO6P;589.4477656464398:C33H63O6P;612.4345659249092:C35H65O6P;615.4271131313913:C33H63NO7P;619.4930068861994:C34H67NO6P;625.4081896669886:C35H6…	C43H84NO7P	758.6003	[M+H]+	757.585	72	17	17	PE(P-18:1(11Z)/20:0)
UAPYZCDNFGJZSC	PKNDOITQSA	UAPYZCDNFGJZSC-PKNDOITQSA-N	1	757.5985	0.888911752	162.3021625	808.0;544.0;908.0;1172.0;883.0;908.0;683.0;908.0;448.0;796.0;1092.0;853.0;783.0;683.0;708.0;708.0;883.0	74	356.17993810550877_2.5;362.16920587157887_2.8;363.17117341764236_1.6;370.192550594137_0.8;377.2389123511465_11.3;379.2727842339207_5.5;392.2146892975908_5.1;395.2134084845419_125.7;479.33076834563667_2.3;589.4477656464398_158.8;612.4345659249092_95.6;615.4271131313913_9.9;619.4930068861994_16.9;625.4081896669886_12.0;641.4848947591962_4.4;671.526196060992_24.9;742.6282404234543_10.7	356.17993810550877:C14H28NO7P;362.16920587157887:C16H31NO6P;363.17117341764236:C16H32NO6P;370.192550594137:C15H30NO7P;377.2389123511465:C18H34NO5P;379.2727842339207:C23H40O4;392.2146892975908:C18H34NO6P;395.2134084845419:C17H34NO7P;479.33076834563667:C24H48NO6P;589.4477656464398:C33H63O6P;612.4345659249092:C35H65O6P;615.4271131313913:C33H63NO7P;619.4930068861994:C34H67NO6P;625.4081896669886:C35H6…	C43H84NO7P	758.6003	[M+H]+	757.585	72	17	17	PE(20:0/P-18:1(11Z))
OSDKOUUHCQCQEG	LIFRIIQZSA	OSDKOUUHCQCQEG-LIFRIIQZSA-N	5	757.5985	0.878285773	160.3620155	1092.0;544.0;908.0;695.0;883.0;795.0;896.0;895.0;683.0;908.0;448.0;695.0;853.0;895.0;696.0;683.0;708.0;920.0;883.0;795.0	74	356.17993810550877_2.5;361.26004939192035_12.6;362.26183966669157_3.9;363.17117341764236_1.6;363.2587909074447_1.6;370.192550594137_0.8;377.2389123511465_11.3;379.2727842339207_5.5;392.2146892975908_5.1;395.2134084845419_125.7;395.2682947871229_2.6;401.2594786501021_1.2;479.33076834563667_2.3;589.4477656464398_158.8;612.4345659249092_95.6;615.4271131313913_9.9;625.4081896669886_12.0;641.484894759…	356.17993810550877:C14H28NO7P;361.26004939192035:C19H37O4P;362.26183966669157:C19H37O4P;363.17117341764236:C16H32NO6P;363.2587909074447:C19H37O4P;370.192550594137:C15H30NO7P;377.2389123511465:C19H37O5P;379.2727842339207:C19H37O5P;392.2146892975908:C18H34NO6P;395.2134084845419:C17H34NO7P;395.2682947871229:C19H37O6P;401.2594786501021:C21H41NO4P;479.33076834563667:C24H47NO6P;589.4477656464398:C32H61…	C43H84NO7P	758.6003	[M+H]+	757.585	72	20	20	PE(P-16:0/22:1(13Z))
MVASPAIFCLTHSN	LIFRIIQZSA	MVASPAIFCLTHSN-LIFRIIQZSA-N	4	757.5985	0.877330903	160.1876705	1092.0;544.0;908.0;695.0;883.0;795.0;908.0;895.0;683.0;908.0;448.0;695.0;853.0;895.0;808.0;683.0;708.0;920.0;883.0;795.0	74	356.17993810550877_2.5;361.26004939192035_12.6;362.26183966669157_3.9;363.17117341764236_1.6;363.2587909074447_1.6;370.192550594137_0.8;377.2389123511465_11.3;379.2727842339207_5.5;392.2146892975908_5.1;395.2134084845419_125.7;395.2682947871229_2.6;401.2594786501021_1.2;479.33076834563667_2.3;589.4477656464398_158.8;612.4345659249092_95.6;615.4271131313913_9.9;625.4081896669886_12.0;641.484894759…	356.17993810550877:C14H28NO7P;361.26004939192035:C19H37O4P;362.26183966669157:C19H37O4P;363.17117341764236:C16H32NO6P;363.2587909074447:C19H37O4P;370.192550594137:C15H30NO7P;377.2389123511465:C19H37O5P;379.2727842339207:C19H37O5P;392.2146892975908:C18H36NO6P;395.2134084845419:C17H34NO7P;395.2682947871229:C19H37O6P;401.2594786501021:C21H41NO4P;479.33076834563667:C24H47NO6P;589.4477656464398:C32H61…	C43H84NO7P	758.6003	[M+H]+	757.585	72	20	20	PE(22:1(13Z)/P-16:0)
WRBQEXBBOFVLFN	ZOULCCKRSA	WRBQEXBBOFVLFN-ZOULCCKRSA-N	16	757.5985	0.863231726	157.6133689	1092.0;544.0;908.0;695.0;796.0;1092.0;795.0;696.0;895.0;683.0;908.0;448.0;695.0;853.0;895.0;696.0;683.0;796.0;920.0;883.0;795.0	74	356.17993810550877_2.5;361.26004939192035_12.6;362.16920587157887_2.8;362.26183966669157_3.9;363.17117341764236_1.6;363.2587909074447_1.6;370.192550594137_0.8;377.2389123511465_11.3;379.2727842339207_5.5;392.2146892975908_5.1;395.2134084845419_125.7;395.2682947871229_2.6;401.2594786501021_1.2;479.33076834563667_2.3;589.4477656464398_158.8;612.4345659249092_95.6;615.4271131313913_9.9;625.408189666…	356.17993810550877:C14H28NO7P;361.26004939192035:C19H37O4P;362.16920587157887:C16H30NO6P;362.26183966669157:C19H37O4P;363.17117341764236:C16H30NO6P;363.2587909074447:C19H37O4P;370.192550594137:C15H30NO7P;377.2389123511465:C19H37O5P;379.2727842339207:C19H37O5P;392.2146892975908:C18H34NO6P;395.2134084845419:C17H32NO7P;395.2682947871229:C19H37O6P;401.2594786501021:C21H41NO4P;479.33076834563667:C24H4…	C43H84NO7P	758.6003	[M+H]+	757.585	72	21	21	PE(P-16:0/22:1(11Z))
BOIHDLQLPRODPV	VGQBCTROSA	BOIHDLQLPRODPV-VGQBCTROSA-N	8	757.5985	0.844451415	154.1843613	348.0;544.0;908.0;808.0;883.0;708.0;683.0;908.0;448.0;808.0;853.0;783.0;683.0;708.0;708.0;883.0	74	356.17993810550877_2.5;362.16920587157887_2.8;363.17117341764236_1.6;370.192550594137_0.8;377.2389123511465_11.3;379.2727842339207_5.5;392.2146892975908_5.1;395.2134084845419_125.7;479.33076834563667_2.3;589.4477656464398_158.8;612.4345659249092_95.6;615.4271131313913_9.9;625.4081896669886_12.0;641.4848947591962_4.4;671.526196060992_24.9;742.6282404234543_10.7	356.17993810550877:C14H28NO7P;362.16920587157887:C16H30NO6P;363.17117341764236:C16H30NO6P;370.192550594137:C15H30NO7P;377.2389123511465:C18H34NO5P;379.2727842339207:C23H40O4;392.2146892975908:C18H34NO6P;395.2134084845419:C17H34NO7P;479.33076834563667:C24H49NO6P;589.4477656464398:C32H61NO6P;612.4345659249092:C35H65O6P;615.4271131313913:C33H63NO7P;625.4081896669886:C35H64O7P;641.4848947591962:C37H6…	C43H84NO7P	758.6003	[M+H]+	757.585	72	16	16	PE(P-18:1(9Z)/20:0)
KRZKEZVISPYOPJ	VGQBCTROSA	KRZKEZVISPYOPJ-VGQBCTROSA-N	2	757.5985	0.839011774	153.1911633	808.0;544.0;908.0;808.0;883.0;708.0;683.0;908.0;448.0;796.0;853.0;783.0;683.0;708.0;708.0;883.0	74	356.17993810550877_2.5;362.16920587157887_2.8;363.17117341764236_1.6;370.192550594137_0.8;377.2389123511465_11.3;379.2727842339207_5.5;392.2146892975908_5.1;395.2134084845419_125.7;479.33076834563667_2.3;589.4477656464398_158.8;612.4345659249092_95.6;615.4271131313913_9.9;625.4081896669886_12.0;641.4848947591962_4.4;671.526196060992_24.9;742.6282404234543_10.7	356.17993810550877:C14H28NO7P;362.16920587157887:C16H30NO6P;363.17117341764236:C16H30NO6P;370.192550594137:C15H30NO7P;377.2389123511465:C18H34NO5P;379.2727842339207:C23H40O4;392.2146892975908:C18H34NO6P;395.2134084845419:C17H34NO7P;479.33076834563667:C24H48NO6P;589.4477656464398:C32H61NO6P;612.4345659249092:C35H65O6P;615.4271131313913:C33H63NO7P;625.4081896669886:C35H64O7P;641.4848947591962:C37H6…	C43H84NO7P	758.6003	[M+H]+	757.585	72	16	16	PE(20:0/P-18:1(9Z))
JAFJRYZSUHZYCC	MEQNMEFLSA	JAFJRYZSUHZYCC-MEQNMEFLSA-N	17	757.5985	0.825213025	150.6717154	808.0;544.0;796.0;883.0;696.0;683.0;448.0;708.0;853.0;783.0;683.0;696.0;796.0;883.0	74	362.16920587157887_2.8;363.17117341764236_1.6;377.2389123511465_11.3;379.2727842339207_5.5;392.2146892975908_5.1;395.2134084845419_125.7;479.33076834563667_2.3;589.4477656464398_158.8;612.4345659249092_95.6;615.4271131313913_9.9;625.4081896669886_12.0;641.4848947591962_4.4;671.526196060992_24.9;742.6282404234543_10.7	362.16920587157887:C16H30NO6P;363.17117341764236:C16H30NO6P;377.2389123511465:C18H36NO5P;379.2727842339207:C23H40O4;392.2146892975908:C18H34NO6P;395.2134084845419:C17H32NO7P;479.33076834563667:C24H48NO6P;589.4477656464398:C32H61NO6P;612.4345659249092:C35H65O6P;615.4271131313913:C33H63NO7P;625.4081896669886:C35H64O7P;641.4848947591962:C37H69O6P;671.526196060992:C39H73O6P;742.6282404234543:C43H84NO…	C43H84NO7P	758.6003	[M+H]+	757.585	72	14	14	PE(P-20:0/18:1(9Z))
HXUHHWPZGOIBGO	LIFRIIQZSA	HXUHHWPZGOIBGO-LIFRIIQZSA-N	6	757.5985	0.821266404	149.9511206	1092.0;544.0;908.0;796.0;883.0;696.0;683.0;908.0;448.0;708.0;853.0;683.0;696.0;796.0;883.0	74	356.17993810550877_2.5;362.16920587157887_2.8;363.17117341764236_1.6;370.192550594137_0.8;377.2389123511465_11.3;392.2146892975908_5.1;395.2134084845419_125.7;479.33076834563667_2.3;589.4477656464398_158.8;612.4345659249092_95.6;615.4271131313913_9.9;625.4081896669886_12.0;641.4848947591962_4.4;671.526196060992_24.9;742.6282404234543_10.7	356.17993810550877:C14H28NO7P;362.16920587157887:C16H30NO6P;363.17117341764236:C16H30NO6P;370.192550594137:C15H30NO7P;377.2389123511465:C18H36NO5P;392.2146892975908:C18H34NO6P;395.2134084845419:C17H32NO7P;479.33076834563667:C24H47NO6P;589.4477656464398:C32H61NO6P;612.4345659249092:C35H65O6P;615.4271131313913:C33H63NO7P;625.4081896669886:C35H64O7P;641.4848947591962:C37H69O6P;671.526196060992:C39H7…	C43H84NO7P	758.6003	[M+H]+	757.585	72	15	15	PE(P-18:0/20:1(11Z))
XEWZHCLDUCWNLB	LIFRIIQZSA	XEWZHCLDUCWNLB-LIFRIIQZSA-N	3	757.5985	0.819331121	149.5977665	1092.0;544.0;908.0;1172.0;883.0;908.0;683.0;908.0;448.0;696.0;853.0;683.0;708.0;796.0;883.0	74	356.17993810550877_2.5;362.16920587157887_2.8;363.17117341764236_1.6;370.192550594137_0.8;377.2389123511465_11.3;392.2146892975908_5.1;395.2134084845419_125.7;479.33076834563667_2.3;589.4477656464398_158.8;612.4345659249092_95.6;615.4271131313913_9.9;625.4081896669886_12.0;641.4848947591962_4.4;671.526196060992_24.9;742.6282404234543_10.7	356.17993810550877:C14H28NO7P;362.16920587157887:C16H31NO6P;363.17117341764236:C16H32NO6P;370.192550594137:C15H30NO7P;377.2389123511465:C18H36NO5P;392.2146892975908:C18H34NO6P;395.2134084845419:C17H32NO7P;479.33076834563667:C24H47NO6P;589.4477656464398:C32H61NO6P;612.4345659249092:C35H65O6P;615.4271131313913:C33H63NO7P;625.4081896669886:C35H64O7P;641.4848947591962:C37H69O6P;671.526196060992:C39H7…	C43H84NO7P	758.6003	[M+H]+	757.585	72	15	15	PE(20:1(11Z)/P-18:0)
YBCALYDUTZDDBO	LRCPKNNYSA	YBCALYDUTZDDBO-LRCPKNNYSA-N	38	781.5621	1	100.8525301	696	2	557.4611858805706_999.0	557.4611858805706:C36H60O4	C44H80NO8P	782.5814	[M+H]+	781.574	73	1	1	PE(22:4(7Z,10Z,13Z,16Z)/17:0)
MRLOZURPBUCINT	ZTELRPNUSA	MRLOZURPBUCINT-ZTELRPNUSA-N	37	781.5621	1	100.8525301	696	2	557.4611858805706_999.0	557.4611858805706:C36H60O4	C44H80NO8P	782.5814	[M+H]+	781.574	73	1	1	PE(22:2(13Z,16Z)/17:2(9Z,12Z))
ZDFBLZQBQFYAJE	UOHKAELOSA	ZDFBLZQBQFYAJE-UOHKAELOSA-N	36	781.5621	1	100.8525301	696	2	557.4611858805706_999.0	557.4611858805706:C36H60O4	C44H80NO8P	782.5814	[M+H]+	781.574	73	1	1	PE(21:0/18:4(6Z,9Z,12Z,15Z))
CKWNOWMKTBYVBM	QDHPGYLDSA	CKWNOWMKTBYVBM-QDHPGYLDSA-N	35	781.5621	1	100.8525301	696	2	557.4611858805706_999.0	557.4611858805706:C36H60O4	C44H80NO8P	782.5814	[M+H]+	781.574	73	1	1	PE(20:4(5Z,8Z,11Z,14Z)/19:0)
IWDHLFUMRWIRQI	ADRCDOMWSA	IWDHLFUMRWIRQI-ADRCDOMWSA-N	34	781.5621	1	100.8525301	696	2	557.4611858805706_999.0	557.4611858805706:C36H60O4	C44H80NO8P	782.5814	[M+H]+	781.574	73	1	1	PE(20:3(8Z,11Z,14Z)/19:1(9Z))
YYQUSVZFJYUVEJ	BXTJNSCGSA	YYQUSVZFJYUVEJ-BXTJNSCGSA-N	33	781.5621	1	100.8525301	696	2	557.4611858805706_999.0	557.4611858805706:C36H60O4	C44H80NO8P	782.5814	[M+H]+	781.574	73	1	1	PE(19:1(9Z)/20:3(8Z,11Z,14Z))
DHBIVADINQRLKN	GLCRACHLSA	DHBIVADINQRLKN-GLCRACHLSA-N	32	781.5621	1	100.8525301	696	2	557.4611858805706_999.0	557.4611858805706:C36H60O4	C44H80NO8P	782.5814	[M+H]+	781.574	73	1	1	PE(19:0/20:4(5Z,8Z,11Z,14Z))
SHHJSVZOYMGZRP	QJDYDDIOSA	SHHJSVZOYMGZRP-QJDYDDIOSA-N	31	781.5621	1	100.8525301	696	2	557.4611858805706_999.0	557.4611858805706:C36H60O4	C44H80NO8P	782.5814	[M+H]+	781.574	73	1	1	PE(18:4(6Z,9Z,12Z,15Z)/21:0)
AXIBOTRCHXDYPU	ZTELRPNUSA	AXIBOTRCHXDYPU-ZTELRPNUSA-N	30	781.5621	1	100.8525301	696	2	557.4611858805706_999.0	557.4611858805706:C36H60O4	C44H80NO8P	782.5814	[M+H]+	781.574	73	1	1	PE(17:2(9Z,12Z)/22:2(13Z,16Z))
CECLOFYFVPZDIU	BKGQRMSUSA	CECLOFYFVPZDIU-BKGQRMSUSA-N	29	781.5621	1	100.8525301	696	2	557.4611858805706_999.0	557.4611858805706:C36H60O4	C44H80NO8P	782.5814	[M+H]+	781.574	73	1	1	PE(17:0/22:4(7Z,10Z,13Z,16Z))
FHBLNLYBVANDFG	QVBBRLSGSA	FHBLNLYBVANDFG-QVBBRLSGSA-N	28	781.5621	1	100.8525301	696	2	557.4611858805706_999.0	557.4611858805706:C36H60O4	C44H80NO8P	782.5814	[M+H]+	781.574	73	1	1	PC(22:4(7Z,10Z,13Z,16Z)/14:0)
JWAPTBDWCHGPTG	KKILVFCFSA	JWAPTBDWCHGPTG-KKILVFCFSA-N	27	781.5621	1	100.8525301	696	2	557.4611858805706_999.0	557.4611858805706:C36H60O4	C44H80NO8P	782.5814	[M+H]+	781.574	73	1	1	PC(20:4(8E,11E,14E,17E)/16:0)
PUDHBQQGURLBGJ	TXKUQCJVSA	PUDHBQQGURLBGJ-TXKUQCJVSA-N	26	781.5621	1	100.8525301	696	2	557.4611858805706_999.0	557.4611858805706:C36H60O4	C44H80NO8P	782.5814	[M+H]+	781.574	73	1	1	PC(20:4(5Z,8Z,11Z,14Z)/16:0)
SMNBWWUNQGASFC	UBVYXJEXSA	SMNBWWUNQGASFC-UBVYXJEXSA-N	25	781.5621	1	100.8525301	696	2	557.4611858805706_999.0	557.4611858805706:C36H60O4	C44H80NO8P	782.5814	[M+H]+	781.574	73	1	1	PC(20:3(8Z,11Z,14Z)/16:1(9Z))
VRXRAEQYIWJLSH	KITHGVJNSA	VRXRAEQYIWJLSH-KITHGVJNSA-N	24	781.5621	1	100.8525301	696	2	557.4611858805706_999.0	557.4611858805706:C36H60O4	C44H80NO8P	782.5814	[M+H]+	781.574	73	1	1	PC(20:3(5Z,8Z,11Z)/16:1(9Z))
MGPSPRHJNJDBJK	LGUFLKDESA	MGPSPRHJNJDBJK-LGUFLKDESA-N	23	781.5621	1	100.8525301	696	2	557.4611858805706_999.0	557.4611858805706:C36H60O4	C44H80NO8P	782.5814	[M+H]+	781.574	73	1	1	PC(18:4(6Z,9Z,12Z,15Z)/18:0)
LPDGUCIMNBNWEJ	ZMYGKXSHSA	LPDGUCIMNBNWEJ-ZMYGKXSHSA-N	22	781.5621	1	100.8525301	696	2	557.4611858805706_999.0	557.4611858805706:C36H60O4	C44H80NO8P	782.5814	[M+H]+	781.574	73	1	1	PC(18:3(9Z,12Z,15Z)/18:1(9Z))
AHEPKIJTHGCAOA	KUUDARKTSA	AHEPKIJTHGCAOA-KUUDARKTSA-N	21	781.5621	1	100.8525301	696	2	557.4611858805706_999.0	557.4611858805706:C36H60O4	C44H80NO8P	782.5814	[M+H]+	781.574	73	1	1	PC(18:3(9Z,12Z,15Z)/18:1(11Z))
NKQPOVROGSWLTO	AVFIMJMNSA	NKQPOVROGSWLTO-AVFIMJMNSA-N	20	781.5621	1	100.8525301	696	2	557.4611858805706_999.0	557.4611858805706:C36H60O4	C44H80NO8P	782.5814	[M+H]+	781.574	73	1	1	PC(18:3(6Z,9Z,12Z)/18:1(9Z))
FSIVQVROUQUYAU	HOVGGHJASA	FSIVQVROUQUYAU-HOVGGHJASA-N	19	781.5621	1	100.8525301	696	2	557.4611858805706_999.0	557.4611858805706:C36H60O4	C44H80NO8P	782.5814	[M+H]+	781.574	73	1	1	PC(18:3(6Z,9Z,12Z)/18:1(11Z))
FVXDQWZBHIXIEJ	ZPPAUJSGSA	FVXDQWZBHIXIEJ-ZPPAUJSGSA-N	18	781.5621	1	100.8525301	696	2	557.4611858805706_999.0	557.4611858805706:C36H60O4	C44H80NO8P	782.5814	[M+H]+	781.574	73	1	1	PC(18:2(9Z,12Z)/18:2(9Z,12Z))
KATPUHPZOZWFBR	OWZHDUNSSA	KATPUHPZOZWFBR-OWZHDUNSSA-N	17	781.5621	1	100.8525301	696	2	557.4611858805706_999.0	557.4611858805706:C36H60O4	C44H80NO8P	782.5814	[M+H]+	781.574	73	1	1	PC(18:1(9Z)/18:3(6Z,9Z,12Z))
DPEYXLDDNACOGV	UCEBROIZSA	DPEYXLDDNACOGV-UCEBROIZSA-N	16	781.5621	1	100.8525301	696	2	557.4611858805706_999.0	557.4611858805706:C36H60O4	C44H80NO8P	782.5814	[M+H]+	781.574	73	1	1	PC(18:1(11Z)/18:3(9Z,12Z,15Z))
MRRFMOUCAPXWJC	NWMJYCISSA	MRRFMOUCAPXWJC-NWMJYCISSA-N	15	781.5621	1	100.8525301	696	2	557.4611858805706_999.0	557.4611858805706:C36H60O4	C44H80NO8P	782.5814	[M+H]+	781.574	73	1	1	PC(18:1(11Z)/18:3(6Z,9Z,12Z))
MGIFJPVLDQAGPZ	QXTOGSPWSA	MGIFJPVLDQAGPZ-QXTOGSPWSA-N	14	781.5621	1	100.8525301	696	2	557.4611858805706_999.0	557.4611858805706:C36H60O4	C44H80NO8P	782.5814	[M+H]+	781.574	73	1	1	PC(18:0/18:4(6Z,9Z,12Z,15Z))
SCFKGVINVZBYAF	UBVYXJEXSA	SCFKGVINVZBYAF-UBVYXJEXSA-N	13	781.5621	1	100.8525301	696	2	557.4611858805706_999.0	557.4611858805706:C36H60O4	C44H80NO8P	782.5814	[M+H]+	781.574	73	1	1	PC(16:1(9Z)/20:3(8Z,11Z,14Z))
SKHRULFMZYNDLW	KMGGLVJTSA	SKHRULFMZYNDLW-KMGGLVJTSA-N	12	781.5621	1	100.8525301	696	2	557.4611858805706_999.0	557.4611858805706:C36H60O4	C44H80NO8P	782.5814	[M+H]+	781.574	73	1	1	PC(16:1(9Z)/20:3(5Z,8Z,11Z))
JAVWFBAAZSHHAD	KKILVFCFSA	JAVWFBAAZSHHAD-KKILVFCFSA-N	11	781.5621	1	100.8525301	696	2	557.4611858805706_999.0	557.4611858805706:C36H60O4	C44H80NO8P	782.5814	[M+H]+	781.574	73	1	1	PC(16:0/20:4(8Z,11Z,14Z,17Z))
UDOCLKXJVMJFLD	QVBBRLSGSA	UDOCLKXJVMJFLD-QVBBRLSGSA-N	10	781.5621	1	100.8525301	696	2	557.4611858805706_999.0	557.4611858805706:C36H60O4	C44H80NO8P	782.5814	[M+H]+	781.574	73	1	1	PC(14:0/22:4(7Z,10Z,13Z,16Z))
JWAPTBDWCHGPTG	YIOMASSWSA	JWAPTBDWCHGPTG-YIOMASSWSA-N	9	781.5621	1	100.8525301	696	2	557.4611858805706_999.0	557.4611858805706:C36H60O4	C44H80NO8P	782.5814	[M+H]+	781.574	73	1	1	PC(20:4(8E,11E,14E,17E)/16:0)
FDJMFFOKIXCKTF	MFEREPNYSA	FDJMFFOKIXCKTF-MFEREPNYSA-N	8	781.5621	1	100.8525301	696	2	557.4611858805706_999.0	557.4611858805706:C36H60O4	C44H80NO8P	782.5814	[M+H]+	781.574	73	1	1	PC(18:2(9Z,11Z)/18:2(9Z,11Z))
YOGHMRPFWPTTQK	RDHIOOFPSA	YOGHMRPFWPTTQK-RDHIOOFPSA-N	7	781.5621	1	100.8525301	696	2	557.4611858805706_999.0	557.4611858805706:C36H60O4	C44H80NO8P	782.5814	[M+H]+	781.574	73	1	1	PC(18:2(6Z,9Z)/18:2(6Z,9Z))
UZBZIHXSLHMNPD	NPPRRKBPSA	UZBZIHXSLHMNPD-NPPRRKBPSA-N	6	781.5621	1	100.8525301	696	2	557.4611858805706_999.0	557.4611858805706:C36H60O4	C44H80NO8P	782.5814	[M+H]+	781.574	73	1	1	PC(18:2(2E,4E)/18:2(2E,4E))
UZBZIHXSLHMNPD	PRKTVKFGSA	UZBZIHXSLHMNPD-PRKTVKFGSA-N	5	781.5621	1	100.8525301	696	2	557.4611858805706_999.0	557.4611858805706:C36H60O4	C44H80NO8P	782.5814	[M+H]+	781.574	73	1	1	PC(18:2(2E,4E)/18:2(2E,4E))
FVQGNFUBHWGFCY	XQPIUBQISA	FVQGNFUBHWGFCY-XQPIUBQISA-N	4	781.5621	1	100.8525301	696	2	557.4611858805706_999.0	557.4611858805706:C36H60O4	C44H80NO8P	782.5814	[M+H]+	781.574	73	1	1	PC(18:1(9Z)/18:3(9Z,12Z,15Z))[U]
SCPCYWAOBXURQX	GYXOOVBXSA	SCPCYWAOBXURQX-GYXOOVBXSA-N	3	781.5621	1	100.8525301	696	2	557.4611858805706_999.0	557.4611858805706:C36H60O4	C44H80NO8P	782.5814	[M+H]+	781.574	73	1	1	PC(18:0/18:4(9E,11E,13E,15E))
IIZPXYDJLKNOIY	NOGFWATHSA	IIZPXYDJLKNOIY-NOGFWATHSA-N	2	781.5621	1	100.8525301	696	2	557.4611858805706_999.0	557.4611858805706:C36H60O4	C44H80NO8P	782.5814	[M+H]+	781.574	73	1	1	PC(16:0/20:4(5Z,8Z,11Z,14Z))
IIZPXYDJLKNOIY	QESOLOLUSA	IIZPXYDJLKNOIY-QESOLOLUSA-N	1	781.5621	1	100.8525301	696	2	557.4611858805706_999.0	557.4611858805706:C36H60O4	C44H80NO8P	782.5814	[M+H]+	781.574	73	1	1	PC(16:0/20:4(5Z,8Z,11Z,14Z))
MRLOZURPBUCINT	ZTELRPNUSA	MRLOZURPBUCINT-ZTELRPNUSA-N	37	781.5621	1	10.35392039	896.0;883.0	7	367.2757378276667_7.6;577.4832394151217_14.8	367.2757378276667:C22H36O4;577.4832394151217:C36H62O5	C44H80NO8P	804.5644	[M+Na]+	781.574	41	2	2	PE(22:2(13Z,16Z)/17:2(9Z,12Z))
AXIBOTRCHXDYPU	ZTELRPNUSA	AXIBOTRCHXDYPU-ZTELRPNUSA-N	30	781.5621	1	10.35392039	896.0;883.0	7	367.2757378276667_7.6;577.4832394151217_14.8	367.2757378276667:C22H36O4;577.4832394151217:C36H62O5	C44H80NO8P	804.5644	[M+Na]+	781.574	41	2	2	PE(17:2(9Z,12Z)/22:2(13Z,16Z))
ZDFBLZQBQFYAJE	UOHKAELOSA	ZDFBLZQBQFYAJE-UOHKAELOSA-N	36	781.5621	0.714729766	7.400255095	1047	7	577.4832394151217_14.8	577.4832394151217:C36H63O5	C44H80NO8P	804.5644	[M+Na]+	781.574	41	1	1	PE(21:0/18:4(6Z,9Z,12Z,15Z))
SHHJSVZOYMGZRP	QJDYDDIOSA	SHHJSVZOYMGZRP-QJDYDDIOSA-N	31	781.5621	0.714729766	7.400255095	1047	7	577.4832394151217_14.8	577.4832394151217:C36H63O5	C44H80NO8P	804.5644	[M+Na]+	781.574	41	1	1	PE(18:4(6Z,9Z,12Z,15Z)/21:0)
BXVNKNPBDPDLQM	XRVLMHGISA	BXVNKNPBDPDLQM-XRVLMHGISA-N	44	781.5985	0.256399953	2.6547447	683	7	367.2757378276667_7.6	367.2757378276667:C22H38O4	C45H84NO7P	804.5644	[M+Na]+	781.574	41	1	1	PE(P-18:1(9Z)/22:2(13Z,16Z))
MYDAVUXDFNNDHX	GLFYQIEQSA	MYDAVUXDFNNDHX-GLFYQIEQSA-N	43	781.5985	0.256399953	2.6547447	683	7	367.2757378276667_7.6	367.2757378276667:C22H38O4	C45H84NO7P	804.5644	[M+Na]+	781.574	41	1	1	PE(P-18:1(11Z)/22:2(13Z,16Z))
GDFUAUASTHYGDC	XRVLMHGISA	GDFUAUASTHYGDC-XRVLMHGISA-N	42	781.5985	0.256399953	2.6547447	683	7	367.2757378276667_7.6	367.2757378276667:C22H38O4	C45H84NO7P	804.5644	[M+Na]+	781.574	41	1	1	PE(22:2(13Z,16Z)/P-18:1(9Z))
SLOJSZMVOJHDOL	GLFYQIEQSA	SLOJSZMVOJHDOL-GLFYQIEQSA-N	41	781.5985	0.256399953	2.6547447	683	7	367.2757378276667_7.6	367.2757378276667:C22H38O4	C45H84NO7P	804.5644	[M+Na]+	781.574	41	1	1	PE(22:2(13Z,16Z)/P-18:1(11Z))
IWDHLFUMRWIRQI	ADRCDOMWSA	IWDHLFUMRWIRQI-ADRCDOMWSA-N	34	781.5621	0.254137837	2.631322932	696	7	367.2757378276667_7.6	367.2757378276667:C22H38O4	C44H80NO8P	804.5644	[M+Na]+	781.574	41	1	1	PE(20:3(8Z,11Z,14Z)/19:1(9Z))
YYQUSVZFJYUVEJ	BXTJNSCGSA	YYQUSVZFJYUVEJ-BXTJNSCGSA-N	33	781.5621	0.254137837	2.631322932	696	7	367.2757378276667_7.6	367.2757378276667:C22H38O4	C44H80NO8P	804.5644	[M+Na]+	781.574	41	1	1	PE(19:1(9Z)/20:3(8Z,11Z,14Z))
SMNBWWUNQGASFC	UBVYXJEXSA	SMNBWWUNQGASFC-UBVYXJEXSA-N	25	781.5621	0.254137837	2.631322932	696	7	367.2757378276667_7.6	367.2757378276667:C22H38O4	C44H80NO8P	804.5644	[M+Na]+	781.574	41	1	1	PC(20:3(8Z,11Z,14Z)/16:1(9Z))
VRXRAEQYIWJLSH	KITHGVJNSA	VRXRAEQYIWJLSH-KITHGVJNSA-N	24	781.5621	0.254137837	2.631322932	696	7	367.2757378276667_7.6	367.2757378276667:C22H38O4	C44H80NO8P	804.5644	[M+Na]+	781.574	41	1	1	PC(20:3(5Z,8Z,11Z)/16:1(9Z))
LPDGUCIMNBNWEJ	ZMYGKXSHSA	LPDGUCIMNBNWEJ-ZMYGKXSHSA-N	22	781.5621	0.254137837	2.631322932	696	7	367.2757378276667_7.6	367.2757378276667:C22H38O4	C44H80NO8P	804.5644	[M+Na]+	781.574	41	1	1	PC(18:3(9Z,12Z,15Z)/18:1(9Z))
AHEPKIJTHGCAOA	KUUDARKTSA	AHEPKIJTHGCAOA-KUUDARKTSA-N	21	781.5621	0.254137837	2.631322932	696	7	367.2757378276667_7.6	367.2757378276667:C22H38O4	C44H80NO8P	804.5644	[M+Na]+	781.574	41	1	1	PC(18:3(9Z,12Z,15Z)/18:1(11Z))
NKQPOVROGSWLTO	AVFIMJMNSA	NKQPOVROGSWLTO-AVFIMJMNSA-N	20	781.5621	0.254137837	2.631322932	696	7	367.2757378276667_7.6	367.2757378276667:C22H38O4	C44H80NO8P	804.5644	[M+Na]+	781.574	41	1	1	PC(18:3(6Z,9Z,12Z)/18:1(9Z))
FSIVQVROUQUYAU	HOVGGHJASA	FSIVQVROUQUYAU-HOVGGHJASA-N	19	781.5621	0.254137837	2.631322932	696	7	367.2757378276667_7.6	367.2757378276667:C22H38O4	C44H80NO8P	804.5644	[M+Na]+	781.574	41	1	1	PC(18:3(6Z,9Z,12Z)/18:1(11Z))
KATPUHPZOZWFBR	OWZHDUNSSA	KATPUHPZOZWFBR-OWZHDUNSSA-N	17	781.5621	0.254137837	2.631322932	696	7	367.2757378276667_7.6	367.2757378276667:C22H38O4	C44H80NO8P	804.5644	[M+Na]+	781.574	41	1	1	PC(18:1(9Z)/18:3(6Z,9Z,12Z))
DPEYXLDDNACOGV	UCEBROIZSA	DPEYXLDDNACOGV-UCEBROIZSA-N	16	781.5621	0.254137837	2.631322932	696	7	367.2757378276667_7.6	367.2757378276667:C22H38O4	C44H80NO8P	804.5644	[M+Na]+	781.574	41	1	1	PC(18:1(11Z)/18:3(9Z,12Z,15Z))
MRRFMOUCAPXWJC	NWMJYCISSA	MRRFMOUCAPXWJC-NWMJYCISSA-N	15	781.5621	0.254137837	2.631322932	696	7	367.2757378276667_7.6	367.2757378276667:C22H38O4	C44H80NO8P	804.5644	[M+Na]+	781.574	41	1	1	PC(18:1(11Z)/18:3(6Z,9Z,12Z))
SCFKGVINVZBYAF	UBVYXJEXSA	SCFKGVINVZBYAF-UBVYXJEXSA-N	13	781.5621	0.254137837	2.631322932	696	7	367.2757378276667_7.6	367.2757378276667:C22H38O4	C44H80NO8P	804.5644	[M+Na]+	781.574	41	1	1	PC(16:1(9Z)/20:3(8Z,11Z,14Z))
SKHRULFMZYNDLW	KMGGLVJTSA	SKHRULFMZYNDLW-KMGGLVJTSA-N	12	781.5621	0.254137837	2.631322932	696	7	367.2757378276667_7.6	367.2757378276667:C22H38O4	C44H80NO8P	804.5644	[M+Na]+	781.574	41	1	1	PC(16:1(9Z)/20:3(5Z,8Z,11Z))
FVQGNFUBHWGFCY	XQPIUBQISA	FVQGNFUBHWGFCY-XQPIUBQISA-N	4	781.5621	0.254137837	2.631322932	696	7	367.2757378276667_7.6	367.2757378276667:C22H38O4	C44H80NO8P	804.5644	[M+Na]+	781.574	41	1	1	PC(18:1(9Z)/18:3(9Z,12Z,15Z))[U]
YBCALYDUTZDDBO	LRCPKNNYSA	YBCALYDUTZDDBO-LRCPKNNYSA-N	38	781.5621	0.238597852	2.470423167	796	7	367.2757378276667_7.6	367.2757378276667:C22H40O4	C44H80NO8P	804.5644	[M+Na]+	781.574	41	1	1	PE(22:4(7Z,10Z,13Z,16Z)/17:0)
CKWNOWMKTBYVBM	QDHPGYLDSA	CKWNOWMKTBYVBM-QDHPGYLDSA-N	35	781.5621	0.238597852	2.470423167	796	7	367.2757378276667_7.6	367.2757378276667:C22H40O4	C44H80NO8P	804.5644	[M+Na]+	781.574	41	1	1	PE(20:4(5Z,8Z,11Z,14Z)/19:0)
DHBIVADINQRLKN	GLCRACHLSA	DHBIVADINQRLKN-GLCRACHLSA-N	32	781.5621	0.238597852	2.470423167	796	7	367.2757378276667_7.6	367.2757378276667:C22H40O4	C44H80NO8P	804.5644	[M+Na]+	781.574	41	1	1	PE(19:0/20:4(5Z,8Z,11Z,14Z))
CECLOFYFVPZDIU	BKGQRMSUSA	CECLOFYFVPZDIU-BKGQRMSUSA-N	29	781.5621	0.238597852	2.470423167	796	7	367.2757378276667_7.6	367.2757378276667:C22H40O4	C44H80NO8P	804.5644	[M+Na]+	781.574	41	1	1	PE(17:0/22:4(7Z,10Z,13Z,16Z))
FHBLNLYBVANDFG	QVBBRLSGSA	FHBLNLYBVANDFG-QVBBRLSGSA-N	28	781.5621	0.238597852	2.470423167	796	7	367.2757378276667_7.6	367.2757378276667:C22H40O4	C44H80NO8P	804.5644	[M+Na]+	781.574	41	1	1	PC(22:4(7Z,10Z,13Z,16Z)/14:0)
JWAPTBDWCHGPTG	KKILVFCFSA	JWAPTBDWCHGPTG-KKILVFCFSA-N	27	781.5621	0.238597852	2.470423167	796	7	367.2757378276667_7.6	367.2757378276667:C22H40O4	C44H80NO8P	804.5644	[M+Na]+	781.574	41	1	1	PC(20:4(8E,11E,14E,17E)/16:0)
PUDHBQQGURLBGJ	TXKUQCJVSA	PUDHBQQGURLBGJ-TXKUQCJVSA-N	26	781.5621	0.238597852	2.470423167	796	7	367.2757378276667_7.6	367.2757378276667:C22H40O4	C44H80NO8P	804.5644	[M+Na]+	781.574	41	1	1	PC(20:4(5Z,8Z,11Z,14Z)/16:0)
MGPSPRHJNJDBJK	LGUFLKDESA	MGPSPRHJNJDBJK-LGUFLKDESA-N	23	781.5621	0.238597852	2.470423167	796	7	367.2757378276667_7.6	367.2757378276667:C22H40O4	C44H80NO8P	804.5644	[M+Na]+	781.574	41	1	1	PC(18:4(6Z,9Z,12Z,15Z)/18:0)
MGIFJPVLDQAGPZ	QXTOGSPWSA	MGIFJPVLDQAGPZ-QXTOGSPWSA-N	14	781.5621	0.238597852	2.470423167	796	7	367.2757378276667_7.6	367.2757378276667:C22H40O4	C44H80NO8P	804.5644	[M+Na]+	781.574	41	1	1	PC(18:0/18:4(6Z,9Z,12Z,15Z))
JAVWFBAAZSHHAD	KKILVFCFSA	JAVWFBAAZSHHAD-KKILVFCFSA-N	11	781.5621	0.238597852	2.470423167	796	7	367.2757378276667_7.6	367.2757378276667:C22H40O4	C44H80NO8P	804.5644	[M+Na]+	781.574	41	1	1	PC(16:0/20:4(8Z,11Z,14Z,17Z))
UDOCLKXJVMJFLD	QVBBRLSGSA	UDOCLKXJVMJFLD-QVBBRLSGSA-N	10	781.5621	0.238597852	2.470423167	796	7	367.2757378276667_7.6	367.2757378276667:C22H40O4	C44H80NO8P	804.5644	[M+Na]+	781.574	41	1	1	PC(14:0/22:4(7Z,10Z,13Z,16Z))
JWAPTBDWCHGPTG	YIOMASSWSA	JWAPTBDWCHGPTG-YIOMASSWSA-N	9	781.5621	0.238597852	2.470423167	796	7	367.2757378276667_7.6	367.2757378276667:C22H40O4	C44H80NO8P	804.5644	[M+Na]+	781.574	41	1	1	PC(20:4(8E,11E,14E,17E)/16:0)
SCPCYWAOBXURQX	GYXOOVBXSA	SCPCYWAOBXURQX-GYXOOVBXSA-N	3	781.5621	0.238597852	2.470423167	796	7	367.2757378276667_7.6	367.2757378276667:C22H40O4	C44H80NO8P	804.5644	[M+Na]+	781.574	41	1	1	PC(18:0/18:4(9E,11E,13E,15E))
IIZPXYDJLKNOIY	NOGFWATHSA	IIZPXYDJLKNOIY-NOGFWATHSA-N	2	781.5621	0.238597852	2.470423167	796	7	367.2757378276667_7.6	367.2757378276667:C22H40O4	C44H80NO8P	804.5644	[M+Na]+	781.574	41	1	1	PC(16:0/20:4(5Z,8Z,11Z,14Z))
IIZPXYDJLKNOIY	QESOLOLUSA	IIZPXYDJLKNOIY-QESOLOLUSA-N	1	781.5621	0.238597852	2.470423167	796	7	367.2757378276667_7.6	367.2757378276667:C22H40O4	C44H80NO8P	804.5644	[M+Na]+	781.574	41	1	1	PC(16:0/20:4(5Z,8Z,11Z,14Z))
FVXDQWZBHIXIEJ	ZPPAUJSGSA	FVXDQWZBHIXIEJ-ZPPAUJSGSA-N	18	781.5621	0.225689268	2.33676871	896	7	367.2757378276667_7.6	367.2757378276667:C22H36O4	C44H80NO8P	804.5644	[M+Na]+	781.574	41	1	1	PC(18:2(9Z,12Z)/18:2(9Z,12Z))
FDJMFFOKIXCKTF	MFEREPNYSA	FDJMFFOKIXCKTF-MFEREPNYSA-N	8	781.5621	0.225689268	2.33676871	896	7	367.2757378276667_7.6	367.2757378276667:C22H36O4	C44H80NO8P	804.5644	[M+Na]+	781.574	41	1	1	PC(18:2(9Z,11Z)/18:2(9Z,11Z))
YOGHMRPFWPTTQK	RDHIOOFPSA	YOGHMRPFWPTTQK-RDHIOOFPSA-N	7	781.5621	0.225689268	2.33676871	896	7	367.2757378276667_7.6	367.2757378276667:C22H36O4	C44H80NO8P	804.5644	[M+Na]+	781.574	41	1	1	PC(18:2(6Z,9Z)/18:2(6Z,9Z))
UZBZIHXSLHMNPD	NPPRRKBPSA	UZBZIHXSLHMNPD-NPPRRKBPSA-N	6	781.5621	0.224282466	2.3222028	908	7	367.2757378276667_7.6	367.2757378276667:C22H36O4	C44H80NO8P	804.5644	[M+Na]+	781.574	41	1	1	PC(18:2(2E,4E)/18:2(2E,4E))
UZBZIHXSLHMNPD	PRKTVKFGSA	UZBZIHXSLHMNPD-PRKTVKFGSA-N	5	781.5621	0.224282466	2.3222028	908	7	367.2757378276667_7.6	367.2757378276667:C22H36O4	C44H80NO8P	804.5644	[M+Na]+	781.574	41	1	1	PC(18:2(2E,4E)/18:2(2E,4E))
ARKSAPSHAHLFMR	NBORNWBVSA	ARKSAPSHAHLFMR-NBORNWBVSA-N	46	781.5985	0	0	NA	7	NA	NA	C45H84NO7P	804.5644	[M+Na]+	781.574	41	1	1	PE(O-20:0/20:4(5Z,8Z,11Z,14Z))
UGKVFIZNRNQIQL	LUKPNRHMSA	UGKVFIZNRNQIQL-LUKPNRHMSA-N	45	781.5985	0	0	NA	7	NA	NA	C45H84NO7P	804.5644	[M+Na]+	781.574	41	1	1	PE(O-18:0/22:4(7Z,10Z,13Z,16Z))
SREFMAHGNGIROY	KNSCZCBHSA	SREFMAHGNGIROY-KNSCZCBHSA-N	40	781.5985	0	0	NA	7	NA	NA	C45H84NO7P	804.5644	[M+Na]+	781.574	41	1	1	PC(O-17:0/20:4(5Z,8Z,11Z,14Z))
BAKDTVUHENQVRW	VCTTVPFVSA	BAKDTVUHENQVRW-VCTTVPFVSA-N	39	781.5985	0	0	NA	7	NA	NA	C45H84NO7P	804.5644	[M+Na]+	781.574	41	1	1	PE(P-20:0/20:3(8Z,11Z,14Z))
YCIXWYOBMVNGTB	UHFFFAOYSA	YCIXWYOBMVNGTB-UHFFFAOYSA-N	5	166.1358	1	2.689988234	796.0;960.0	37	84.0567926363993_0.9;121.0615895358059_1.3	84.0567926363993:C5H7O;121.0615895358059:C8H10O	C11H18O	189.1218	[M+Na]+	166.13	8	2	2	Dihydrojasmone
VJYFMQREUJXCQV	UHFFFAOYSA	VJYFMQREUJXCQV-UHFFFAOYSA-N	3	166.1358	0.907151813	2.440227703	1244.0;696.0	37	84.0567926363993_0.9;121.0615895358059_1.3	84.0567926363993:C5H8O;121.0615895358059:C8H11O	C11H18O	189.1218	[M+Na]+	166.13	8	2	2	Limonene aldehyde
WZPGQHVPSKTELT	JXMROGBWSA	WZPGQHVPSKTELT-JXMROGBWSA-N	6	166.1358	0.903769905	2.43113041	1244.0;712.0	37	84.0567926363993_0.9;121.0615895358059_1.3	84.0567926363993:C5H6O;121.0615895358059:C8H11O	C11H18O	189.1218	[M+Na]+	166.13	8	2	2	2-Hexylidenecyclopentanone
VHTFHZGAMYUZEP	UHFFFAOYSA	VHTFHZGAMYUZEP-UHFFFAOYSA-N	7	166.1358	0.887689398	2.387874037	1244.0;796.0	37	84.0567926363993_0.9;121.0615895358059_1.3	84.0567926363993:C5H6O;121.0615895358059:C8H11O	C11H18O	189.1218	[M+Na]+	166.13	8	2	2	2,6,6-Trimethyl-1-cyclohexen-1-acetaldehyde
ROKSAUSPJGWCSM	UHFFFAOYSA	ROKSAUSPJGWCSM-UHFFFAOYSA-N	2	166.1358	0.318284477	0.856181498	696	37	84.0567926363993_0.9	84.0567926363993:C5H8O	C11H18O	189.1218	[M+Na]+	166.13	8	1	1	(-)-Nopol
XCXOPZBEPMNLSI	IXWMQOLASA	XCXOPZBEPMNLSI-IXWMQOLASA-N	8	166.1358	0.314902569	0.847084206	712	37	84.0567926363993_0.9	84.0567926363993:C5H6O	C11H18O	189.1218	[M+Na]+	166.13	8	1	1	(2E,5E)-Undecadienal
XCXOPZBEPMNLSI	AVQMFFATSA	XCXOPZBEPMNLSI-AVQMFFATSA-N	1	166.1358	0.314902569	0.847084206	712	37	84.0567926363993_0.9	84.0567926363993:C5H6O	C11H18O	189.1218	[M+Na]+	166.13	8	1	1	(2E,5E)-Undecadienal
BHTUFJXTYNLISA	UHFFFAOYSA	BHTUFJXTYNLISA-UHFFFAOYSA-N	9	166.1358	0.217024671	0.583793811	1572	37	84.0567926363993_0.9	84.0567926363993:C5H7O	C11H18O	189.1218	[M+Na]+	166.13	8	1	1	2-Heptylfuran
UVIUIIFPIWRILL	XBLVEGMJSA	UVIUIIFPIWRILL-XBLVEGMJSA-N	4	166.1358	0	0	NA	37	NA	NA	C11H18O	189.1218	[M+Na]+	166.13	8	1	1	2,4-Undecadienal
WZPMZMCZAGFKOC	UHFFFAOYSA	WZPMZMCZAGFKOC-UHFFFAOYSA-M	3	181.0629	1	24.92581685	1079.0;335.0	14	147.0621318168841_21.9;165.06171428972493_9.4	147.0621318168841:C6H14O2P;165.06171428972493:C6H14O3P	C6H14O4P	205.0552	[M+Na]+	182.067	144	2	2	Diisopropyl phosphate
HWBLTYHIEYOAOL	UHFFFAOYSA	HWBLTYHIEYOAOL-UHFFFAOYSA-N	1	182.0613	0.422727189	10.53682049	622	14	165.06171428972493_9.4	165.06171428972493:C6H14O3S	C6H14O4S	205.0552	[M+Na]+	182.067	144	1	1	Diisopropyl sulfate
DQWPFSLDHJDLRL	UHFFFAOYSA	DQWPFSLDHJDLRL-UHFFFAOYSA-N	2	182.0708	0.415877385	10.36608354	644	14	165.06171428972493_9.4	165.06171428972493:C6H15O3P	C6H15O4P	205.0552	[M+Na]+	182.067	144	1	1	Triethyl phosphate
MRAUNPAHJZDYCK	UHFFFAOYSA	MRAUNPAHJZDYCK-UHFFFAOYSA-N	1	219.0967	1	18.7619621	360.0;610.0;1167.0	23	142.0722609193114_0.7;184.08312620904962_4.1;202.09390128064697_8.6	142.0722609193114:C6H10N2O2;184.08312620904962:C6H12N5O2;202.09390128064697:C6H11N5O3	C6H13N5O4	242.0875	[M+Na]+	219.1	51	3	3	L-NNA
KEQFTVQCIQJIQW	UHFFFAOYSA	KEQFTVQCIQJIQW-UHFFFAOYSA-N	3	219.1048	0	0	NA	23	NA	NA	C16H13N	242.0875	[M+Na]+	219.1	51	1	1	N-Phenyl-2-naphthylamine
XQVWYOYUZDUNRW	UHFFFAOYSA	XQVWYOYUZDUNRW-UHFFFAOYSA-N	2	219.1048	0	0	NA	23	NA	NA	C16H13N	242.0875	[M+Na]+	219.1	51	1	1	N-Phenyl-1-naphthylamine
RPQJFAIEPUKQHK	IWQZZHSRSA	RPQJFAIEPUKQHK-IWQZZHSRSA-N	17	270.2195	1	118.3842846	348	20	225.18164557640952_464.5	225.18164557640952:C14H25O2	C16H30O3	293.2002	[M+Na]+	270.215	5	1	1	16-hydroxy-9E-hexadecenoic acid
RPQJFAIEPUKQHK	HNQUOIGGSA	RPQJFAIEPUKQHK-HNQUOIGGSA-N	16	270.2195	1	118.3842846	348	20	225.18164557640952_464.5	225.18164557640952:C14H25O2	C16H30O3	293.2002	[M+Na]+	270.215	5	1	1	16-hydroxy-9E-hexadecenoic acid
UEGSWNJQTIRVPG	GQCTYLIASA	UEGSWNJQTIRVPG-GQCTYLIASA-N	4	270.2195	1	118.3842846	348	20	225.18164557640952_464.5	225.18164557640952:C14H25O2	C16H30O3	293.2002	[M+Na]+	270.215	5	1	1	16-hydroxy-6-hexadecenoic acid
PRAQPIJZMJJKAO	SOFGYWHQSA	PRAQPIJZMJJKAO-SOFGYWHQSA-N	3	270.2195	1	118.3842846	348	20	225.18164557640952_464.5	225.18164557640952:C14H25O2	C16H30O3	293.2002	[M+Na]+	270.215	5	1	1	16-hydroxy-5-hexadecenoic acid
MKIFOPBVDBXRTO	DUXPYHPUSA	MKIFOPBVDBXRTO-DUXPYHPUSA-N	2	270.2195	1	118.3842846	348	20	225.18164557640952_464.5	225.18164557640952:C14H25O2	C16H30O3	293.2002	[M+Na]+	270.215	5	1	1	Ambrettolic acid
OEXPVULGTKWKEH	WMCAAGNKSA	OEXPVULGTKWKEH-WMCAAGNKSA-N	14	270.2195	0.677818008	80.24299995	796	20	225.18164557640952_464.5	225.18164557640952:C14H23O2	C16H30O3	293.2002	[M+Na]+	270.215	5	1	1	(-)-Malyngolide
GVHVXECTVZRTNB	UHFFFAOYSA	GVHVXECTVZRTNB-UHFFFAOYSA-N	20	270.2195	0.673067941	79.68066666	808	20	225.18164557640952_464.5	225.18164557640952:C14H23O2	C16H30O3	293.2002	[M+Na]+	270.215	5	1	1	2-methyl-4-oxo-pentadecanoic acid
JPBAMKISCJZBKR	NTMALXAHSA	JPBAMKISCJZBKR-NTMALXAHSA-N	18	270.2195	0.673067941	79.68066666	808	20	225.18164557640952_464.5	225.18164557640952:C14H23O2	C16H30O3	293.2002	[M+Na]+	270.215	5	1	1	9-Hexadecenoic acid, 12-hydroxy-, (Z)-(+)-
ANQQVTWQIBPDKQ	UHFFFAOYSA	ANQQVTWQIBPDKQ-UHFFFAOYSA-N	13	270.2195	0.673067941	79.68066666	808	20	225.18164557640952_464.5	225.18164557640952:C14H23O2	C16H30O3	293.2002	[M+Na]+	270.215	5	1	1	11-keto palmitic acid
VBFPQNKLKQDSCH	UHFFFAOYSA	VBFPQNKLKQDSCH-UHFFFAOYSA-N	12	270.2195	0.673067941	79.68066666	808	20	225.18164557640952_464.5	225.18164557640952:C14H23O2	C16H30O3	293.2002	[M+Na]+	270.215	5	1	1	10-keto palmitic acid
KHCDPAZLBSPVSE	UHFFFAOYSA	KHCDPAZLBSPVSE-UHFFFAOYSA-N	11	270.2195	0.673067941	79.68066666	808	20	225.18164557640952_464.5	225.18164557640952:C14H23O2	C16H30O3	293.2002	[M+Na]+	270.215	5	1	1	9-keto palmitic acid
SEWAOKNHYLYQEL	UHFFFAOYSA	SEWAOKNHYLYQEL-UHFFFAOYSA-N	10	270.2195	0.673067941	79.68066666	808	20	225.18164557640952_464.5	225.18164557640952:C14H23O2	C16H30O3	293.2002	[M+Na]+	270.215	5	1	1	8-keto palmitic acid
BLGIAJAFLPDOCR	UHFFFAOYSA	BLGIAJAFLPDOCR-UHFFFAOYSA-N	9	270.2195	0.673067941	79.68066666	808	20	225.18164557640952_464.5	225.18164557640952:C14H23O2	C16H30O3	293.2002	[M+Na]+	270.215	5	1	1	7-keto palmitic acid
YPCLNPGINNEYIB	UHFFFAOYSA	YPCLNPGINNEYIB-UHFFFAOYSA-N	8	270.2195	0.673067941	79.68066666	808	20	225.18164557640952_464.5	225.18164557640952:C14H23O2	C16H30O3	293.2002	[M+Na]+	270.215	5	1	1	5-keto palmitic acid
DRZROXXGLBIKCO	UHFFFAOYSA	DRZROXXGLBIKCO-UHFFFAOYSA-N	7	270.2195	0.673067941	79.68066666	808	20	225.18164557640952_464.5	225.18164557640952:C14H23O2	C16H30O3	293.2002	[M+Na]+	270.215	5	1	1	4-keto palmitic acid
ASICPMTWQSESKX	UHFFFAOYSA	ASICPMTWQSESKX-UHFFFAOYSA-N	6	270.2195	0.673067941	79.68066666	808	20	225.18164557640952_464.5	225.18164557640952:C14H23O2	C16H30O3	293.2002	[M+Na]+	270.215	5	1	1	3-keto palmitic acid
ZVNHILZUTNYFGT	UHFFFAOYSA	ZVNHILZUTNYFGT-UHFFFAOYSA-N	5	270.2195	0.673067941	79.68066666	808	20	225.18164557640952_464.5	225.18164557640952:C14H23O2	C16H30O3	293.2002	[M+Na]+	270.215	5	1	1	2-keto palmitic acid
VYBHMKBVKZAKHB	UHFFFAOYSA	VYBHMKBVKZAKHB-UHFFFAOYSA-N	21	270.2195	0	0	NA	20	NA	NA	C16H30O3	293.2002	[M+Na]+	270.215	5	1	1	15-oxo-hexadecanoic acid
ADOQXSHFCSUOKO	UHFFFAOYSA	ADOQXSHFCSUOKO-UHFFFAOYSA-N	19	270.2195	0	0	NA	20	NA	NA	C16H30O3	293.2002	[M+Na]+	270.215	5	1	1	10-oxo-14-methyl-pentadecanoic acid
NKVUEIHJDGURIA	UHFFFAOYSA	NKVUEIHJDGURIA-UHFFFAOYSA-N	15	270.2195	0	0	NA	20	NA	NA	C16H30O3	293.2002	[M+Na]+	270.215	5	1	1	16-Oxo-palmitate
SFRALHFBKRAJPW	UHFFFAOYSA	SFRALHFBKRAJPW-UHFFFAOYSA-N	2	294.2124	1	220.7345218	644.0;925.0;879.0;683.0;683.0;938.0;683.0;448.0	73	193.10842577705398_3.2;207.1241122592346_6.7;208.10446856845584_19.0;218.18467745462135_0.3;219.16126132550795_67.7;221.1405535771596_3.9;248.18806108818168_0.4;277.2047701104866_999.0	193.10842577705398:C9H18FOP;207.1241122592346:C10H20FOP;208.10446856845584:C9H19FO2P;218.18467745462135:C12H25OP;219.16126132550795:C12H25FP;221.1405535771596:C11H22FOP;248.18806108818168:C13H27O2P;277.2047701104866:C15H32FOP	C15H32FO2P	317.1987	[M+Na]+	294.206	19	8	8	IDFP
ZSCDBOWYZJWBIY	UHFFFAOYSA	ZSCDBOWYZJWBIY-UHFFFAOYSA-N	1	294.2096	0.092331022	20.38064395	958.0;1158.0;958.0;1101.0;1001.0;1529.0;958.0;1158.0;653.0;1572.0;958.0;1158.0;958.0;1058.0;710.0	73	91.04100190310425_4.3;93.05656430690685_0.5;105.0562647635513_8.2;131.07134324255952_1.9;133.0870674179753_3.5;147.1029231175521_4.4;149.1183357775908_2.9;157.08676006992678_1.2;161.11841540661587_7.5;163.13393162594315_2.5;175.13381280037535_3.3;176.13726214479496_0.3;179.08639997064498_3.2;199.1343545454418_1.5;218.18467745462135_0.3	91.04100190310425:C6H4N;93.05656430690685:C6H4N;105.0562647635513:C7H6N;131.07134324255952:C9H10N;133.0870674179753:C9H10N;147.1029231175521:C10H12N;149.1183357775908:C10H12N;157.08676006992678:C11H10N;161.11841540661587:C11H14N;163.13393162594315:C11H14N;175.13381280037535:C12H16N;176.13726214479496:C12H16N;179.08639997064498:C14H12;199.1343545454418:C14H16N;218.18467745462135:C14H22N2	C20H26N2	317.1987	[M+Na]+	294.206	19	15	15	Trimipramine
SFRALHFBKRAJPW	UHFFFAOYSA	SFRALHFBKRAJPW-UHFFFAOYSA-N	2	294.2124	1	188.8713755	879.0;644.0	8	219.16130689486852_38.3;277.2046279429621_999.0	219.16130689486852:C12H25FP;277.2046279429621:C15H32FOP	C15H32FO2P	317.1986	[M+Na]+	294.209	85	2	2	IDFP
ZSCDBOWYZJWBIY	UHFFFAOYSA	ZSCDBOWYZJWBIY-UHFFFAOYSA-N	1	294.2096	0	0	NA	8	NA	NA	C20H26N2	317.1986	[M+Na]+	294.209	85	1	1	Trimipramine
FQJSSUOYVSEYPF	UHFFFAOYSA	FQJSSUOYVSEYPF-UHFFFAOYSA-N	1	310.2045	1	336.4485767	360.0;1729.0;1324.0;753.0;2034.0;1629.0;1529.0;1101.0;1224.0;1729.0	36	168.06109365440653_3.5;184.08048252188092_20.0;201.14921461093627_7.5;217.14489512440903_6.1;222.1722312873499_415.7;239.16526049093096_17.8;244.1536959813808_4.5;281.1996928553095_44.7;293.20020501631234_999.0;299.2103920957458_2.8	168.06109365440653:C12H10O;184.08048252188092:C12H8NO;201.14921461093627:C14H16N;217.14489512440903:C14H16NO;222.1722312873499:C13H20N2O;239.16526049093096:C17H19N;244.1536959813808:C15H19N2O;281.1996928553095:C19H25N2;293.20020501631234:C20H24N2;299.2103920957458:C19H25N2O	C20H26N2O	333.194	[M+Na]+	310.203	62	10	10	2-Hydroxytrimipramine
SYCAKKSJEGVPOL	UHFFFAOYSA	SYCAKKSJEGVPOL-UHFFFAOYSA-N	4	310.2045	0.78580565	264.3831923	843.0;1060.0;960.0;1496.0;1529.0;753.0;1406.0;753.0	36	184.08048252188092_20.0;222.1722312873499_415.7;239.16526049093096_17.8;244.1536959813808_4.5;257.17720670716255_25.7;281.1996928553095_44.7;293.20020501631234_999.0;299.2103920957458_2.8	184.08048252188092:C12H11NO;222.1722312873499:C13H21N2O;239.16526049093096:C17H19N;244.1536959813808:C15H19N2O;257.17720670716255:C17H21NO;281.1996928553095:C19H26N2;293.20020501631234:C20H26N2;299.2103920957458:C19H25N2O	C20H26N2O	333.194	[M+Na]+	310.203	62	8	8	Astrocasine
BFDKCISGMFXZOW	PDBXOOCHSA	BFDKCISGMFXZOW-PDBXOOCHSA-N	16	310.2144	0.128621714	43.27459248	448.0;594.0;594.0;448.0;1191.0	36	128.04800535963147_13.7;201.14921461093627_7.5;217.14489512440903_6.1;239.16526049093096_17.8;257.17720670716255_25.7	128.04800535963147:C6H9O3;201.14921461093627:C11H19O3;217.14489512440903:C11H19O4;239.16526049093096:C14H21O3;257.17720670716255:C14H23O4	C18H30O4	333.194	[M+Na]+	310.203	62	5	5	2(R)-HPOT
UCIDWKVIQZIKEK	UHFFFAOYSA	UCIDWKVIQZIKEK-UHFFFAOYSA-N	3	310.2045	0.122000278	41.04681999	1324.0;1056.0;2450.0;1449.0;708.0;1449.0;1406.0;2284.0	36	128.04800535963147_13.7;184.08048252188092_20.0;201.14921461093627_7.5;239.16526049093096_17.8;244.1536959813808_4.5;249.13620138235288_6.3;257.17720670716255_25.7;299.2103920957458_2.8	128.04800535963147:C9H5N;184.08048252188092:C12H11NO;201.14921461093627:C14H20N;239.16526049093096:C17H21N;244.1536959813808:C15H18N2O;249.13620138235288:C17H17N2;257.17720670716255:C17H21NO;299.2103920957458:C19H25N2O	C20H26N2O	333.194	[M+Na]+	310.203	62	8	8	Tabernanthine
HSIBGVUMFOSJPD	UHFFFAOYSA	HSIBGVUMFOSJPD-UHFFFAOYSA-N	2	310.2045	0.122000278	41.04681999	1324.0;1056.0;2450.0;1449.0;708.0;1449.0;1406.0;2284.0	36	128.04800535963147_13.7;184.08048252188092_20.0;201.14921461093627_7.5;239.16526049093096_17.8;244.1536959813808_4.5;249.13620138235288_6.3;257.17720670716255_25.7;299.2103920957458_2.8	128.04800535963147:C9H5N;184.08048252188092:C12H11NO;201.14921461093627:C14H20N;239.16526049093096:C17H21N;244.1536959813808:C15H18N2O;249.13620138235288:C17H17N2;257.17720670716255:C17H21NO;299.2103920957458:C19H25N2O	C20H26N2O	333.194	[M+Na]+	310.203	62	8	8	Ibogaine
RWKJTIHNYSIIHW	CUHSZNQNSA	RWKJTIHNYSIIHW-CUHSZNQNSA-N	14	310.2144	0.119224405	40.1128815	448.0;594.0;448.0;1191.0	36	201.14921461093627_7.5;217.14489512440903_6.1;239.16526049093096_17.8;257.17720670716255_25.7	201.14921461093627:C11H19O3;217.14489512440903:C11H19O4;239.16526049093096:C14H21O3;257.17720670716255:C14H23O4	C18H30O4	333.194	[M+Na]+	310.203	62	4	4	9-hydroperoxy-10E,12,15Z-octadecatrienoic acid
RWKJTIHNYSIIHW	UNAQAUQESA	RWKJTIHNYSIIHW-UNAQAUQESA-N	5	310.2144	0.119224405	40.1128815	448.0;594.0;448.0;1191.0	36	201.14921461093627_7.5;217.14489512440903_6.1;239.16526049093096_17.8;257.17720670716255_25.7	201.14921461093627:C11H19O3;217.14489512440903:C11H19O4;239.16526049093096:C14H21O3;257.17720670716255:C14H23O4	C18H30O4	333.194	[M+Na]+	310.203	62	4	4	9-hydroperoxy-10E,12,15Z-octadecatrienoic acid
OAIJQUCVLFETGX	ROQQUSOJSA	OAIJQUCVLFETGX-ROQQUSOJSA-N	18	310.2144	0.114663543	38.5783857	448.0;808.0;448.0;1168.0	36	201.14921461093627_7.5;217.14489512440903_6.1;239.16526049093096_17.8;257.17720670716255_25.7	201.14921461093627:C11H19O3;217.14489512440903:C11H19O4;239.16526049093096:C14H21O3;257.17720670716255:C14H23O4	C18H30O4	333.194	[M+Na]+	310.203	62	4	4	9S-hydroxy-10S,11S-epoxy-12Z,15Z-octadecadienoic acid
VWKNCZXDXPBMJN	OOTYELRCSA	VWKNCZXDXPBMJN-OOTYELRCSA-N	13	310.2144	0.114563158	38.54461149	448.0;808.0;448.0;1191.0	36	201.14921461093627_7.5;217.14489512440903_6.1;239.16526049093096_17.8;257.17720670716255_25.7	201.14921461093627:C11H19O3;217.14489512440903:C11H19O4;239.16526049093096:C14H21O3;257.17720670716255:C14H23O4	C18H30O4	333.194	[M+Na]+	310.203	62	4	4	7S,8S-DiHOTrE
MGYJEJUWQRJNBN	MKZMYESJSA	MGYJEJUWQRJNBN-MKZMYESJSA-N	11	310.2144	0.103331274	34.76566022	808.0;448.0;448.0	36	201.14921461093627_7.5;239.16526049093096_17.8;257.17720670716255_25.7	201.14921461093627:C11H19O3;239.16526049093096:C14H21O3;257.17720670716255:C14H23O4	C18H30O4	333.194	[M+Na]+	310.203	62	3	3	9S-hydroxy-12R,13S-epoxy-10E,15Z-octadecadienoic acid
XIHUXEHAQPSMTF	AZPRAPEDSA	XIHUXEHAQPSMTF-AZPRAPEDSA-N	15	310.2144	0.098955453	33.29342138	1056.0;696.0;696.0;696.0	36	128.04800535963147_13.7;201.14921461093627_7.5;239.16526049093096_17.8;257.17720670716255_25.7	128.04800535963147:C6H7O3;201.14921461093627:C11H20O3;239.16526049093096:C14H22O3;257.17720670716255:C14H24O4	C18H30O4	333.194	[M+Na]+	310.203	62	4	4	Dihydroalbocycline
UYQGVDXDXBAABN	JDTPQGGVSA	UYQGVDXDXBAABN-JDTPQGGVSA-N	12	310.2144	0.090729723	30.52588616	594.0;448.0	36	239.16526049093096_17.8;257.17720670716255_25.7	239.16526049093096:C14H21O3;257.17720670716255:C14H23O4	C18H30O4	333.194	[M+Na]+	310.203	62	2	2	13-hydroperoxy-9,11E,15Z-octadecatrienoic acid
UYQGVDXDXBAABN	SKEAHQKTSA	UYQGVDXDXBAABN-SKEAHQKTSA-N	7	310.2144	0.090729723	30.52588616	594.0;448.0	36	239.16526049093096_17.8;257.17720670716255_25.7	239.16526049093096:C14H21O3;257.17720670716255:C14H23O4	C18H30O4	333.194	[M+Na]+	310.203	62	2	2	13-hydroperoxy-9,11E,15Z-octadecatrienoic acid
FLJRXICXLUZYBE	SFDMDFOLSA	FLJRXICXLUZYBE-SFDMDFOLSA-N	6	310.2144	0.090729723	30.52588616	594.0;448.0	36	239.16526049093096_17.8;257.17720670716255_25.7	239.16526049093096:C14H21O3;257.17720670716255:C14H23O4	C18H30O4	333.194	[M+Na]+	310.203	62	2	2	12-hydroperoxy-9Z,13E,15-octadecatrienoic acid
OAFZOWOHMXJGNM	DEOFSOSHSA	OAFZOWOHMXJGNM-DEOFSOSHSA-N	19	310.2144	0.044510455	14.97547935	348	36	239.16526049093096_17.8	239.16526049093096:C14H23O3	C18H30O4	333.194	[M+Na]+	310.203	62	1	1	15,16-epoxy-13-OH-9Z,11E-octadecadienoic acid
MQETZQLZTJUQHR	UHFFFAOYSA	MQETZQLZTJUQHR-UHFFFAOYSA-N	20	310.2144	0.031007165	10.43231654	1520.0;1191.0	36	128.04800535963147_13.7;239.16526049093096_17.8	128.04800535963147:C6H5O3;239.16526049093096:C14H21O3	C18H30O4	333.194	[M+Na]+	310.203	62	2	2	Auxin b
BJIKXWWZEPAKQC	BUHFOSPRSA	BJIKXWWZEPAKQC-BUHFOSPRSA-N	17	310.2144	0.025194523	8.476661511	1168	36	239.16526049093096_17.8	239.16526049093096:C14H21O3	C18H30O4	333.194	[M+Na]+	310.203	62	1	1	9,10-epoxy-13-oxo-11-octadecenoic acid
RCMABBHQYMBYKV	BUHFOSPRSA	RCMABBHQYMBYKV-BUHFOSPRSA-N	10	310.2144	0.025194523	8.476661511	1168	36	239.16526049093096_17.8	239.16526049093096:C14H21O3	C18H30O4	333.194	[M+Na]+	310.203	62	1	1	trans-EKODE-(E)-Ib
LYFGXCQTRBQQMX	YSHIPJNPSA	LYFGXCQTRBQQMX-YSHIPJNPSA-N	9	310.2144	0.024964666	8.399326228	1191	36	239.16526049093096_17.8	239.16526049093096:C14H21O3	C18H30O4	333.194	[M+Na]+	310.203	62	1	1	13S-HpOTrE(gamma)
RKSYUYCKHRVFNL	HSZHZUSHSA	RKSYUYCKHRVFNL-HSZHZUSHSA-N	8	310.2144	0	0	NA	36	NA	NA	C18H30O4	333.194	[M+Na]+	310.203	62	1	1	16-hydroperoxy-9Z,12,14E-octadecatrienoic acid
FQJSSUOYVSEYPF	UHFFFAOYSA	FQJSSUOYVSEYPF-UHFFFAOYSA-N	1	310.2045	1	235.0544078	1629.0;360.0	7	226.15395919334267_8.6;293.2003137015554_999.0	226.15395919334267:C16H18N;293.2003137015554:C20H24N2	C20H26N2O	333.1939	[M+Na]+	310.206	191	2	2	2-Hydroxytrimipramine
SYCAKKSJEGVPOL	UHFFFAOYSA	SYCAKKSJEGVPOL-UHFFFAOYSA-N	4	310.2045	0.676788394	159.0820951	1549.0;843.0	7	226.15395919334267_8.6;293.2003137015554_999.0	226.15395919334267:C15H20N2;293.2003137015554:C20H26N2	C20H26N2O	333.1939	[M+Na]+	310.206	191	2	2	Astrocasine
OAFZOWOHMXJGNM	DEOFSOSHSA	OAFZOWOHMXJGNM-DEOFSOSHSA-N	19	310.2144	0.037420702	8.79590099	348	7	226.15395919334267_8.6	226.15395919334267:C13H21O3	C18H30O4	333.1939	[M+Na]+	310.206	191	1	1	15,16-epoxy-13-OH-9Z,11E-octadecadienoic acid
BFDKCISGMFXZOW	PDBXOOCHSA	BFDKCISGMFXZOW-PDBXOOCHSA-N	16	310.2144	0.027052987	6.358923871	694	7	226.15395919334267_8.6	226.15395919334267:C13H19O3	C18H30O4	333.1939	[M+Na]+	310.206	191	1	1	2(R)-HPOT
RWKJTIHNYSIIHW	CUHSZNQNSA	RWKJTIHNYSIIHW-CUHSZNQNSA-N	14	310.2144	0.027052987	6.358923871	694	7	226.15395919334267_8.6	226.15395919334267:C13H19O3	C18H30O4	333.1939	[M+Na]+	310.206	191	1	1	9-hydroperoxy-10E,12,15Z-octadecatrienoic acid
UYQGVDXDXBAABN	JDTPQGGVSA	UYQGVDXDXBAABN-JDTPQGGVSA-N	12	310.2144	0.027052987	6.358923871	694	7	226.15395919334267_8.6	226.15395919334267:C13H19O3	C18H30O4	333.1939	[M+Na]+	310.206	191	1	1	13-hydroperoxy-9,11E,15Z-octadecatrienoic acid
UYQGVDXDXBAABN	SKEAHQKTSA	UYQGVDXDXBAABN-SKEAHQKTSA-N	7	310.2144	0.027052987	6.358923871	694	7	226.15395919334267_8.6	226.15395919334267:C13H19O3	C18H30O4	333.1939	[M+Na]+	310.206	191	1	1	13-hydroperoxy-9,11E,15Z-octadecatrienoic acid
RWKJTIHNYSIIHW	UNAQAUQESA	RWKJTIHNYSIIHW-UNAQAUQESA-N	5	310.2144	0.027052987	6.358923871	694	7	226.15395919334267_8.6	226.15395919334267:C13H19O3	C18H30O4	333.1939	[M+Na]+	310.206	191	1	1	9-hydroperoxy-10E,12,15Z-octadecatrienoic acid
XIHUXEHAQPSMTF	AZPRAPEDSA	XIHUXEHAQPSMTF-AZPRAPEDSA-N	15	310.2144	0.027016422	6.35032912	696	7	226.15395919334267_8.6	226.15395919334267:C13H22O3	C18H30O4	333.1939	[M+Na]+	310.206	191	1	1	Dihydroalbocycline
FLJRXICXLUZYBE	SFDMDFOLSA	FLJRXICXLUZYBE-SFDMDFOLSA-N	6	310.2144	0.024485848	5.755506537	858	7	226.15395919334267_8.6	226.15395919334267:C13H20O3	C18H30O4	333.1939	[M+Na]+	310.206	191	1	1	12-hydroperoxy-9Z,13E,15-octadecatrienoic acid
OAIJQUCVLFETGX	ROQQUSOJSA	OAIJQUCVLFETGX-ROQQUSOJSA-N	18	310.2144	0.023842612	5.604311005	908	7	226.15395919334267_8.6	226.15395919334267:C13H19O3	C18H30O4	333.1939	[M+Na]+	310.206	191	1	1	9S-hydroxy-10S,11S-epoxy-12Z,15Z-octadecadienoic acid
VWKNCZXDXPBMJN	OOTYELRCSA	VWKNCZXDXPBMJN-OOTYELRCSA-N	13	310.2144	0.023842612	5.604311005	908	7	226.15395919334267_8.6	226.15395919334267:C13H19O3	C18H30O4	333.1939	[M+Na]+	310.206	191	1	1	7S,8S-DiHOTrE
MGYJEJUWQRJNBN	MKZMYESJSA	MGYJEJUWQRJNBN-MKZMYESJSA-N	11	310.2144	0.023842612	5.604311005	908	7	226.15395919334267_8.6	226.15395919334267:C13H19O3	C18H30O4	333.1939	[M+Na]+	310.206	191	1	1	9S-hydroxy-12R,13S-epoxy-10E,15Z-octadecadienoic acid
BJIKXWWZEPAKQC	BUHFOSPRSA	BJIKXWWZEPAKQC-BUHFOSPRSA-N	17	310.2144	0.020379247	4.790231779	1268	7	226.15395919334267_8.6	226.15395919334267:C13H19O3	C18H30O4	333.1939	[M+Na]+	310.206	191	1	1	9,10-epoxy-13-oxo-11-octadecenoic acid
RCMABBHQYMBYKV	BUHFOSPRSA	RCMABBHQYMBYKV-BUHFOSPRSA-N	10	310.2144	0.020379247	4.790231779	1268	7	226.15395919334267_8.6	226.15395919334267:C13H19O3	C18H30O4	333.1939	[M+Na]+	310.206	191	1	1	trans-EKODE-(E)-Ib
LYFGXCQTRBQQMX	YSHIPJNPSA	LYFGXCQTRBQQMX-YSHIPJNPSA-N	9	310.2144	0.020207791	4.749930366	1291	7	226.15395919334267_8.6	226.15395919334267:C13H19O3	C18H30O4	333.1939	[M+Na]+	310.206	191	1	1	13S-HpOTrE(gamma)
MQETZQLZTJUQHR	UHFFFAOYSA	MQETZQLZTJUQHR-UHFFFAOYSA-N	20	310.2144	0.018605958	4.373412334	1539	7	226.15395919334267_8.6	226.15395919334267:C13H20O3	C18H30O4	333.1939	[M+Na]+	310.206	191	1	1	Auxin b
UCIDWKVIQZIKEK	UHFFFAOYSA	UCIDWKVIQZIKEK-UHFFFAOYSA-N	3	310.2045	0.018421351	4.330019799	1572	7	226.15395919334267_8.6	226.15395919334267:C15H18N2	C20H26N2O	333.1939	[M+Na]+	310.206	191	1	1	Tabernanthine
HSIBGVUMFOSJPD	UHFFFAOYSA	HSIBGVUMFOSJPD-UHFFFAOYSA-N	2	310.2045	0.018421351	4.330019799	1572	7	226.15395919334267_8.6	226.15395919334267:C15H18N2	C20H26N2O	333.1939	[M+Na]+	310.206	191	1	1	Ibogaine
RKSYUYCKHRVFNL	HSZHZUSHSA	RKSYUYCKHRVFNL-HSZHZUSHSA-N	8	310.2144	0	0	NA	7	NA	NA	C18H30O4	333.1939	[M+Na]+	310.206	191	1	1	16-hydroperoxy-9Z,12,14E-octadecatrienoic acid
FQJSSUOYVSEYPF	UHFFFAOYSA	FQJSSUOYVSEYPF-UHFFFAOYSA-N	1	310.2045	1	224.4041357	360.0;1158.0;958.0	20	137.0821308235552_85.4;177.11330580483335_65.3;293.20026819538566_818.3	137.0821308235552:C8H8NO;177.11330580483335:C11H14NO;293.20026819538566:C20H24N2	C20H26N2O	333.1939	[M+Na]+	310.203	92	3	3	2-Hydroxytrimipramine
SYCAKKSJEGVPOL	UHFFFAOYSA	SYCAKKSJEGVPOL-UHFFFAOYSA-N	4	310.2045	0.882705268	198.0827128	1058.0;843.0;1044.0;1506.0;1406.0	20	109.08750804052349_105.4;137.0821308235552_85.4;177.11330580483335_65.3;257.17776028948964_201.3;293.20026819538566_818.3	109.08750804052349:C7H12N;137.0821308235552:C8H10NO;177.11330580483335:C11H17NO;257.17776028948964:C17H21NO;293.20026819538566:C20H26N2	C20H26N2O	333.1939	[M+Na]+	310.203	92	5	5	Astrocasine
BFDKCISGMFXZOW	PDBXOOCHSA	BFDKCISGMFXZOW-PDBXOOCHSA-N	16	310.2144	0.380657543	85.42112694	594.0;448.0;448.0	20	128.04790618076407_33.5;177.11330580483335_65.3;257.17776028948964_201.3	128.04790618076407:C6H9O3;177.11330580483335:C8H15O4;257.17776028948964:C14H23O4	C18H30O4	333.1939	[M+Na]+	310.203	92	3	3	2(R)-HPOT
VWKNCZXDXPBMJN	OOTYELRCSA	VWKNCZXDXPBMJN-OOTYELRCSA-N	13	310.2144	0.356779339	80.06275911	448.0;448.0	20	177.11330580483335_65.3;257.17776028948964_201.3	177.11330580483335:C8H15O4;257.17776028948964:C14H23O4	C18H30O4	333.1939	[M+Na]+	310.203	92	2	2	7S,8S-DiHOTrE
OAIJQUCVLFETGX	ROQQUSOJSA	OAIJQUCVLFETGX-ROQQUSOJSA-N	18	310.2144	0.283358424	63.58680217	448	20	257.17776028948964_201.3	257.17776028948964:C14H23O4	C18H30O4	333.1939	[M+Na]+	310.203	92	1	1	9S-hydroxy-10S,11S-epoxy-12Z,15Z-octadecadienoic acid
RWKJTIHNYSIIHW	CUHSZNQNSA	RWKJTIHNYSIIHW-CUHSZNQNSA-N	14	310.2144	0.283358424	63.58680217	448	20	257.17776028948964_201.3	257.17776028948964:C14H23O4	C18H30O4	333.1939	[M+Na]+	310.203	92	1	1	9-hydroperoxy-10E,12,15Z-octadecatrienoic acid
UYQGVDXDXBAABN	JDTPQGGVSA	UYQGVDXDXBAABN-JDTPQGGVSA-N	12	310.2144	0.283358424	63.58680217	448	20	257.17776028948964_201.3	257.17776028948964:C14H23O4	C18H30O4	333.1939	[M+Na]+	310.203	92	1	1	13-hydroperoxy-9,11E,15Z-octadecatrienoic acid
MGYJEJUWQRJNBN	MKZMYESJSA	MGYJEJUWQRJNBN-MKZMYESJSA-N	11	310.2144	0.283358424	63.58680217	448	20	257.17776028948964_201.3	257.17776028948964:C14H23O4	C18H30O4	333.1939	[M+Na]+	310.203	92	1	1	9S-hydroxy-12R,13S-epoxy-10E,15Z-octadecadienoic acid
UYQGVDXDXBAABN	SKEAHQKTSA	UYQGVDXDXBAABN-SKEAHQKTSA-N	7	310.2144	0.283358424	63.58680217	448	20	257.17776028948964_201.3	257.17776028948964:C14H23O4	C18H30O4	333.1939	[M+Na]+	310.203	92	1	1	13-hydroperoxy-9,11E,15Z-octadecatrienoic acid
FLJRXICXLUZYBE	SFDMDFOLSA	FLJRXICXLUZYBE-SFDMDFOLSA-N	6	310.2144	0.283358424	63.58680217	448	20	257.17776028948964_201.3	257.17776028948964:C14H23O4	C18H30O4	333.1939	[M+Na]+	310.203	92	1	1	12-hydroperoxy-9Z,13E,15-octadecatrienoic acid
RWKJTIHNYSIIHW	UNAQAUQESA	RWKJTIHNYSIIHW-UNAQAUQESA-N	5	310.2144	0.283358424	63.58680217	448	20	257.17776028948964_201.3	257.17776028948964:C14H23O4	C18H30O4	333.1939	[M+Na]+	310.203	92	1	1	9-hydroperoxy-10E,12,15Z-octadecatrienoic acid
UCIDWKVIQZIKEK	UHFFFAOYSA	UCIDWKVIQZIKEK-UHFFFAOYSA-N	3	310.2045	0.272760792	61.20864985	908.0;1001.0;1056.0;1406.0	20	109.08750804052349_105.4;128.04790618076407_33.5;257.17776028948964_201.3;261.1328112315752_25.4	109.08750804052349:C7H10N;128.04790618076407:C9H5N;257.17776028948964:C17H21NO;261.1328112315752:C18H19N2	C20H26N2O	333.1939	[M+Na]+	310.203	92	4	4	Tabernanthine
HSIBGVUMFOSJPD	UHFFFAOYSA	HSIBGVUMFOSJPD-UHFFFAOYSA-N	2	310.2045	0.272760792	61.20864985	908.0;1001.0;1056.0;1406.0	20	109.08750804052349_105.4;128.04790618076407_33.5;257.17776028948964_201.3;261.1328112315752_25.4	109.08750804052349:C7H10N;128.04790618076407:C9H5N;257.17776028948964:C17H21NO;261.1328112315752:C18H19N2	C20H26N2O	333.1939	[M+Na]+	310.203	92	4	4	Ibogaine
XIHUXEHAQPSMTF	AZPRAPEDSA	XIHUXEHAQPSMTF-AZPRAPEDSA-N	15	310.2144	0.24858225	55.78288505	1056.0;696.0	20	128.04790618076407_33.5;257.17776028948964_201.3	128.04790618076407:C6H7O3;257.17776028948964:C14H24O4	C18H30O4	333.1939	[M+Na]+	310.203	92	2	2	Dihydroalbocycline
MQETZQLZTJUQHR	UHFFFAOYSA	MQETZQLZTJUQHR-UHFFFAOYSA-N	20	310.2144	0.015353762	3.445447727	1520	20	128.04790618076407_33.5	128.04790618076407:C6H5O3	C18H30O4	333.1939	[M+Na]+	310.203	92	1	1	Auxin b
OAFZOWOHMXJGNM	DEOFSOSHSA	OAFZOWOHMXJGNM-DEOFSOSHSA-N	19	310.2144	0	0	NA	20	NA	NA	C18H30O4	333.1939	[M+Na]+	310.203	92	1	1	15,16-epoxy-13-OH-9Z,11E-octadecadienoic acid
BJIKXWWZEPAKQC	BUHFOSPRSA	BJIKXWWZEPAKQC-BUHFOSPRSA-N	17	310.2144	0	0	NA	20	NA	NA	C18H30O4	333.1939	[M+Na]+	310.203	92	1	1	9,10-epoxy-13-oxo-11-octadecenoic acid
RCMABBHQYMBYKV	BUHFOSPRSA	RCMABBHQYMBYKV-BUHFOSPRSA-N	10	310.2144	0	0	NA	20	NA	NA	C18H30O4	333.1939	[M+Na]+	310.203	92	1	1	trans-EKODE-(E)-Ib
LYFGXCQTRBQQMX	YSHIPJNPSA	LYFGXCQTRBQQMX-YSHIPJNPSA-N	9	310.2144	0	0	NA	20	NA	NA	C18H30O4	333.1939	[M+Na]+	310.203	92	1	1	13S-HpOTrE(gamma)
RKSYUYCKHRVFNL	HSZHZUSHSA	RKSYUYCKHRVFNL-HSZHZUSHSA-N	8	310.2144	0	0	NA	20	NA	NA	C18H30O4	333.1939	[M+Na]+	310.203	92	1	1	16-hydroperoxy-9Z,12,14E-octadecatrienoic acid
YKGQTGZOJCRHNO	UHFFFAOYSA	YKGQTGZOJCRHNO-UHFFFAOYSA-N	1	312.2202	1	211.5801353	1673.0;1772.0;843.0;1044.0;2648.0;1144.0;2184.0;2020.0	38	109.0874060113217_77.5;173.1037706127442_68.8;198.11409628053383_8.8;242.14081269980016_9.0;249.20848781922348_54.7;259.19310112049845_70.9;260.22477873655083_14.0;295.2157440530469_993.6	109.0874060113217:C7H12N;173.1037706127442:C11H15N2;198.11409628053383:C13H15N2;242.14081269980016:C15H17N2O;249.20848781922348:C16H24NO;259.19310112049845:C17H25NO;260.22477873655083:C17H26N2;295.2157440530469:C20H28N2	C20H28N2O	335.2096	[M+Na]+	312.219	30	8	8	Fruticosonine
RGRKFKRAFZJQMS	OOHFSOINSA	RGRKFKRAFZJQMS-OOHFSOINSA-N	8	312.23	0.162767019	34.43826797	448	38	259.19310112049845_70.9	259.19310112049845:C14H25O4	C18H32O4	335.2096	[M+Na]+	312.219	30	1	1	&alpha;-12,13-DiHODE
QRHSEDZBZMZPOA	ZJSQCTGTSA	QRHSEDZBZMZPOA-ZJSQCTGTSA-N	7	312.23	0.162767019	34.43826797	448	38	259.19310112049845_70.9	259.19310112049845:C14H25O4	C18H32O4	335.2096	[M+Na]+	312.219	30	1	1	&alpha;-9,10-DiHODE
JGUNZIWGNMQSBM	SIGMCMEVSA	JGUNZIWGNMQSBM-SIGMCMEVSA-N	21	312.23	0.040063701	8.476683376	348	38	189.10671114325982_14.4	189.10671114325982:C9H17O4	C18H32O4	335.2096	[M+Na]+	312.219	30	1	1	9(S)-HpODE
JGUNZIWGNMQSBM	ZJHFMPGASA	JGUNZIWGNMQSBM-ZJHFMPGASA-N	18	312.23	0.040063701	8.476683376	348	38	189.10671114325982_14.4	189.10671114325982:C9H17O4	C18H32O4	335.2096	[M+Na]+	312.219	30	1	1	9(S)-HpODE
CVXOCQUHJDKXHR	XEZITKEBSA	CVXOCQUHJDKXHR-XEZITKEBSA-N	39	312.23	0.030726999	6.501222621	612	38	189.10671114325982_14.4	189.10671114325982:C9H16O4	C18H32O4	335.2096	[M+Na]+	312.219	30	1	1	5S,8R-DiHODE
NMONGVDUESEHOK	IAHOLQHESA	NMONGVDUESEHOK-IAHOLQHESA-N	16	312.23	0.030726999	6.501222621	612	38	189.10671114325982_14.4	189.10671114325982:C9H16O4	C18H32O4	335.2096	[M+Na]+	312.219	30	1	1	7S,8S-DiHODE
RGJSGXNKRWWCOQ	BKIWZHBDSA	RGJSGXNKRWWCOQ-BKIWZHBDSA-N	14	312.23	0.030726999	6.501222621	612	38	189.10671114325982_14.4	189.10671114325982:C9H16O4	C18H32O4	335.2096	[M+Na]+	312.219	30	1	1	8-hydroperoxy-9,12-octadecadienoic acid
WWLGZBGFLYEQFD	HZJYTTRNSA	WWLGZBGFLYEQFD-HZJYTTRNSA-N	10	312.23	0.030726999	6.501222621	612	38	189.10671114325982_14.4	189.10671114325982:C9H16O4	C18H32O4	335.2096	[M+Na]+	312.219	30	1	1	&gamma;- 6,7-DiHODE
RGJSGXNKRWWCOQ	WXGDJGGUSA	RGJSGXNKRWWCOQ-WXGDJGGUSA-N	3	312.23	0.030726999	6.501222621	612	38	189.10671114325982_14.4	189.10671114325982:C9H16O4	C18H32O4	335.2096	[M+Na]+	312.219	30	1	1	8-hydroperoxy-9,12-octadecadienoic acid
YONQBPOWOZLKHS	UEAALKJISA	YONQBPOWOZLKHS-UEAALKJISA-N	41	312.23	0	0	NA	38	NA	NA	C18H32O4	335.2096	[M+Na]+	312.219	30	1	1	10-hydroperoxy-8E,12Z-octadecadienoic acid
YONQBPOWOZLKHS	UEAALKJISA	YONQBPOWOZLKHS-UEAALKJISA-N	40	312.23	0	0	NA	38	NA	NA	C18H32O4	335.2096	[M+Na]+	312.219	30	1	1	10-hydroperoxy-8E,12Z-octadecadienoic acid
PIQZTMSSBGKFNU	YUZRNNTJSA	PIQZTMSSBGKFNU-YUZRNNTJSA-N	38	312.23	0	0	NA	38	NA	NA	C18H32O4	335.2096	[M+Na]+	312.219	30	1	1	8R,11S-DiHODE
JDSRHVWSAMTSSN	KDFHGORWSA	JDSRHVWSAMTSSN-KDFHGORWSA-N	37	312.23	0	0	NA	38	NA	NA	C18H32O4	335.2096	[M+Na]+	312.219	30	1	1	13(S)-HpODE
FRHVCDKYCGTKJM	FLIBITNWSA	FRHVCDKYCGTKJM-FLIBITNWSA-N	36	312.23	0	0	NA	38	NA	NA	C18H32O4	335.2096	[M+Na]+	312.219	30	1	1	12-oxo-13-hydroxy-9-octadecenoic acid
WCCLYKMJXGYGEN	BUHFOSPRSA	WCCLYKMJXGYGEN-BUHFOSPRSA-N	35	312.23	0	0	NA	38	NA	NA	C18H32O4	335.2096	[M+Na]+	312.219	30	1	1	9-hydroxy-12,13-epoxy-10-octadecenoic acid
NFFSPFJIYOTZQX	RAXLEYEMSA	NFFSPFJIYOTZQX-RAXLEYEMSA-N	34	312.23	0	0	NA	38	NA	NA	C18H32O4	335.2096	[M+Na]+	312.219	30	1	1	10S,11S-epoxy-9S-hydroxy-12Z-octadecenoic acid
KUSHOISAFGTTRU	YFHOEESVSA	KUSHOISAFGTTRU-YFHOEESVSA-N	33	312.23	0	0	NA	38	NA	NA	C18H32O4	335.2096	[M+Na]+	312.219	30	1	1	9-hydroxy-10-oxo-12-octadecenoic acid
BWLQUNFALXKBSJ	BUHFOSPRSA	BWLQUNFALXKBSJ-BUHFOSPRSA-N	32	312.23	0	0	NA	38	NA	NA	C18H32O4	335.2096	[M+Na]+	312.219	30	1	1	9,10-epoxy-13-hydroxy-11-octadecenoic acid
RQBBZCMCNSJACV	FMIVXFBMSA	RQBBZCMCNSJACV-FMIVXFBMSA-N	31	312.23	0	0	NA	38	NA	NA	C18H32O4	335.2096	[M+Na]+	312.219	30	1	1	9,10-epoxy-11-hydroxy-12-octadecenoic acid
UCJSYDRGZVWHJS	UHFFFAOYSA	UCJSYDRGZVWHJS-UHFFFAOYSA-N	30	312.23	0	0	NA	38	NA	NA	C18H32O4	335.2096	[M+Na]+	312.219	30	1	1	9,10-dioxo-octadecanoic acid
FRHVCDKYCGTKJM	DHZHZOJOSA	FRHVCDKYCGTKJM-DHZHZOJOSA-N	29	312.23	0	0	NA	38	NA	NA	C18H32O4	335.2096	[M+Na]+	312.219	30	1	1	12-oxo-13-hydroxy-9-octadecenoic acid
CZGIUGHMJZYXNX	CCEZHUSRSA	CZGIUGHMJZYXNX-CCEZHUSRSA-N	28	312.23	0	0	NA	38	NA	NA	C18H32O4	335.2096	[M+Na]+	312.219	30	1	1	10-oxo-13-hydroxy-11-octadecenoic acid
CNXCBZXQDAJZLD	JLHYYAGUSA	CNXCBZXQDAJZLD-JLHYYAGUSA-N	27	312.23	0	0	NA	38	NA	NA	C18H32O4	335.2096	[M+Na]+	312.219	30	1	1	9-oxo-13-hydroxy-11-octadecenoic acid
HOWCTVFHRUJMDQ	GXDHUFHOSA	HOWCTVFHRUJMDQ-GXDHUFHOSA-N	26	312.23	0	0	NA	38	NA	NA	C18H32O4	335.2096	[M+Na]+	312.219	30	1	1	9-hydroxy-13-oxo-10-octadecenoic acid
YTQIAEGEKPKZHB	CCEZHUSRSA	YTQIAEGEKPKZHB-CCEZHUSRSA-N	25	312.23	0	0	NA	38	NA	NA	C18H32O4	335.2096	[M+Na]+	312.219	30	1	1	9-hydroxy-12-oxo-10-octadecenoic acid
KUSHOISAFGTTRU	JXMROGBWSA	KUSHOISAFGTTRU-JXMROGBWSA-N	24	312.23	0	0	NA	38	NA	NA	C18H32O4	335.2096	[M+Na]+	312.219	30	1	1	9-hydroxy-10-oxo-12-octadecenoic acid
UZCLYICSWADYGM	ZRDIBKRKSA	UZCLYICSWADYGM-ZRDIBKRKSA-N	23	312.23	0	0	NA	38	NA	NA	C18H32O4	335.2096	[M+Na]+	312.219	30	1	1	12,13-epoxy-11-hydroxy-9-octadecenoic acid
WCCLYKMJXGYGEN	BUHFOSPRSA	WCCLYKMJXGYGEN-BUHFOSPRSA-N	22	312.23	0	0	NA	38	NA	NA	C18H32O4	335.2096	[M+Na]+	312.219	30	1	1	9-hydroxy-12,13-epoxy-10-octadecenoic acid
LAIUZQCFIABNDP	UHFFFAOYSA	LAIUZQCFIABNDP-UHFFFAOYSA-N	20	312.23	0	0	NA	38	NA	NA	C18H32O4	335.2096	[M+Na]+	312.219	30	1	1	9,10-12,13-Diepoxyoctadecanoate
JDSRHVWSAMTSSN	BSZOFBHHSA	JDSRHVWSAMTSSN-BSZOFBHHSA-N	19	312.23	0	0	NA	38	NA	NA	C18H32O4	335.2096	[M+Na]+	312.219	30	1	1	13(S)-HpODE
SBLKVIQSIHEQOF	UPHRSURJSA	SBLKVIQSIHEQOF-UPHRSURJSA-N	17	312.23	0	0	NA	38	NA	NA	C18H32O4	335.2096	[M+Na]+	312.219	30	1	1	9Z-Octadecenedioic acid
PLWDMWAXENHPLY	GFCQZRJLSA	PLWDMWAXENHPLY-GFCQZRJLSA-N	15	312.23	0	0	NA	38	NA	NA	C18H32O4	335.2096	[M+Na]+	312.219	30	1	1	11S-HpODE
YONQBPOWOZLKHS	UEAALKJISA	YONQBPOWOZLKHS-UEAALKJISA-N	13	312.23	0	0	NA	38	NA	NA	C18H32O4	335.2096	[M+Na]+	312.219	30	1	1	10-hydroperoxy-8E,12Z-octadecadienoic acid
RWCLXNAJJGASIW	YMVJEYMASA	RWCLXNAJJGASIW-YMVJEYMASA-N	12	312.23	0	0	NA	38	NA	NA	C18H32O4	335.2096	[M+Na]+	312.219	30	1	1	&gamma;- 12,13-DiHODE
VEKYOUOSZHBYCS	DEFDFUCDSA	VEKYOUOSZHBYCS-DEFDFUCDSA-N	11	312.23	0	0	NA	38	NA	NA	C18H32O4	335.2096	[M+Na]+	312.219	30	1	1	&gamma;- 9,10-DiHODE
LKLLJYJTYPVCID	OHPMOLHNSA	LKLLJYJTYPVCID-OHPMOLHNSA-N	9	312.23	0	0	NA	38	NA	NA	C18H32O4	335.2096	[M+Na]+	312.219	30	1	1	&alpha;-15,16-DiHODE
NYDHMIHPIKWYLF	UTLPMFLDSA	NYDHMIHPIKWYLF-UTLPMFLDSA-N	6	312.23	0	0	NA	38	NA	NA	C18H32O4	335.2096	[M+Na]+	312.219	30	1	1	9,14-dihydroxy-10,12-octadecadienoic acid
HIEIDLBUOKMENO	UTLPMFLDSA	HIEIDLBUOKMENO-UTLPMFLDSA-N	5	312.23	0	0	NA	38	NA	NA	C18H32O4	335.2096	[M+Na]+	312.219	30	1	1	8,13-dihydroxy-9,11-octadecadienoic acid
UNIRNFOYQCHZDZ	QWPOMPHKSA	UNIRNFOYQCHZDZ-QWPOMPHKSA-N	4	312.23	0	0	NA	38	NA	NA	C18H32O4	335.2096	[M+Na]+	312.219	30	1	1	14-hydroperoxy-9,12-octadecadienoic acid
SYVVYQKENYQBSX	MMFCQQQJSA	SYVVYQKENYQBSX-MMFCQQQJSA-N	2	312.23	0	0	NA	38	NA	NA	C18H32O4	335.2096	[M+Na]+	312.219	30	1	1	12-hydroperoxy-9Z,13E-octadecadienoic acid
YONQBPOWOZLKHS	UEAALKJISA	YONQBPOWOZLKHS-UEAALKJISA-N	41	312.23	0	0	NA	2	NA	NA	C18H32O4	335.2097	[M+Na]+	312.22	53	1	1	10-hydroperoxy-8E,12Z-octadecadienoic acid
YONQBPOWOZLKHS	UEAALKJISA	YONQBPOWOZLKHS-UEAALKJISA-N	40	312.23	0	0	NA	2	NA	NA	C18H32O4	335.2097	[M+Na]+	312.22	53	1	1	10-hydroperoxy-8E,12Z-octadecadienoic acid
CVXOCQUHJDKXHR	XEZITKEBSA	CVXOCQUHJDKXHR-XEZITKEBSA-N	39	312.23	0	0	NA	2	NA	NA	C18H32O4	335.2097	[M+Na]+	312.22	53	1	1	5S,8R-DiHODE
PIQZTMSSBGKFNU	YUZRNNTJSA	PIQZTMSSBGKFNU-YUZRNNTJSA-N	38	312.23	0	0	NA	2	NA	NA	C18H32O4	335.2097	[M+Na]+	312.22	53	1	1	8R,11S-DiHODE
JDSRHVWSAMTSSN	KDFHGORWSA	JDSRHVWSAMTSSN-KDFHGORWSA-N	37	312.23	0	0	NA	2	NA	NA	C18H32O4	335.2097	[M+Na]+	312.22	53	1	1	13(S)-HpODE
FRHVCDKYCGTKJM	FLIBITNWSA	FRHVCDKYCGTKJM-FLIBITNWSA-N	36	312.23	0	0	NA	2	NA	NA	C18H32O4	335.2097	[M+Na]+	312.22	53	1	1	12-oxo-13-hydroxy-9-octadecenoic acid
WCCLYKMJXGYGEN	BUHFOSPRSA	WCCLYKMJXGYGEN-BUHFOSPRSA-N	35	312.23	0	0	NA	2	NA	NA	C18H32O4	335.2097	[M+Na]+	312.22	53	1	1	9-hydroxy-12,13-epoxy-10-octadecenoic acid
NFFSPFJIYOTZQX	RAXLEYEMSA	NFFSPFJIYOTZQX-RAXLEYEMSA-N	34	312.23	0	0	NA	2	NA	NA	C18H32O4	335.2097	[M+Na]+	312.22	53	1	1	10S,11S-epoxy-9S-hydroxy-12Z-octadecenoic acid
KUSHOISAFGTTRU	YFHOEESVSA	KUSHOISAFGTTRU-YFHOEESVSA-N	33	312.23	0	0	NA	2	NA	NA	C18H32O4	335.2097	[M+Na]+	312.22	53	1	1	9-hydroxy-10-oxo-12-octadecenoic acid
BWLQUNFALXKBSJ	BUHFOSPRSA	BWLQUNFALXKBSJ-BUHFOSPRSA-N	32	312.23	0	0	NA	2	NA	NA	C18H32O4	335.2097	[M+Na]+	312.22	53	1	1	9,10-epoxy-13-hydroxy-11-octadecenoic acid
RQBBZCMCNSJACV	FMIVXFBMSA	RQBBZCMCNSJACV-FMIVXFBMSA-N	31	312.23	0	0	NA	2	NA	NA	C18H32O4	335.2097	[M+Na]+	312.22	53	1	1	9,10-epoxy-11-hydroxy-12-octadecenoic acid
UCJSYDRGZVWHJS	UHFFFAOYSA	UCJSYDRGZVWHJS-UHFFFAOYSA-N	30	312.23	0	0	NA	2	NA	NA	C18H32O4	335.2097	[M+Na]+	312.22	53	1	1	9,10-dioxo-octadecanoic acid
FRHVCDKYCGTKJM	DHZHZOJOSA	FRHVCDKYCGTKJM-DHZHZOJOSA-N	29	312.23	0	0	NA	2	NA	NA	C18H32O4	335.2097	[M+Na]+	312.22	53	1	1	12-oxo-13-hydroxy-9-octadecenoic acid
CZGIUGHMJZYXNX	CCEZHUSRSA	CZGIUGHMJZYXNX-CCEZHUSRSA-N	28	312.23	0	0	NA	2	NA	NA	C18H32O4	335.2097	[M+Na]+	312.22	53	1	1	10-oxo-13-hydroxy-11-octadecenoic acid
CNXCBZXQDAJZLD	JLHYYAGUSA	CNXCBZXQDAJZLD-JLHYYAGUSA-N	27	312.23	0	0	NA	2	NA	NA	C18H32O4	335.2097	[M+Na]+	312.22	53	1	1	9-oxo-13-hydroxy-11-octadecenoic acid
HOWCTVFHRUJMDQ	GXDHUFHOSA	HOWCTVFHRUJMDQ-GXDHUFHOSA-N	26	312.23	0	0	NA	2	NA	NA	C18H32O4	335.2097	[M+Na]+	312.22	53	1	1	9-hydroxy-13-oxo-10-octadecenoic acid
YTQIAEGEKPKZHB	CCEZHUSRSA	YTQIAEGEKPKZHB-CCEZHUSRSA-N	25	312.23	0	0	NA	2	NA	NA	C18H32O4	335.2097	[M+Na]+	312.22	53	1	1	9-hydroxy-12-oxo-10-octadecenoic acid
KUSHOISAFGTTRU	JXMROGBWSA	KUSHOISAFGTTRU-JXMROGBWSA-N	24	312.23	0	0	NA	2	NA	NA	C18H32O4	335.2097	[M+Na]+	312.22	53	1	1	9-hydroxy-10-oxo-12-octadecenoic acid
UZCLYICSWADYGM	ZRDIBKRKSA	UZCLYICSWADYGM-ZRDIBKRKSA-N	23	312.23	0	0	NA	2	NA	NA	C18H32O4	335.2097	[M+Na]+	312.22	53	1	1	12,13-epoxy-11-hydroxy-9-octadecenoic acid
WCCLYKMJXGYGEN	BUHFOSPRSA	WCCLYKMJXGYGEN-BUHFOSPRSA-N	22	312.23	0	0	NA	2	NA	NA	C18H32O4	335.2097	[M+Na]+	312.22	53	1	1	9-hydroxy-12,13-epoxy-10-octadecenoic acid
JGUNZIWGNMQSBM	SIGMCMEVSA	JGUNZIWGNMQSBM-SIGMCMEVSA-N	21	312.23	0	0	NA	2	NA	NA	C18H32O4	335.2097	[M+Na]+	312.22	53	1	1	9(S)-HpODE
LAIUZQCFIABNDP	UHFFFAOYSA	LAIUZQCFIABNDP-UHFFFAOYSA-N	20	312.23	0	0	NA	2	NA	NA	C18H32O4	335.2097	[M+Na]+	312.22	53	1	1	9,10-12,13-Diepoxyoctadecanoate
JDSRHVWSAMTSSN	BSZOFBHHSA	JDSRHVWSAMTSSN-BSZOFBHHSA-N	19	312.23	0	0	NA	2	NA	NA	C18H32O4	335.2097	[M+Na]+	312.22	53	1	1	13(S)-HpODE
JGUNZIWGNMQSBM	ZJHFMPGASA	JGUNZIWGNMQSBM-ZJHFMPGASA-N	18	312.23	0	0	NA	2	NA	NA	C18H32O4	335.2097	[M+Na]+	312.22	53	1	1	9(S)-HpODE
SBLKVIQSIHEQOF	UPHRSURJSA	SBLKVIQSIHEQOF-UPHRSURJSA-N	17	312.23	0	0	NA	2	NA	NA	C18H32O4	335.2097	[M+Na]+	312.22	53	1	1	9Z-Octadecenedioic acid
NMONGVDUESEHOK	IAHOLQHESA	NMONGVDUESEHOK-IAHOLQHESA-N	16	312.23	0	0	NA	2	NA	NA	C18H32O4	335.2097	[M+Na]+	312.22	53	1	1	7S,8S-DiHODE
PLWDMWAXENHPLY	GFCQZRJLSA	PLWDMWAXENHPLY-GFCQZRJLSA-N	15	312.23	0	0	NA	2	NA	NA	C18H32O4	335.2097	[M+Na]+	312.22	53	1	1	11S-HpODE
RGJSGXNKRWWCOQ	BKIWZHBDSA	RGJSGXNKRWWCOQ-BKIWZHBDSA-N	14	312.23	0	0	NA	2	NA	NA	C18H32O4	335.2097	[M+Na]+	312.22	53	1	1	8-hydroperoxy-9,12-octadecadienoic acid
YONQBPOWOZLKHS	UEAALKJISA	YONQBPOWOZLKHS-UEAALKJISA-N	13	312.23	0	0	NA	2	NA	NA	C18H32O4	335.2097	[M+Na]+	312.22	53	1	1	10-hydroperoxy-8E,12Z-octadecadienoic acid
RWCLXNAJJGASIW	YMVJEYMASA	RWCLXNAJJGASIW-YMVJEYMASA-N	12	312.23	0	0	NA	2	NA	NA	C18H32O4	335.2097	[M+Na]+	312.22	53	1	1	&gamma;- 12,13-DiHODE
VEKYOUOSZHBYCS	DEFDFUCDSA	VEKYOUOSZHBYCS-DEFDFUCDSA-N	11	312.23	0	0	NA	2	NA	NA	C18H32O4	335.2097	[M+Na]+	312.22	53	1	1	&gamma;- 9,10-DiHODE
WWLGZBGFLYEQFD	HZJYTTRNSA	WWLGZBGFLYEQFD-HZJYTTRNSA-N	10	312.23	0	0	NA	2	NA	NA	C18H32O4	335.2097	[M+Na]+	312.22	53	1	1	&gamma;- 6,7-DiHODE
LKLLJYJTYPVCID	OHPMOLHNSA	LKLLJYJTYPVCID-OHPMOLHNSA-N	9	312.23	0	0	NA	2	NA	NA	C18H32O4	335.2097	[M+Na]+	312.22	53	1	1	&alpha;-15,16-DiHODE
RGRKFKRAFZJQMS	OOHFSOINSA	RGRKFKRAFZJQMS-OOHFSOINSA-N	8	312.23	0	0	NA	2	NA	NA	C18H32O4	335.2097	[M+Na]+	312.22	53	1	1	&alpha;-12,13-DiHODE
QRHSEDZBZMZPOA	ZJSQCTGTSA	QRHSEDZBZMZPOA-ZJSQCTGTSA-N	7	312.23	0	0	NA	2	NA	NA	C18H32O4	335.2097	[M+Na]+	312.22	53	1	1	&alpha;-9,10-DiHODE
NYDHMIHPIKWYLF	UTLPMFLDSA	NYDHMIHPIKWYLF-UTLPMFLDSA-N	6	312.23	0	0	NA	2	NA	NA	C18H32O4	335.2097	[M+Na]+	312.22	53	1	1	9,14-dihydroxy-10,12-octadecadienoic acid
HIEIDLBUOKMENO	UTLPMFLDSA	HIEIDLBUOKMENO-UTLPMFLDSA-N	5	312.23	0	0	NA	2	NA	NA	C18H32O4	335.2097	[M+Na]+	312.22	53	1	1	8,13-dihydroxy-9,11-octadecadienoic acid
UNIRNFOYQCHZDZ	QWPOMPHKSA	UNIRNFOYQCHZDZ-QWPOMPHKSA-N	4	312.23	0	0	NA	2	NA	NA	C18H32O4	335.2097	[M+Na]+	312.22	53	1	1	14-hydroperoxy-9,12-octadecadienoic acid
RGJSGXNKRWWCOQ	WXGDJGGUSA	RGJSGXNKRWWCOQ-WXGDJGGUSA-N	3	312.23	0	0	NA	2	NA	NA	C18H32O4	335.2097	[M+Na]+	312.22	53	1	1	8-hydroperoxy-9,12-octadecadienoic acid
SYVVYQKENYQBSX	MMFCQQQJSA	SYVVYQKENYQBSX-MMFCQQQJSA-N	2	312.23	0	0	NA	2	NA	NA	C18H32O4	335.2097	[M+Na]+	312.22	53	1	1	12-hydroperoxy-9Z,13E-octadecadienoic acid
YKGQTGZOJCRHNO	UHFFFAOYSA	YKGQTGZOJCRHNO-UHFFFAOYSA-N	1	312.2202	0	0	NA	2	NA	NA	C20H28N2O	335.2097	[M+Na]+	312.22	53	1	1	Fruticosonine
LJOQGZACKSYWCH	UHFFFAOYSA	LJOQGZACKSYWCH-UHFFFAOYSA-N	3	326.1994	1	420.8251111	808.0;1784.0;448.0;1673.0;1573.0;1836.0;1013.0;1113.0;360.0;1784.0;2549.0;2284.0	28	149.1184225351218_472.2;160.10633090714128_39.8;167.12894879445037_129.3;177.11339722886106_353.4;183.07165471144907_15.1;184.07969354136296_60.9;237.1363637479339_158.6;245.17725234063786_23.0;263.1888006244032_250.0;273.1730996316183_278.9;275.1889013351514_999.0;309.19541382797644_431.7	149.1184225351218:C10H16N;160.10633090714128:C11H16N;167.12894879445037:C10H18NO;177.11339722886106:C11H15NO;183.07165471144907:C12H8NO;184.07969354136296:C12H8NO;237.1363637479339:C16H19N2;245.17725234063786:C16H21NO;263.1888006244032:C16H23NO2;273.1730996316183:C17H21NO2;275.1889013351514:C17H24NO2;309.19541382797644:C20H24N2O	C20H26N2O2	349.1899	[M+Na]+	326.201	11	12	12	Hydroquinine
LJOQGZACKSYWCH	UHFFFAOYSA	LJOQGZACKSYWCH-UHFFFAOYSA-N	2	326.1994	1	420.8251111	808.0;1784.0;448.0;1673.0;1573.0;1836.0;1013.0;1113.0;360.0;1784.0;2549.0;2284.0	28	149.1184225351218_472.2;160.10633090714128_39.8;167.12894879445037_129.3;177.11339722886106_353.4;183.07165471144907_15.1;184.07969354136296_60.9;237.1363637479339_158.6;245.17725234063786_23.0;263.1888006244032_250.0;273.1730996316183_278.9;275.1889013351514_999.0;309.19541382797644_431.7	149.1184225351218:C10H16N;160.10633090714128:C11H16N;167.12894879445037:C10H18NO;177.11339722886106:C11H15NO;183.07165471144907:C12H8NO;184.07969354136296:C12H8NO;237.1363637479339:C16H19N2;245.17725234063786:C16H21NO;263.1888006244032:C16H23NO2;273.1730996316183:C17H21NO2;275.1889013351514:C17H24NO2;309.19541382797644:C20H24N2O	C20H26N2O2	349.1899	[M+Na]+	326.201	11	12	12	Hydroquinine
CJDRUOGAGYHKKD	SIXBCRHESA	CJDRUOGAGYHKKD-SIXBCRHESA-N	4	326.1994	0.932132532	392.2647765	1449.0;1406.0;720.0;1201.0;360.0;1920.0;1113.0	28	167.12894879445037_129.3;195.124228765273_817.7;233.1407576832182_35.9;237.1363637479339_158.6;273.1730996316183_278.9;291.1842109019286_555.3;309.19541382797644_431.7	167.12894879445037:C10H15NO;195.124228765273:C11H14NO2;233.1407576832182:C14H19NO2;237.1363637479339:C16H15N2;273.1730996316183:C17H21NO2;291.1842109019286:C20H22N2;309.19541382797644:C20H24N2O	C20H26N2O2	349.1899	[M+Na]+	326.201	11	7	7	Ajmaline
QFRVOGLOHJOHAY	HXUWFJFHSA	QFRVOGLOHJOHAY-HXUWFJFHSA-N	5	326.1994	0.866107649	364.4798474	1573.0;753.0;1920.0;1225.0;1325.0;1156.0;1201.0;1324.0;1101.0;1684.0;2550.0;2284.0	28	149.1184225351218_472.2;160.10633090714128_39.8;167.12894879445037_129.3;177.11339722886106_353.4;195.124228765273_817.7;213.13525192267053_244.2;233.1407576832182_35.9;237.1363637479339_158.6;245.17725234063786_23.0;263.1888006244032_250.0;273.1730996316183_278.9;275.1889013351514_999.0	149.1184225351218:C10H15N;160.10633090714128:C11H12N;167.12894879445037:C10H16NO;177.11339722886106:C11H13NO;195.124228765273:C11H14NO2;213.13525192267053:C14H18N2;233.1407576832182:C14H20NO2;237.1363637479339:C16H18N2;245.17725234063786:C16H21NO;263.1888006244032:C16H23NO2;273.1730996316183:C17H23NO2;275.1889013351514:C17H23NO2	C20H26N2O2	349.1899	[M+Na]+	326.201	11	12	12	(-)-Tortuosamine
WBIQQQGBSDOWNP	UHFFFAOYSA	WBIQQQGBSDOWNP-UHFFFAOYSA-N	1	326.1916	0.585838307	246.5354706	1070.0;348.0;348.0	28	241.0880681681198_19.9;291.1842109019286_555.3;309.19541382797644_431.7	241.0880681681198:C12H17O3S;291.1842109019286:C18H29OS;309.19541382797644:C18H28O2S	C18H30O3S	349.1899	[M+Na]+	326.201	11	3	3	2-Dodecylbenzenesulfonic acid
JFASLUAXMZUDIC	BPHFWUCASA	JFASLUAXMZUDIC-BPHFWUCASA-N	9	326.2093	0.301247753	126.772619	694.0;448.0;448.0	28	160.10633090714128_39.8;177.11339722886106_353.4;273.1730996316183_278.9	160.10633090714128:C8H13O3;177.11339722886106:C8H15O4;273.1730996316183:C14H23O5	C18H30O5	349.1899	[M+Na]+	326.201	11	3	3	2R-hydroperoxy-9Z,12Z,15Z-octadecatrienoic acid
PLHUEKVESBJIRC	MKZMYESJSA	PLHUEKVESBJIRC-MKZMYESJSA-N	10	326.2093	0.186571144	78.51382248	448	28	273.1730996316183_278.9	273.1730996316183:C14H23O5	C18H30O5	349.1899	[M+Na]+	326.201	11	1	1	9K,12,13-diHODE
DNKGWNLXBRCUCF	SOFGYWHQSA	DNKGWNLXBRCUCF-SOFGYWHQSA-N	7	342.2042	0.024380175	10.25978974	1244.0;1056.0	28	160.10633090714128_39.8;183.07165471144907_15.1	160.10633090714128:C8H13O3;183.07165471144907:C9H11O4	C18H30O6	349.1899	[M+Na]+	326.201	11	2	2	2,3-Dinor-11b-PGF2a
IDKLJIUIJUVJNR	GWZUCBFCSA	IDKLJIUIJUVJNR-GWZUCBFCSA-N	11	326.2093	0.023588229	9.926519147	1244.0;1244.0	28	160.10633090714128_39.8;183.07165471144907_15.1	160.10633090714128:C8H13O3;183.07165471144907:C9H13O4	C18H30O5	349.1899	[M+Na]+	326.201	11	2	2	2,3-dinor-8-iso-PGF2a
IDKLJIUIJUVJNR	GWZUCBFCSA	IDKLJIUIJUVJNR-GWZUCBFCSA-N	8	326.2093	0.023588229	9.926519147	1244.0;1244.0	28	160.10633090714128_39.8;183.07165471144907_15.1	160.10633090714128:C8H13O3;183.07165471144907:C9H13O4	C18H30O5	349.1899	[M+Na]+	326.201	11	2	2	2,3-dinor-8-iso-PGF2a
GTUGBRJEKVKOKQ	ZHACJKMWSA	GTUGBRJEKVKOKQ-ZHACJKMWSA-N	6	326.2093	0.023588229	9.926519147	1244.0;1244.0	28	160.10633090714128_39.8;183.07165471144907_15.1	160.10633090714128:C8H13O3;183.07165471144907:C9H13O4	C18H30O5	349.1899	[M+Na]+	326.201	11	2	2	2,3-dinor-PGE1
KFINXCASWPGHEW	UYOLCUGSSA	KFINXCASWPGHEW-UYOLCUGSSA-N	5	328.225	1	197.3983416	448.0;796.0;796.0;696.0;696.0;1555.0;796.0;808.0;348.0	48	103.0403344218598_2.8;115.04006325783196_7.7;131.0713695713701_5.9;145.0870547729079_7.9;233.1766179283398_5.1;239.16617604826354_13.4;257.1778262537803_63.2;273.1730793608775_65.7;275.1890381948193_580.3	103.0403344218598:C4H8O3;115.04006325783196:C5H8O3;131.0713695713701:C6H10O3;145.0870547729079:C7H12O3;233.1766179283398:C12H22O4;239.16617604826354:C14H24O3;257.1778262537803:C14H23O4;273.1730793608775:C14H25O5;275.1890381948193:C14H25O5	C18H32O5	351.2052	[M+Na]+	328.214	32	9	9	9S,10S,11R-trihydroxy-12Z,15Z-octadecadienoic acid
MKYUCBXUUSZMQB	MKZMYESJSA	MKYUCBXUUSZMQB-MKZMYESJSA-N	7	328.225	0.981248171	193.6967616	448.0;796.0;696.0;696.0;796.0;808.0;348.0	48	115.04006325783196_7.7;131.0713695713701_5.9;145.0870547729079_7.9;239.16617604826354_13.4;257.1778262537803_63.2;273.1730793608775_65.7;275.1890381948193_580.3	115.04006325783196:C5H8O3;131.0713695713701:C6H10O3;145.0870547729079:C7H12O3;239.16617604826354:C14H24O3;257.1778262537803:C14H23O4;273.1730793608775:C14H25O5;275.1890381948193:C14H25O5	C18H32O5	351.2052	[M+Na]+	328.214	32	7	7	9,12,13-trihydroxy-10,15-octadecadienoic acid
MKYUCBXUUSZMQB	MKZMYESJSA	MKYUCBXUUSZMQB-MKZMYESJSA-N	6	328.225	0.981248171	193.6967616	448.0;796.0;696.0;696.0;796.0;808.0;348.0	48	115.04006325783196_7.7;131.0713695713701_5.9;145.0870547729079_7.9;239.16617604826354_13.4;257.1778262537803_63.2;273.1730793608775_65.7;275.1890381948193_580.3	115.04006325783196:C5H8O3;131.0713695713701:C6H10O3;145.0870547729079:C7H12O3;239.16617604826354:C14H24O3;257.1778262537803:C14H23O4;273.1730793608775:C14H25O5;275.1890381948193:C14H25O5	C18H32O5	351.2052	[M+Na]+	328.214	32	7	7	9,12,13-trihydroxy-10,15-octadecadienoic acid
MKYUCBXUUSZMQB	NMABCHCUSA	MKYUCBXUUSZMQB-NMABCHCUSA-N	1	328.225	0.981248171	193.6967616	448.0;796.0;696.0;696.0;796.0;808.0;348.0	48	115.04006325783196_7.7;131.0713695713701_5.9;145.0870547729079_7.9;239.16617604826354_13.4;257.1778262537803_63.2;273.1730793608775_65.7;275.1890381948193_580.3	115.04006325783196:C5H8O3;131.0713695713701:C6H10O3;145.0870547729079:C7H12O3;239.16617604826354:C14H24O3;257.1778262537803:C14H23O4;273.1730793608775:C14H25O5;275.1890381948193:C14H25O5	C18H32O5	351.2052	[M+Na]+	328.214	32	7	7	9,12,13-trihydroxy-10,15-octadecadienoic acid
LSLYTZURYMOJBX	JLHYYAGUSA	LSLYTZURYMOJBX-JLHYYAGUSA-N	4	328.225	0.334819113	66.09273759	696.0;696.0;696.0;696.0;696.0;1168.0;448.0	48	103.0403344218598_2.8;115.04006325783196_7.7;131.0713695713701_5.9;145.0870547729079_7.9;239.16617604826354_13.4;257.1778262537803_63.2;273.1730793608775_65.7	103.0403344218598:C4H6O3;115.04006325783196:C5H6O3;131.0713695713701:C6H10O3;145.0870547729079:C7H12O3;239.16617604826354:C14H23O3;257.1778262537803:C14H23O4;273.1730793608775:C14H23O5	C18H32O5	351.2052	[M+Na]+	328.214	32	7	7	11-hydroperoxy-12,13-epoxy-9-octadecenoic acid
NIOKCFABUMZUDL	RMKNXTFCSA	NIOKCFABUMZUDL-RMKNXTFCSA-N	9	328.225	0.333487796	65.82993782	696.0;796.0;696.0;696.0;696.0;1191.0;448.0	48	103.0403344218598_2.8;115.04006325783196_7.7;131.0713695713701_5.9;145.0870547729079_7.9;239.16617604826354_13.4;257.1778262537803_63.2;273.1730793608775_65.7	103.0403344218598:C4H6O3;115.04006325783196:C5H8O3;131.0713695713701:C6H10O3;145.0870547729079:C7H12O3;239.16617604826354:C14H23O3;257.1778262537803:C14H23O4;273.1730793608775:C14H23O5	C18H32O5	351.2052	[M+Na]+	328.214	32	7	7	(9R,10S,12Z)-9,10-Dihydroxy-8-oxo-12-octadecenoic acid
SZMWZFAMDRNPCL	BUHFOSPRSA	SZMWZFAMDRNPCL-BUHFOSPRSA-N	3	328.225	0.331755265	65.48793918	1156.0;696.0;896.0;896.0;696.0;1168.0;448.0	48	103.0403344218598_2.8;115.04006325783196_7.7;131.0713695713701_5.9;145.0870547729079_7.9;239.16617604826354_13.4;257.1778262537803_63.2;273.1730793608775_65.7	103.0403344218598:C4H5O3;115.04006325783196:C5H6O3;131.0713695713701:C6H8O3;145.0870547729079:C7H10O3;239.16617604826354:C14H23O3;257.1778262537803:C14H23O4;273.1730793608775:C14H23O5	C18H32O5	351.2052	[M+Na]+	328.214	32	7	7	9-hydroperoxy-12,13-epoxy-10-octadecenoic acid
XHHYJZGDOMKLEE	ZHACJKMWSA	XHHYJZGDOMKLEE-ZHACJKMWSA-N	2	328.225	0.315872174	62.35264321	696.0;696.0;1144.0;448.0	48	145.0870547729079_7.9;239.16617604826354_13.4;257.1778262537803_63.2;273.1730793608775_65.7	145.0870547729079:C7H12O3;239.16617604826354:C14H23O3;257.1778262537803:C14H23O4;273.1730793608775:C14H23O5	C18H32O5	351.2052	[M+Na]+	328.214	32	4	4	9S,11R,15S-trihydroxy-2,3-dinor-13E-prostaenoic acid-cyclo[8S,12R]
RKOUCPMGBBKLNK	UHFFFAOYSA	RKOUCPMGBBKLNK-UHFFFAOYSA-N	8	328.225	0.279218	55.11717008	696.0;1308.0;1244.0;1191.0;1191.0;448.0	48	103.0403344218598_2.8;115.04006325783196_7.7;131.0713695713701_5.9;135.06650842922545_1.6;257.1778262537803_63.2;273.1730793608775_65.7	103.0403344218598:C4H6O3;115.04006325783196:C5H7O3;131.0713695713701:C6H8O3;135.06650842922545:C5H9O4;257.1778262537803:C14H23O4;273.1730793608775:C14H23O5	C18H32O5	351.2052	[M+Na]+	328.214	32	6	6	Auxin a
LSLYTZURYMOJBX	JLHYYAGUSA	LSLYTZURYMOJBX-JLHYYAGUSA-N	4	328.225	1	11.64424636	594	27	225.18164557640952_25.6	225.18164557640952:C14H23O2	C18H32O5	351.2059	[M+Na]+	328.215	5	1	1	11-hydroperoxy-12,13-epoxy-9-octadecenoic acid
SZMWZFAMDRNPCL	BUHFOSPRSA	SZMWZFAMDRNPCL-BUHFOSPRSA-N	3	328.225	1	11.64424636	594	27	225.18164557640952_25.6	225.18164557640952:C14H23O2	C18H32O5	351.2059	[M+Na]+	328.215	5	1	1	9-hydroperoxy-12,13-epoxy-10-octadecenoic acid
RKOUCPMGBBKLNK	UHFFFAOYSA	RKOUCPMGBBKLNK-UHFFFAOYSA-N	8	328.225	0.928225054	10.80848121	696	27	225.18164557640952_25.6	225.18164557640952:C14H24O2	C18H32O5	351.2059	[M+Na]+	328.215	5	1	1	Auxin a
NIOKCFABUMZUDL	RMKNXTFCSA	NIOKCFABUMZUDL-RMKNXTFCSA-N	9	328.225	0.86535895	10.0764528	808	27	225.18164557640952_25.6	225.18164557640952:C14H23O2	C18H32O5	351.2059	[M+Na]+	328.215	5	1	1	(9R,10S,12Z)-9,10-Dihydroxy-8-oxo-12-octadecenoic acid
MKYUCBXUUSZMQB	MKZMYESJSA	MKYUCBXUUSZMQB-MKZMYESJSA-N	7	328.225	0.86535895	10.0764528	808	27	225.18164557640952_25.6	225.18164557640952:C14H23O2	C18H32O5	351.2059	[M+Na]+	328.215	5	1	1	9,12,13-trihydroxy-10,15-octadecadienoic acid
MKYUCBXUUSZMQB	MKZMYESJSA	MKYUCBXUUSZMQB-MKZMYESJSA-N	6	328.225	0.86535895	10.0764528	808	27	225.18164557640952_25.6	225.18164557640952:C14H23O2	C18H32O5	351.2059	[M+Na]+	328.215	5	1	1	9,12,13-trihydroxy-10,15-octadecadienoic acid
KFINXCASWPGHEW	UYOLCUGSSA	KFINXCASWPGHEW-UYOLCUGSSA-N	5	328.225	0.86535895	10.0764528	808	27	225.18164557640952_25.6	225.18164557640952:C14H23O2	C18H32O5	351.2059	[M+Na]+	328.215	5	1	1	9S,10S,11R-trihydroxy-12Z,15Z-octadecadienoic acid
XHHYJZGDOMKLEE	ZHACJKMWSA	XHHYJZGDOMKLEE-ZHACJKMWSA-N	2	328.225	0.86535895	10.0764528	808	27	225.18164557640952_25.6	225.18164557640952:C14H23O2	C18H32O5	351.2059	[M+Na]+	328.215	5	1	1	9S,11R,15S-trihydroxy-2,3-dinor-13E-prostaenoic acid-cyclo[8S,12R]
MKYUCBXUUSZMQB	NMABCHCUSA	MKYUCBXUUSZMQB-NMABCHCUSA-N	1	328.225	0.86535895	10.0764528	808	27	225.18164557640952_25.6	225.18164557640952:C14H23O2	C18H32O5	351.2059	[M+Na]+	328.215	5	1	1	9,12,13-trihydroxy-10,15-octadecadienoic acid
NIOKCFABUMZUDL	RMKNXTFCSA	NIOKCFABUMZUDL-RMKNXTFCSA-N	9	328.225	0	0	NA	21	NA	NA	C18H32O5	351.2042	[M+Na]+	328.216	155	1	1	(9R,10S,12Z)-9,10-Dihydroxy-8-oxo-12-octadecenoic acid
RKOUCPMGBBKLNK	UHFFFAOYSA	RKOUCPMGBBKLNK-UHFFFAOYSA-N	8	328.225	0	0	NA	21	NA	NA	C18H32O5	351.2042	[M+Na]+	328.216	155	1	1	Auxin a
MKYUCBXUUSZMQB	MKZMYESJSA	MKYUCBXUUSZMQB-MKZMYESJSA-N	7	328.225	0	0	NA	21	NA	NA	C18H32O5	351.2042	[M+Na]+	328.216	155	1	1	9,12,13-trihydroxy-10,15-octadecadienoic acid
MKYUCBXUUSZMQB	MKZMYESJSA	MKYUCBXUUSZMQB-MKZMYESJSA-N	6	328.225	0	0	NA	21	NA	NA	C18H32O5	351.2042	[M+Na]+	328.216	155	1	1	9,12,13-trihydroxy-10,15-octadecadienoic acid
KFINXCASWPGHEW	UYOLCUGSSA	KFINXCASWPGHEW-UYOLCUGSSA-N	5	328.225	0	0	NA	21	NA	NA	C18H32O5	351.2042	[M+Na]+	328.216	155	1	1	9S,10S,11R-trihydroxy-12Z,15Z-octadecadienoic acid
LSLYTZURYMOJBX	JLHYYAGUSA	LSLYTZURYMOJBX-JLHYYAGUSA-N	4	328.225	0	0	NA	21	NA	NA	C18H32O5	351.2042	[M+Na]+	328.216	155	1	1	11-hydroperoxy-12,13-epoxy-9-octadecenoic acid
SZMWZFAMDRNPCL	BUHFOSPRSA	SZMWZFAMDRNPCL-BUHFOSPRSA-N	3	328.225	0	0	NA	21	NA	NA	C18H32O5	351.2042	[M+Na]+	328.216	155	1	1	9-hydroperoxy-12,13-epoxy-10-octadecenoic acid
XHHYJZGDOMKLEE	ZHACJKMWSA	XHHYJZGDOMKLEE-ZHACJKMWSA-N	2	328.225	0	0	NA	21	NA	NA	C18H32O5	351.2042	[M+Na]+	328.216	155	1	1	9S,11R,15S-trihydroxy-2,3-dinor-13E-prostaenoic acid-cyclo[8S,12R]
MKYUCBXUUSZMQB	NMABCHCUSA	MKYUCBXUUSZMQB-NMABCHCUSA-N	1	328.225	0	0	NA	21	NA	NA	C18H32O5	351.2042	[M+Na]+	328.216	155	1	1	9,12,13-trihydroxy-10,15-octadecadienoic acid
LGADJSRSYLFTSG	UXBLZVDNSA	LGADJSRSYLFTSG-UXBLZVDNSA-N	3	330.2406	1	15.05661227	908	22	194.09390775737478_89.9	194.09390775737478:C11H16O3	C18H34O5	353.2212	[M+Na]+	330.234	10	1	1	5,8,12-trihydroxy-9-octadecenoic acid
JHGVFGJXFVIYSM	XFXZXTDPSA	JHGVFGJXFVIYSM-XFXZXTDPSA-N	9	330.2406	0	0	NA	22	NA	NA	C18H34O5	353.2212	[M+Na]+	330.234	10	1	1	9S,10S,11R-trihydroxy-12Z-octadecenoic acid
NFBTXRAFZLIQAU	YWEYNIOJSA	NFBTXRAFZLIQAU-YWEYNIOJSA-N	8	330.2406	0	0	NA	22	NA	NA	C18H34O5	353.2212	[M+Na]+	330.234	10	1	1	9,10,18-trihydroxy-12-octadecenoic acid
ZOMBDDWLMOSVKT	UHFFFAOYSA	ZOMBDDWLMOSVKT-UHFFFAOYSA-N	7	330.2406	0	0	NA	22	NA	NA	C18H34O5	353.2212	[M+Na]+	330.234	10	1	1	9,10-Dihydroxy-12,13-epoxyoctadecanoate
MDIUMSLCYIJBQC	BUHFOSPRSA	MDIUMSLCYIJBQC-BUHFOSPRSA-N	6	330.2406	0	0	NA	22	NA	NA	C18H34O5	353.2212	[M+Na]+	330.234	10	1	1	9,12,13-trihydroxy-10-octadecenoic acid
NTVFQBIHLSPEGQ	BUHFOSPRSA	NTVFQBIHLSPEGQ-BUHFOSPRSA-N	5	330.2406	0	0	NA	22	NA	NA	C18H34O5	353.2212	[M+Na]+	330.234	10	1	1	9,10,13-trihydroxy-11-octadecenoic acid
NFBTXRAFZLIQAU	XBXARRHUSA	NFBTXRAFZLIQAU-XBXARRHUSA-N	4	330.2406	0	0	NA	22	NA	NA	C18H34O5	353.2212	[M+Na]+	330.234	10	1	1	9,10,18-trihydroxy-12-octadecenoic acid
MDIUMSLCYIJBQC	BUHFOSPRSA	MDIUMSLCYIJBQC-BUHFOSPRSA-N	2	330.2406	0	0	NA	22	NA	NA	C18H34O5	353.2212	[M+Na]+	330.234	10	1	1	9,12,13-trihydroxy-10-octadecenoic acid
WWLVUQOGFYZQHT	JLHYYAGUSA	WWLVUQOGFYZQHT-JLHYYAGUSA-N	1	330.2406	0	0	NA	22	NA	NA	C18H34O5	353.2212	[M+Na]+	330.234	10	1	1	11,12,13-trihydroxy-9-octadecenoic acid
JHGVFGJXFVIYSM	XFXZXTDPSA	JHGVFGJXFVIYSM-XFXZXTDPSA-N	9	330.2406	1	55.74152211	696.0;796.0;448.0;360.0;896.0;448.0;696.0;448.0;696.0	106	91.04092767474103_8.2;103.04047645171772_1.6;128.0478523961956_3.9;145.0869834390083_2.8;161.11835164280922_14.2;235.1559615926077_6.3;245.21360696169134_0.4;313.2279381326848_38.4;317.2353912555097_2.5	91.04092767474103:C3H6O3;103.04047645171772:C4H8O3;128.0478523961956:C6H10O3;145.0869834390083:C7H12O3;161.11835164280922:C8H16O3;235.1559615926077:C11H21O5;245.21360696169134:C14H27O3;313.2279381326848:C18H32O4;317.2353912555097:C17H31O5	C18H34O5	353.2216	[M+Na]+	330.238	2	9	9	9S,10S,11R-trihydroxy-12Z-octadecenoic acid
LGADJSRSYLFTSG	UXBLZVDNSA	LGADJSRSYLFTSG-UXBLZVDNSA-N	3	330.2406	0.945905276	52.72619985	908.0;448.0;360.0;448.0;348.0;896.0	106	145.0869834390083_2.8;161.11835164280922_14.2;194.094206219988_17.7;245.21360696169134_0.4;313.2279381326848_38.4;317.2353912555097_2.5	145.0869834390083:C7H13O3;161.11835164280922:C8H14O3;194.094206219988:C11H16O3;245.21360696169134:C14H27O3;313.2279381326848:C18H32O4;317.2353912555097:C17H31O5	C18H34O5	353.2216	[M+Na]+	330.238	2	6	6	5,8,12-trihydroxy-9-octadecenoic acid
WWLVUQOGFYZQHT	JLHYYAGUSA	WWLVUQOGFYZQHT-JLHYYAGUSA-N	1	330.2406	0.916484312	51.08623052	696.0;796.0;448.0;360.0;896.0;448.0;696.0;348.0	106	91.04092767474103_8.2;103.04047645171772_1.6;128.0478523961956_3.9;145.0869834390083_2.8;161.11835164280922_14.2;245.21360696169134_0.4;313.2279381326848_38.4;317.2353912555097_2.5	91.04092767474103:C3H6O3;103.04047645171772:C4H8O3;128.0478523961956:C6H10O3;145.0869834390083:C7H12O3;161.11835164280922:C8H17O3;245.21360696169134:C14H27O3;313.2279381326848:C18H32O4;317.2353912555097:C17H31O5	C18H34O5	353.2216	[M+Na]+	330.238	2	8	8	11,12,13-trihydroxy-9-octadecenoic acid
ZOMBDDWLMOSVKT	UHFFFAOYSA	ZOMBDDWLMOSVKT-UHFFFAOYSA-N	7	330.2406	0.860590118	47.97060309	1056.0;448.0;360.0;896.0;448.0;696.0;896.0	106	103.04047645171772_1.6;128.0478523961956_3.9;145.0869834390083_2.8;161.11835164280922_14.2;245.21360696169134_0.4;313.2279381326848_38.4;317.2353912555097_2.5	103.04047645171772:C4H7O3;128.0478523961956:C6H10O3;145.0869834390083:C7H12O3;161.11835164280922:C8H14O3;245.21360696169134:C14H27O3;313.2279381326848:C18H32O4;317.2353912555097:C17H31O5	C18H34O5	353.2216	[M+Na]+	330.238	2	7	7	9,10-Dihydroxy-12,13-epoxyoctadecanoate
MDIUMSLCYIJBQC	BUHFOSPRSA	MDIUMSLCYIJBQC-BUHFOSPRSA-N	6	330.2406	0.853305244	47.56453314	448.0;360.0;896.0;448.0;696.0;896.0	106	128.0478523961956_3.9;145.0869834390083_2.8;161.11835164280922_14.2;245.21360696169134_0.4;313.2279381326848_38.4;317.2353912555097_2.5	128.0478523961956:C6H10O3;145.0869834390083:C7H12O3;161.11835164280922:C8H14O3;245.21360696169134:C14H27O3;313.2279381326848:C18H32O4;317.2353912555097:C17H31O5	C18H34O5	353.2216	[M+Na]+	330.238	2	6	6	9,12,13-trihydroxy-10-octadecenoic acid
NTVFQBIHLSPEGQ	BUHFOSPRSA	NTVFQBIHLSPEGQ-BUHFOSPRSA-N	5	330.2406	0.853305244	47.56453314	448.0;360.0;896.0;448.0;696.0;896.0	106	128.0478523961956_3.9;145.0869834390083_2.8;161.11835164280922_14.2;245.21360696169134_0.4;313.2279381326848_38.4;317.2353912555097_2.5	128.0478523961956:C6H10O3;145.0869834390083:C7H12O3;161.11835164280922:C8H14O3;245.21360696169134:C14H27O3;313.2279381326848:C18H32O4;317.2353912555097:C17H31O5	C18H34O5	353.2216	[M+Na]+	330.238	2	6	6	9,10,13-trihydroxy-11-octadecenoic acid
MDIUMSLCYIJBQC	BUHFOSPRSA	MDIUMSLCYIJBQC-BUHFOSPRSA-N	2	330.2406	0.853305244	47.56453314	448.0;360.0;896.0;448.0;696.0;896.0	106	128.0478523961956_3.9;145.0869834390083_2.8;161.11835164280922_14.2;245.21360696169134_0.4;313.2279381326848_38.4;317.2353912555097_2.5	128.0478523961956:C6H10O3;145.0869834390083:C7H12O3;161.11835164280922:C8H14O3;245.21360696169134:C14H27O3;313.2279381326848:C18H32O4;317.2353912555097:C17H31O5	C18H34O5	353.2216	[M+Na]+	330.238	2	6	6	9,12,13-trihydroxy-10-octadecenoic acid
NFBTXRAFZLIQAU	YWEYNIOJSA	NFBTXRAFZLIQAU-YWEYNIOJSA-N	8	330.2406	0.633050704	35.28720979	448.0;360.0	106	245.21360696169134_0.4;313.2279381326848_38.4	245.21360696169134:C14H27O3;313.2279381326848:C18H32O4	C18H34O5	353.2216	[M+Na]+	330.238	2	2	2	9,10,18-trihydroxy-12-octadecenoic acid
NFBTXRAFZLIQAU	XBXARRHUSA	NFBTXRAFZLIQAU-XBXARRHUSA-N	4	330.2406	0.633050704	35.28720979	448.0;360.0	106	245.21360696169134_0.4;313.2279381326848_38.4	245.21360696169134:C14H27O3;313.2279381326848:C18H32O4	C18H34O5	353.2216	[M+Na]+	330.238	2	2	2	9,10,18-trihydroxy-12-octadecenoic acid
UUUGVWGQJIFFRM	UHFFFAOYSA	UUUGVWGQJIFFRM-UHFFFAOYSA-N	1	342.1052	1	68.83918598	710.0;1231.0;1001.0;1056.0;1201.0;335.0;640.0;895.0;1201.0	72	84.03154134672752_114.2;84.05684809675577_3.6;220.00668813434226_5.7;227.04769317093098_15.6;242.11125333792722_2.0;262.0380346732394_34.4;270.0662804357346_7.3;281.06078851076165_13.0;325.10295631302506_20.9	84.03154134672752:C3H3N2O;84.05684809675577:C3H5N3;220.00668813434226:C5H9N3O5P;227.04769317093098:C5H9N2O6P;242.11125333792722:C8H16N6O3;262.0380346732394:C6H11N5O5P;270.0662804357346:C7H13N2O7P;281.06078851076165:C7H13N4O6P;325.10295631302506:C8H17N6O6P	C8H19N6O7P	365.0973	[M+Na]+	342.106	84	9	9	Streptidine 6-phosphate
DXALOGXSFLZLLN	UHFFFAOYSA	DXALOGXSFLZLLN-UHFFFAOYSA-N	35	342.1162	0.908443276	62.53649562	348.0;360.0;696.0;808.0	72	119.03542562817836_98.7;147.0302012489842_104.6;278.0571827246175_40.8;325.10295631302506_20.9	119.03542562817836:C4H7O4;147.0302012489842:C5H8O5;278.0571827246175:C10H14O9;325.10295631302506:C12H20O10	C12H22O11	365.0973	[M+Na]+	342.106	84	4	4	Leucrose
IDZUORIWVBRHPH	FNNLRNSNSA	IDZUORIWVBRHPH-FNNLRNSNSA-N	55	342.1162	0.870005462	59.89046779	696.0;360.0;696.0;808.0	72	119.03542562817836_98.7;147.0302012489842_104.6;278.0571827246175_40.8;325.10295631302506_20.9	119.03542562817836:C4H6O4;147.0302012489842:C5H8O5;278.0571827246175:C10H14O9;325.10295631302506:C12H20O10	C12H22O11	365.0973	[M+Na]+	342.106	84	4	4	D-Fructosyl-D-fructofuranose
WOHYVFWWTVNXTP	BBTCCYSISA	WOHYVFWWTVNXTP-BBTCCYSISA-N	52	342.1162	0.870005462	59.89046779	696.0;360.0;696.0;808.0	72	119.03542562817836_98.7;147.0302012489842_104.6;278.0571827246175_40.8;325.10295631302506_20.9	119.03542562817836:C4H6O4;147.0302012489842:C5H8O5;278.0571827246175:C10H14O9;325.10295631302506:C12H20O10	C12H22O11	365.0973	[M+Na]+	342.106	84	4	4	Inulobiose
PZDOWFGHCNHPQD	UHFFFAOYSA	PZDOWFGHCNHPQD-UHFFFAOYSA-N	51	342.1162	0.869206762	59.83548594	708.0;360.0;696.0;808.0	72	119.03542562817836_98.7;147.0302012489842_104.6;278.0571827246175_40.8;325.10295631302506_20.9	119.03542562817836:C4H6O4;147.0302012489842:C5H8O5;278.0571827246175:C10H14O9;325.10295631302506:C12H20O10	C12H22O11	365.0973	[M+Na]+	342.106	84	4	4	Kojibiose
RULSWEULPANCDV	UHFFFAOYSA	RULSWEULPANCDV-UHFFFAOYSA-N	50	342.1162	0.869206762	59.83548594	708.0;360.0;696.0;808.0	72	119.03542562817836_98.7;147.0302012489842_104.6;278.0571827246175_40.8;325.10295631302506_20.9	119.03542562817836:C4H6O4;147.0302012489842:C5H8O5;278.0571827246175:C10H14O9;325.10295631302506:C12H20O10	C12H22O11	365.0973	[M+Na]+	342.106	84	4	4	D-(+)-Turanose
YGEHCIVVZVBCLE	UHFFFAOYSA	YGEHCIVVZVBCLE-UHFFFAOYSA-N	49	342.1162	0.869206762	59.83548594	708.0;360.0;696.0;808.0	72	119.03542562817836_98.7;147.0302012489842_104.6;278.0571827246175_40.8;325.10295631302506_20.9	119.03542562817836:C4H6O4;147.0302012489842:C5H8O5;278.0571827246175:C10H14O9;325.10295631302506:C12H20O10	C12H22O11	365.0973	[M+Na]+	342.106	84	4	4	3-b-Galactopyranosyl glucose
GUBGYTABKSRVRQ	UHFFFAOYSA	GUBGYTABKSRVRQ-UHFFFAOYSA-N	64	342.1162	0.863902288	59.47033026	796.0;360.0;696.0;808.0	72	119.03542562817836_98.7;147.0302012489842_104.6;278.0571827246175_40.8;325.10295631302506_20.9	119.03542562817836:C4H8O4;147.0302012489842:C5H8O5;278.0571827246175:C10H14O9;325.10295631302506:C12H20O10	C12H22O11	365.0973	[M+Na]+	342.106	84	4	4	D-Lactose
GUBGYTABKSRVRQ	UHFFFAOYSA	GUBGYTABKSRVRQ-UHFFFAOYSA-N	63	342.1162	0.863902288	59.47033026	796.0;360.0;696.0;808.0	72	119.03542562817836_98.7;147.0302012489842_104.6;278.0571827246175_40.8;325.10295631302506_20.9	119.03542562817836:C4H8O4;147.0302012489842:C5H8O5;278.0571827246175:C10H14O9;325.10295631302506:C12H20O10	C12H22O11	365.0973	[M+Na]+	342.106	84	4	4	D-Lactose
GUBGYTABKSRVRQ	UHFFFAOYSA	GUBGYTABKSRVRQ-UHFFFAOYSA-N	61	342.1162	0.863902288	59.47033026	796.0;360.0;696.0;808.0	72	119.03542562817836_98.7;147.0302012489842_104.6;278.0571827246175_40.8;325.10295631302506_20.9	119.03542562817836:C4H8O4;147.0302012489842:C5H8O5;278.0571827246175:C10H14O9;325.10295631302506:C12H20O10	C12H22O11	365.0973	[M+Na]+	342.106	84	4	4	D-Lactose
QIGJYVCQYDKYDW	UHFFFAOYSA	QIGJYVCQYDKYDW-UHFFFAOYSA-N	60	342.1162	0.863902288	59.47033026	796.0;360.0;696.0;808.0	72	119.03542562817836_98.7;147.0302012489842_104.6;278.0571827246175_40.8;325.10295631302506_20.9	119.03542562817836:C4H8O4;147.0302012489842:C5H8O5;278.0571827246175:C10H14O9;325.10295631302506:C12H20O10	C12H22O11	365.0973	[M+Na]+	342.106	84	4	4	Laminaribiose
PVXPPJIGRGXGCY	UHFFFAOYSA	PVXPPJIGRGXGCY-UHFFFAOYSA-N	59	342.1162	0.863902288	59.47033026	796.0;360.0;696.0;808.0	72	119.03542562817836_98.7;147.0302012489842_104.6;278.0571827246175_40.8;325.10295631302506_20.9	119.03542562817836:C4H5O4;147.0302012489842:C5H8O5;278.0571827246175:C10H14O9;325.10295631302506:C12H20O10	C12H22O11	365.0973	[M+Na]+	342.106	84	4	4	Palatinose
JCQLYHFGKNRPGE	UHFFFAOYSA	JCQLYHFGKNRPGE-UHFFFAOYSA-N	58	342.1162	0.863902288	59.47033026	796.0;360.0;696.0;808.0	72	119.03542562817836_98.7;147.0302012489842_104.6;278.0571827246175_40.8;325.10295631302506_20.9	119.03542562817836:C4H8O4;147.0302012489842:C5H8O5;278.0571827246175:C10H14O9;325.10295631302506:C12H20O10	C12H22O11	365.0973	[M+Na]+	342.106	84	4	4	Lactulose
HIWPGCMGAMJNRG	UHFFFAOYSA	HIWPGCMGAMJNRG-UHFFFAOYSA-N	57	342.1162	0.863902288	59.47033026	796.0;360.0;696.0;808.0	72	119.03542562817836_98.7;147.0302012489842_104.6;278.0571827246175_40.8;325.10295631302506_20.9	119.03542562817836:C4H8O4;147.0302012489842:C5H8O5;278.0571827246175:C10H14O9;325.10295631302506:C12H20O10	C12H22O11	365.0973	[M+Na]+	342.106	84	4	4	Sophorose
QIGJYVCQYDKYDW	UHFFFAOYSA	QIGJYVCQYDKYDW-UHFFFAOYSA-N	56	342.1162	0.863902288	59.47033026	796.0;360.0;696.0;808.0	72	119.03542562817836_98.7;147.0302012489842_104.6;278.0571827246175_40.8;325.10295631302506_20.9	119.03542562817836:C4H8O4;147.0302012489842:C5H8O5;278.0571827246175:C10H14O9;325.10295631302506:C12H20O10	C12H22O11	365.0973	[M+Na]+	342.106	84	4	4	Laminaribiose
PVXPPJIGRGXGCY	UHFFFAOYSA	PVXPPJIGRGXGCY-UHFFFAOYSA-N	54	342.1162	0.863902288	59.47033026	796.0;360.0;696.0;808.0	72	119.03542562817836_98.7;147.0302012489842_104.6;278.0571827246175_40.8;325.10295631302506_20.9	119.03542562817836:C4H5O4;147.0302012489842:C5H8O5;278.0571827246175:C10H14O9;325.10295631302506:C12H20O10	C12H22O11	365.0973	[M+Na]+	342.106	84	4	4	Palatinose
FEXBYMWJVRXRSN	FNNLRNSNSA	FEXBYMWJVRXRSN-FNNLRNSNSA-N	53	342.1162	0.863902288	59.47033026	796.0;360.0;696.0;808.0	72	119.03542562817836_98.7;147.0302012489842_104.6;278.0571827246175_40.8;325.10295631302506_20.9	119.03542562817836:C4H5O4;147.0302012489842:C5H8O5;278.0571827246175:C10H14O9;325.10295631302506:C12H20O10	C12H22O11	365.0973	[M+Na]+	342.106	84	4	4	Levanbiose
QIGJYVCQYDKYDW	UHFFFAOYSA	QIGJYVCQYDKYDW-UHFFFAOYSA-N	47	342.1162	0.863902288	59.47033026	796.0;360.0;696.0;808.0	72	119.03542562817836_98.7;147.0302012489842_104.6;278.0571827246175_40.8;325.10295631302506_20.9	119.03542562817836:C4H8O4;147.0302012489842:C5H8O5;278.0571827246175:C10H14O9;325.10295631302506:C12H20O10	C12H22O11	365.0973	[M+Na]+	342.106	84	4	4	Laminaribiose
QIGJYVCQYDKYDW	UHFFFAOYSA	QIGJYVCQYDKYDW-UHFFFAOYSA-N	46	342.1162	0.863902288	59.47033026	796.0;360.0;696.0;808.0	72	119.03542562817836_98.7;147.0302012489842_104.6;278.0571827246175_40.8;325.10295631302506_20.9	119.03542562817836:C4H8O4;147.0302012489842:C5H8O5;278.0571827246175:C10H14O9;325.10295631302506:C12H20O10	C12H22O11	365.0973	[M+Na]+	342.106	84	4	4	Laminaribiose
GUBGYTABKSRVRQ	UHFFFAOYSA	GUBGYTABKSRVRQ-UHFFFAOYSA-N	45	342.1162	0.863902288	59.47033026	796.0;360.0;696.0;808.0	72	119.03542562817836_98.7;147.0302012489842_104.6;278.0571827246175_40.8;325.10295631302506_20.9	119.03542562817836:C4H8O4;147.0302012489842:C5H8O5;278.0571827246175:C10H14O9;325.10295631302506:C12H20O10	C12H22O11	365.0973	[M+Na]+	342.106	84	4	4	D-Lactose
JCQLYHFGKNRPGE	LBJPBCLVSA	JCQLYHFGKNRPGE-LBJPBCLVSA-N	40	342.1162	0.863902288	59.47033026	796.0;360.0;696.0;808.0	72	119.03542562817836_98.7;147.0302012489842_104.6;278.0571827246175_40.8;325.10295631302506_20.9	119.03542562817836:C4H8O4;147.0302012489842:C5H8O5;278.0571827246175:C10H14O9;325.10295631302506:C12H20O10	C12H22O11	365.0973	[M+Na]+	342.106	84	4	4	Lactulose
GUBGYTABKSRVRQ	UHFFFAOYSA	GUBGYTABKSRVRQ-UHFFFAOYSA-N	39	342.1162	0.863902288	59.47033026	796.0;360.0;696.0;808.0	72	119.03542562817836_98.7;147.0302012489842_104.6;278.0571827246175_40.8;325.10295631302506_20.9	119.03542562817836:C4H8O4;147.0302012489842:C5H8O5;278.0571827246175:C10H14O9;325.10295631302506:C12H20O10	C12H22O11	365.0973	[M+Na]+	342.106	84	4	4	D-Lactose
GUBGYTABKSRVRQ	UHFFFAOYSA	GUBGYTABKSRVRQ-UHFFFAOYSA-N	37	342.1162	0.863902288	59.47033026	796.0;360.0;696.0;808.0	72	119.03542562817836_98.7;147.0302012489842_104.6;278.0571827246175_40.8;325.10295631302506_20.9	119.03542562817836:C4H8O4;147.0302012489842:C5H8O5;278.0571827246175:C10H14O9;325.10295631302506:C12H20O10	C12H22O11	365.0973	[M+Na]+	342.106	84	4	4	D-Lactose
HDTRYLNUVZCQOY	UHFFFAOYSA	HDTRYLNUVZCQOY-UHFFFAOYSA-N	62	342.1162	0.863245601	59.42512448	808.0;360.0;696.0;808.0	72	119.03542562817836_98.7;147.0302012489842_104.6;278.0571827246175_40.8;325.10295631302506_20.9	119.03542562817836:C4H8O4;147.0302012489842:C5H8O5;278.0571827246175:C10H14O9;325.10295631302506:C12H20O10	C12H22O11	365.0973	[M+Na]+	342.106	84	4	4	&alpha;,&alpha;-Trehalose
HDTRYLNUVZCQOY	UHFFFAOYSA	HDTRYLNUVZCQOY-UHFFFAOYSA-N	44	342.1162	0.863245601	59.42512448	808.0;360.0;696.0;808.0	72	119.03542562817836_98.7;147.0302012489842_104.6;278.0571827246175_40.8;325.10295631302506_20.9	119.03542562817836:C4H8O4;147.0302012489842:C5H8O5;278.0571827246175:C10H14O9;325.10295631302506:C12H20O10	C12H22O11	365.0973	[M+Na]+	342.106	84	4	4	&alpha;,&alpha;-Trehalose
CZMRCDWAGMRECN	RDBDAFJKSA	CZMRCDWAGMRECN-RDBDAFJKSA-N	36	342.1162	0.863245601	59.42512448	808.0;360.0;696.0;808.0	72	119.03542562817836_98.7;147.0302012489842_104.6;278.0571827246175_40.8;325.10295631302506_20.9	119.03542562817836:C4H8O4;147.0302012489842:C5H8O5;278.0571827246175:C10H14O9;325.10295631302506:C12H20O10	C12H22O11	365.0973	[M+Na]+	342.106	84	4	4	Sucrose
VCWMRQDBPZKXKG	UHFFFAOYSA	VCWMRQDBPZKXKG-UHFFFAOYSA-N	65	342.1162	0.794538174	54.69536116	796.0;360.0;1268.0;808.0	72	119.03542562817836_98.7;147.0302012489842_104.6;278.0571827246175_40.8;325.10295631302506_20.9	119.03542562817836:C4H8O4;147.0302012489842:C5H8O5;278.0571827246175:C10H16O9;325.10295631302506:C12H20O10	C12H22O11	365.0973	[M+Na]+	342.106	84	4	4	Galactinol (1-&alpha;-d-galactosyl-myo-inositol)
VCWMRQDBPZKXKG	UHFFFAOYSA	VCWMRQDBPZKXKG-UHFFFAOYSA-N	42	342.1162	0.794538174	54.69536116	796.0;360.0;1268.0;808.0	72	119.03542562817836_98.7;147.0302012489842_104.6;278.0571827246175_40.8;325.10295631302506_20.9	119.03542562817836:C4H8O4;147.0302012489842:C5H8O5;278.0571827246175:C10H16O9;325.10295631302506:C12H20O10	C12H22O11	365.0973	[M+Na]+	342.106	84	4	4	Galactinol (1-&alpha;-d-galactosyl-myo-inositol)
DLRVVLDZNNYCBX	UHFFFAOYSA	DLRVVLDZNNYCBX-UHFFFAOYSA-N	48	342.1162	0.793881488	54.65015537	808.0;360.0;1268.0;808.0	72	119.03542562817836_98.7;147.0302012489842_104.6;278.0571827246175_40.8;325.10295631302506_20.9	119.03542562817836:C4H8O4;147.0302012489842:C5H8O5;278.0571827246175:C10H16O9;325.10295631302506:C12H20O10	C12H22O11	365.0973	[M+Na]+	342.106	84	4	4	Isomaltose
DLRVVLDZNNYCBX	UHFFFAOYSA	DLRVVLDZNNYCBX-UHFFFAOYSA-N	43	342.1162	0.793881488	54.65015537	808.0;360.0;1268.0;808.0	72	119.03542562817836_98.7;147.0302012489842_104.6;278.0571827246175_40.8;325.10295631302506_20.9	119.03542562817836:C4H8O4;147.0302012489842:C5H8O5;278.0571827246175:C10H16O9;325.10295631302506:C12H20O10	C12H22O11	365.0973	[M+Na]+	342.106	84	4	4	Isomaltose
DLRVVLDZNNYCBX	UHFFFAOYSA	DLRVVLDZNNYCBX-UHFFFAOYSA-N	41	342.1162	0.793881488	54.65015537	808.0;360.0;1268.0;808.0	72	119.03542562817836_98.7;147.0302012489842_104.6;278.0571827246175_40.8;325.10295631302506_20.9	119.03542562817836:C4H8O4;147.0302012489842:C5H8O5;278.0571827246175:C10H16O9;325.10295631302506:C12H20O10	C12H22O11	365.0973	[M+Na]+	342.106	84	4	4	Isomaltose
DLRVVLDZNNYCBX	UHFFFAOYSA	DLRVVLDZNNYCBX-UHFFFAOYSA-N	38	342.1162	0.793881488	54.65015537	808.0;360.0;1268.0;808.0	72	119.03542562817836_98.7;147.0302012489842_104.6;278.0571827246175_40.8;325.10295631302506_20.9	119.03542562817836:C4H8O4;147.0302012489842:C5H8O5;278.0571827246175:C10H16O9;325.10295631302506:C12H20O10	C12H22O11	365.0973	[M+Na]+	342.106	84	4	4	Isomaltose
HLBQIAYRCJIRCQ	UHFFFAOYSA	HLBQIAYRCJIRCQ-UHFFFAOYSA-N	18	342.1103	0.691887121	47.62894618	1584.0;1168.0;820.0;720.0	72	227.04769317093098_15.6;275.04981357909236_12.3;278.0571827246175_40.8;325.10295631302506_20.9	227.04769317093098:C10H9O6;275.04981357909236:C14H11O6;278.0571827246175:C17H10O4;325.10295631302506:C19H18O5	C19H18O6	365.0973	[M+Na]+	342.106	84	4	4	5,6,7,8-Tetramethoxyflavone
XOFZQNNUVXEIJS	UHFFFAOYSA	XOFZQNNUVXEIJS-UHFFFAOYSA-N	31	342.1103	0.634683414	43.69108958	2036.0;448.0;360.0;1684.0;1784.0	72	84.05684809675577_3.6;185.99373092699167_8.5;213.98905178624625_23.7;275.04981357909236_12.3;325.10295631302506_20.9	84.05684809675577:C5H5O;185.99373092699167:C10H3O4;213.98905178624625:C11H4O5;275.04981357909236:C14H9O6;325.10295631302506:C19H16O5	C19H18O6	365.0973	[M+Na]+	342.106	84	5	5	1,4,6-Trihydroxy-5-methoxy-7-prenylxanthone
DFXKVAVMILIIHO	UHFFFAOYSA	DFXKVAVMILIIHO-UHFFFAOYSA-N	21	342.1103	0.629424117	43.32904387	1224.0;360.0;720.0	72	84.05684809675577_3.6;278.0571827246175_40.8;325.10295631302506_20.9	84.05684809675577:C5H7O;278.0571827246175:C17H10O4;325.10295631302506:C19H16O5	C19H18O6	365.0973	[M+Na]+	342.106	84	3	3	8-Desmethylkalmiatin
UIFRXEHXPRFGTF	UHFFFAOYSA	UIFRXEHXPRFGTF-UHFFFAOYSA-N	13	342.1103	0.629424117	43.32904387	1224.0;360.0;720.0	72	84.05684809675577_3.6;278.0571827246175_40.8;325.10295631302506_20.9	84.05684809675577:C5H7O;278.0571827246175:C17H10O4;325.10295631302506:C19H16O5	C19H18O6	365.0973	[M+Na]+	342.106	84	3	3	5,7-Dihydroxy-3',4'-dimethoxy-6,8-dimethylflavone
WEJZLJFKUYPPDV	UHFFFAOYSA	WEJZLJFKUYPPDV-UHFFFAOYSA-N	5	342.1103	0.629216795	43.31477196	1324.0;360.0;720.0	72	84.05684809675577_3.6;278.0571827246175_40.8;325.10295631302506_20.9	84.05684809675577:C5H6O;278.0571827246175:C17H10O4;325.10295631302506:C19H16O5	C19H18O6	365.0973	[M+Na]+	342.106	84	3	3	12a-HYDROXY-5-DEOXYDEHYDROMUNDUSERONE
PCRPRSKMNFYFSI	UHFFFAOYSA	PCRPRSKMNFYFSI-UHFFFAOYSA-N	20	342.1103	0.628644017	43.27534244	1672.0;360.0;720.0	72	84.05684809675577_3.6;278.0571827246175_40.8;325.10295631302506_20.9	84.05684809675577:C5H6O;278.0571827246175:C17H10O4;325.10295631302506:C19H16O5	C19H18O6	365.0973	[M+Na]+	342.106	84	3	3	6,8-Di-C-methylkaempferol 3,7-dimethyl ether
NTLVZMFGFHBJIJ	UHFFFAOYSA	NTLVZMFGFHBJIJ-UHFFFAOYSA-N	24	342.1103	0.605428107	41.67717807	1584.0;820.0;720.0	72	275.04981357909236_12.3;278.0571827246175_40.8;325.10295631302506_20.9	275.04981357909236:C14H11O6;278.0571827246175:C17H10O4;325.10295631302506:C19H18O5	C19H18O6	365.0973	[M+Na]+	342.106	84	3	3	3,5,7,8-Tetramethoxyflavone
YOZUDFLREPPXIO	UHFFFAOYSA	YOZUDFLREPPXIO-UHFFFAOYSA-N	23	342.1103	0.605428107	41.67717807	1584.0;820.0;720.0	72	275.04981357909236_12.3;278.0571827246175_40.8;325.10295631302506_20.9	275.04981357909236:C14H11O6;278.0571827246175:C17H10O4;325.10295631302506:C19H18O5	C19H18O6	365.0973	[M+Na]+	342.106	84	3	3	3,5,6,7-Tetramethoxyflavone
PBQMALAAFQMDSP	UHFFFAOYSA	PBQMALAAFQMDSP-UHFFFAOYSA-N	10	342.1103	0.591056644	40.68785824	1324.0;2648.0;820.0;720.0	72	84.05684809675577_3.6;275.04981357909236_12.3;278.0571827246175_40.8;325.10295631302506_20.9	84.05684809675577:C5H6O;275.04981357909236:C14H13O6;278.0571827246175:C17H10O4;325.10295631302506:C19H18O5	C19H18O6	365.0973	[M+Na]+	342.106	84	4	4	Zapotin
NNTVQEYUUGBASA	MSYFUGIWSA	NNTVQEYUUGBASA-MSYFUGIWSA-N	29	342.1103	0.5656329	38.93770841	1156.0;360.0;1256.0	72	84.05684809675577_3.6;278.0571827246175_40.8;325.10295631302506_20.9	84.05684809675577:C5H6O;278.0571827246175:C17H12O4;325.10295631302506:C19H16O5	C19H18O6	365.0973	[M+Na]+	342.106	84	3	3	UWM6
AAANZTDKTFGJLZ	UHFFFAOYSA	AAANZTDKTFGJLZ-UHFFFAOYSA-N	34	342.1103	0.553804326	38.12343899	1672.0;448.0;360.0;1684.0	72	84.05684809675577_3.6;185.99373092699167_8.5;275.04981357909236_12.3;325.10295631302506_20.9	84.05684809675577:C5H6O;185.99373092699167:C10H3O4;275.04981357909236:C14H9O6;325.10295631302506:C19H16O5	C19H18O6	365.0973	[M+Na]+	342.106	84	4	4	1,5,8-Trihydroxy-3-methyl-2-prenylxanthone
RSXHTPBQFVJEBZ	UHFFFAOYSA	RSXHTPBQFVJEBZ-UHFFFAOYSA-N	32	342.1103	0.553804326	38.12343899	1672.0;448.0;360.0;1684.0	72	84.05684809675577_3.6;185.99373092699167_8.5;275.04981357909236_12.3;325.10295631302506_20.9	84.05684809675577:C5H6O;185.99373092699167:C10H3O4;275.04981357909236:C14H9O6;325.10295631302506:C19H16O5	C19H18O6	365.0973	[M+Na]+	342.106	84	4	4	Dulxanthone A
JZLXKPGAABLTJE	UHFFFAOYSA	JZLXKPGAABLTJE-UHFFFAOYSA-N	33	342.1103	0.552641449	38.04338751	1936.0;448.0;360.0;1772.0	72	84.05684809675577_3.6;185.99373092699167_8.5;275.04981357909236_12.3;325.10295631302506_20.9	84.05684809675577:C5H6O;185.99373092699167:C10H4O4;275.04981357909236:C14H9O6;325.10295631302506:C19H16O5	C19H18O6	365.0973	[M+Na]+	342.106	84	4	4	Dulxanthone D
PYRZRPSTTNKOCS	UHFFFAOYSA	PYRZRPSTTNKOCS-UHFFFAOYSA-N	30	342.1103	0.518262088	35.67674024	1324.0;820.0;720.0	72	84.05684809675577_3.6;278.0571827246175_40.8;325.10295631302506_20.9	84.05684809675577:C5H6O;278.0571827246175:C17H10O4;325.10295631302506:C19H18O5	C19H18O6	365.0973	[M+Na]+	342.106	84	3	3	MUNDOSERONE
OVIIKCVNNUKDMQ	UHFFFAOYSA	OVIIKCVNNUKDMQ-UHFFFAOYSA-N	28	342.1103	0.518262088	35.67674024	1324.0;820.0;720.0	72	84.05684809675577_3.6;278.0571827246175_40.8;325.10295631302506_20.9	84.05684809675577:C5H6O;278.0571827246175:C17H10O4;325.10295631302506:C19H18O5	C19H18O6	365.0973	[M+Na]+	342.106	84	3	3	3-(4-Methoxyphenyl)-5,6,7-trimethoxy-4H-1-benzopyran-4-one
YDGCLJLINDCFAM	UHFFFAOYSA	YDGCLJLINDCFAM-UHFFFAOYSA-N	26	342.1103	0.518262088	35.67674024	1324.0;820.0;720.0	72	84.05684809675577_3.6;278.0571827246175_40.8;325.10295631302506_20.9	84.05684809675577:C5H6O;278.0571827246175:C17H10O4;325.10295631302506:C19H18O5	C19H18O6	365.0973	[M+Na]+	342.106	84	3	3	Tinosporinone
YZWIIEJLESXODL	UHFFFAOYSA	YZWIIEJLESXODL-UHFFFAOYSA-N	22	342.1103	0.518262088	35.67674024	1324.0;820.0;720.0	72	84.05684809675577_3.6;278.0571827246175_40.8;325.10295631302506_20.9	84.05684809675577:C5H6O;278.0571827246175:C17H10O4;325.10295631302506:C19H18O5	C19H18O6	365.0973	[M+Na]+	342.106	84	3	3	Tetramethylkaempferol
NAMFTZBUZYVNST	UHFFFAOYSA	NAMFTZBUZYVNST-UHFFFAOYSA-N	19	342.1103	0.518262088	35.67674024	1324.0;820.0;720.0	72	84.05684809675577_3.6;278.0571827246175_40.8;325.10295631302506_20.9	84.05684809675577:C5H6O;278.0571827246175:C17H10O4;325.10295631302506:C19H18O5	C19H18O6	365.0973	[M+Na]+	342.106	84	3	3	Fisetin tetramethyl ether
DDGJUTBQQURRGE	UHFFFAOYSA	DDGJUTBQQURRGE-UHFFFAOYSA-N	17	342.1103	0.518262088	35.67674024	1324.0;820.0;720.0	72	84.05684809675577_3.6;278.0571827246175_40.8;325.10295631302506_20.9	84.05684809675577:C5H6O;278.0571827246175:C17H10O4;325.10295631302506:C19H18O5	C19H18O6	365.0973	[M+Na]+	342.106	84	3	3	6-Demethoxytangeritin
URSUMOWUGDXZHU	UHFFFAOYSA	URSUMOWUGDXZHU-UHFFFAOYSA-N	16	342.1103	0.518262088	35.67674024	1324.0;820.0;720.0	72	84.05684809675577_3.6;278.0571827246175_40.8;325.10295631302506_20.9	84.05684809675577:C5H6O;278.0571827246175:C17H10O4;325.10295631302506:C19H18O5	C19H18O6	365.0973	[M+Na]+	342.106	84	3	3	Scutellarein 5,6,7,4'-tetramethyl ether
VJCVZHAFFDEHIW	UHFFFAOYSA	VJCVZHAFFDEHIW-UHFFFAOYSA-N	14	342.1103	0.518262088	35.67674024	1324.0;820.0;720.0	72	84.05684809675577_3.6;278.0571827246175_40.8;325.10295631302506_20.9	84.05684809675577:C5H6O;278.0571827246175:C17H10O4;325.10295631302506:C19H18O5	C19H18O6	365.0973	[M+Na]+	342.106	84	3	3	Norartocarpetin 5,7,2',4'-tetramethyl ether
LIOJFJYPMYGQFI	UHFFFAOYSA	LIOJFJYPMYGQFI-UHFFFAOYSA-N	12	342.1103	0.518262088	35.67674024	1324.0;820.0;720.0	72	84.05684809675577_3.6;278.0571827246175_40.8;325.10295631302506_20.9	84.05684809675577:C5H6O;278.0571827246175:C17H10O4;325.10295631302506:C19H18O5	C19H18O6	365.0973	[M+Na]+	342.106	84	3	3	5,7,2',5'-tetramethoxyflavone
WNAGNQBPWYEERY	UHFFFAOYSA	WNAGNQBPWYEERY-UHFFFAOYSA-N	9	342.1103	0.518262088	35.67674024	1324.0;820.0;720.0	72	84.05684809675577_3.6;278.0571827246175_40.8;325.10295631302506_20.9	84.05684809675577:C5H6O;278.0571827246175:C17H10O4;325.10295631302506:C19H18O5	C19H18O6	365.0973	[M+Na]+	342.106	84	3	3	7,2',4',5'-Tetramethoxyflavone
POIDJPZIKAENEO	UHFFFAOYSA	POIDJPZIKAENEO-UHFFFAOYSA-N	8	342.1103	0.518262088	35.67674024	1324.0;820.0;720.0	72	84.05684809675577_3.6;278.0571827246175_40.8;325.10295631302506_20.9	84.05684809675577:C5H6O;278.0571827246175:C17H10O4;325.10295631302506:C19H18O5	C19H18O6	365.0973	[M+Na]+	342.106	84	3	3	Bryacarpene 3
LMCHYXAZXISBOS	UHFFFAOYSA	LMCHYXAZXISBOS-UHFFFAOYSA-N	6	342.1103	0.518262088	35.67674024	1324.0;820.0;720.0	72	84.05684809675577_3.6;278.0571827246175_40.8;325.10295631302506_20.9	84.05684809675577:C5H6O;278.0571827246175:C17H10O4;325.10295631302506:C19H18O5	C19H18O6	365.0973	[M+Na]+	342.106	84	3	3	7,2',4',5'-Tetramethoxyisoflavone
KCISFICQVCMQEX	UHFFFAOYSA	KCISFICQVCMQEX-UHFFFAOYSA-N	4	342.1103	0.518262088	35.67674024	1324.0;820.0;720.0	72	84.05684809675577_3.6;278.0571827246175_40.8;325.10295631302506_20.9	84.05684809675577:C5H6O;278.0571827246175:C17H10O4;325.10295631302506:C19H18O5	C19H18O6	365.0973	[M+Na]+	342.106	84	3	3	ISOTECTORIGENIN TRIMETHYL ETHER
PYRZRPSTTNKOCS	UHFFFAOYSA	PYRZRPSTTNKOCS-UHFFFAOYSA-N	3	342.1103	0.518262088	35.67674024	1324.0;820.0;720.0	72	84.05684809675577_3.6;278.0571827246175_40.8;325.10295631302506_20.9	84.05684809675577:C5H6O;278.0571827246175:C17H10O4;325.10295631302506:C19H18O5	C19H18O6	365.0973	[M+Na]+	342.106	84	3	3	MUNDOSERONE
CVKDSGICIOMAGA	UHFFFAOYSA	CVKDSGICIOMAGA-UHFFFAOYSA-N	27	342.1103	0.517556236	35.62815	1772.0;820.0;720.0	72	84.05684809675577_3.6;278.0571827246175_40.8;325.10295631302506_20.9	84.05684809675577:C5H5O;278.0571827246175:C17H10O4;325.10295631302506:C19H18O5	C19H18O6	365.0973	[M+Na]+	342.106	84	3	3	Rengasin trimethyl ether
CLXVBVLQKLQNRQ	UHFFFAOYSA	CLXVBVLQKLQNRQ-UHFFFAOYSA-N	15	342.1103	0.517556236	35.62815	1772.0;820.0;720.0	72	84.05684809675577_3.6;278.0571827246175_40.8;325.10295631302506_20.9	84.05684809675577:C5H5O;278.0571827246175:C17H10O4;325.10295631302506:C19H18O5	C19H18O6	365.0973	[M+Na]+	342.106	84	3	3	Luteolin 5,7,3',4'-tetramethyl ether
OVNSWJOCOLCOSB	UHFFFAOYSA	OVNSWJOCOLCOSB-UHFFFAOYSA-N	11	342.1103	0.517556236	35.62815	1772.0;820.0;720.0	72	84.05684809675577_3.6;278.0571827246175_40.8;325.10295631302506_20.9	84.05684809675577:C5H5O;278.0571827246175:C17H10O4;325.10295631302506:C19H18O5	C19H18O6	365.0973	[M+Na]+	342.106	84	3	3	Cerrosillin
OYSKBZHHLYECLU	UHFFFAOYSA	OYSKBZHHLYECLU-UHFFFAOYSA-N	7	342.1103	0.517556236	35.62815	1772.0;820.0;720.0	72	84.05684809675577_3.6;278.0571827246175_40.8;325.10295631302506_20.9	84.05684809675577:C5H5O;278.0571827246175:C17H10O4;325.10295631302506:C19H18O5	C19H18O6	365.0973	[M+Na]+	342.106	84	3	3	6,7,3',4'-Tetramethoxyisoflavone
JVOXGQQMPCSFBL	GQCTYLIASA	JVOXGQQMPCSFBL-GQCTYLIASA-N	25	342.1103	0.512748236	35.29717118	820.0;720.0	72	278.0571827246175_40.8;325.10295631302506_20.9	278.0571827246175:C17H10O4;325.10295631302506:C19H18O5	C19H18O6	365.0973	[M+Na]+	342.106	84	2	2	3,4-Methylenedioxy-2',4',6'-trimethoxychalcone
DSGIVWSDDRDJIO	UHFFFAOYSA	DSGIVWSDDRDJIO-UHFFFAOYSA-N	2	220.1059	0.460155703	31.67674402	696	72	130.03616922660825_999.0	130.03616922660825:C4H6N2O3	C8H16N2O5	365.0973	[M+Na]+	342.106	84	1	1	Thr-Thr-OH
PCRPRSKMNFYFSI	UHFFFAOYSA	PCRPRSKMNFYFSI-UHFFFAOYSA-N	20	342.1103	1	54.50822288	1332.0;1320.0;2120.0;1224.0;808.0	27	175.04429308952305_16.8;205.05523284153094_44.5;223.0615384035479_16.6;262.11696551872734_103.2;273.0712544213545_58.4	175.04429308952305:C10H8O3;205.05523284153094:C11H9O4;223.0615384035479:C11H10O5;262.11696551872734:C15H15O4;273.0712544213545:C15H12O5	C19H18O6	365.0974	[M+Na]+	342.109	144	5	5	6,8-Di-C-methylkaempferol 3,7-dimethyl ether
UIFRXEHXPRFGTF	UHFFFAOYSA	UIFRXEHXPRFGTF-UHFFFAOYSA-N	13	342.1103	0.997910918	54.39435076	348.0;2548.0;1224.0;1068.0	27	175.04429308952305_16.8;205.05523284153094_44.5;262.11696551872734_103.2;273.0712544213545_58.4	175.04429308952305:C10H7O3;205.05523284153094:C11H9O4;262.11696551872734:C15H16O4;273.0712544213545:C15H13O5	C19H18O6	365.0974	[M+Na]+	342.109	144	4	4	5,7-Dihydroxy-3',4'-dimethoxy-6,8-dimethylflavone
YDGCLJLINDCFAM	UHFFFAOYSA	YDGCLJLINDCFAM-UHFFFAOYSA-N	26	342.1103	0.992522607	54.10064346	348.0;2648.0;1224.0;1068.0	27	175.04429308952305_16.8;205.05523284153094_44.5;262.11696551872734_103.2;273.0712544213545_58.4	175.04429308952305:C10H7O3;205.05523284153094:C11H9O4;262.11696551872734:C15H15O4;273.0712544213545:C15H13O5	C19H18O6	365.0974	[M+Na]+	342.109	144	4	4	Tinosporinone
XOFZQNNUVXEIJS	UHFFFAOYSA	XOFZQNNUVXEIJS-UHFFFAOYSA-N	31	342.1103	0.951038083	51.83939579	1672.0;2120.0;2120.0;1168.0;1420.0	27	175.04429308952305_16.8;205.05523284153094_44.5;223.0615384035479_16.6;262.11696551872734_103.2;273.0712544213545_58.4	175.04429308952305:C10H8O3;205.05523284153094:C11H7O4;223.0615384035479:C11H8O5;262.11696551872734:C15H15O4;273.0712544213545:C15H11O5	C19H18O6	365.0974	[M+Na]+	342.109	144	5	5	1,4,6-Trihydroxy-5-methoxy-7-prenylxanthone
JZLXKPGAABLTJE	UHFFFAOYSA	JZLXKPGAABLTJE-UHFFFAOYSA-N	33	342.1103	0.948187031	51.68399002	1672.0;2284.0;2120.0;1168.0;1420.0	27	175.04429308952305_16.8;205.05523284153094_44.5;223.0615384035479_16.6;262.11696551872734_103.2;273.0712544213545_58.4	175.04429308952305:C10H8O3;205.05523284153094:C11H7O4;223.0615384035479:C11H9O5;262.11696551872734:C15H15O4;273.0712544213545:C15H11O5	C19H18O6	365.0974	[M+Na]+	342.109	144	5	5	Dulxanthone D
RSXHTPBQFVJEBZ	UHFFFAOYSA	RSXHTPBQFVJEBZ-UHFFFAOYSA-N	32	342.1103	0.932902933	50.850881	1672.0;2548.0;2284.0;1168.0;1420.0	27	175.04429308952305_16.8;205.05523284153094_44.5;223.0615384035479_16.6;262.11696551872734_103.2;273.0712544213545_58.4	175.04429308952305:C10H8O3;205.05523284153094:C11H7O4;223.0615384035479:C11H9O5;262.11696551872734:C15H16O4;273.0712544213545:C15H11O5	C19H18O6	365.0974	[M+Na]+	342.109	144	5	5	Dulxanthone A
NNTVQEYUUGBASA	MSYFUGIWSA	NNTVQEYUUGBASA-MSYFUGIWSA-N	29	342.1103	0.931350811	50.76627758	1672.0;1572.0;2184.0;1324.0;1920.0	27	175.04429308952305_16.8;205.05523284153094_44.5;223.0615384035479_16.6;262.11696551872734_103.2;273.0712544213545_58.4	175.04429308952305:C10H6O3;205.05523284153094:C11H10O4;223.0615384035479:C11H10O5;262.11696551872734:C15H17O4;273.0712544213545:C15H14O5	C19H18O6	365.0974	[M+Na]+	342.109	144	5	5	UWM6
AAANZTDKTFGJLZ	UHFFFAOYSA	AAANZTDKTFGJLZ-UHFFFAOYSA-N	34	342.1103	0.86819384	47.32370333	1672.0;2120.0;1168.0;1420.0	27	175.04429308952305_16.8;205.05523284153094_44.5;262.11696551872734_103.2;273.0712544213545_58.4	175.04429308952305:C10H8O3;205.05523284153094:C11H7O4;262.11696551872734:C15H15O4;273.0712544213545:C15H11O5	C19H18O6	365.0974	[M+Na]+	342.109	144	4	4	1,5,8-Trihydroxy-3-methyl-2-prenylxanthone
NAMFTZBUZYVNST	UHFFFAOYSA	NAMFTZBUZYVNST-UHFFFAOYSA-N	19	342.1103	0.817359336	44.55280485	348.0;1168.0;1224.0;808.0	27	175.04429308952305_16.8;205.05523284153094_44.5;223.0615384035479_16.6;273.0712544213545_58.4	175.04429308952305:C10H5O3;205.05523284153094:C11H9O4;223.0615384035479:C11H9O5;273.0712544213545:C15H13O5	C19H18O6	365.0974	[M+Na]+	342.109	144	4	4	Fisetin tetramethyl ether
WNAGNQBPWYEERY	UHFFFAOYSA	WNAGNQBPWYEERY-UHFFFAOYSA-N	9	342.1103	0.736588637	40.15013759	1068.0;1168.0;1224.0;348.0	27	175.04429308952305_16.8;205.05523284153094_44.5;223.0615384035479_16.6;273.0712544213545_58.4	175.04429308952305:C10H7O3;205.05523284153094:C11H8O4;223.0615384035479:C11H9O5;273.0712544213545:C15H13O5	C19H18O6	365.0974	[M+Na]+	342.109	144	4	4	7,2',4',5'-Tetramethoxyflavone
LMCHYXAZXISBOS	UHFFFAOYSA	LMCHYXAZXISBOS-UHFFFAOYSA-N	6	342.1103	0.736588637	40.15013759	1068.0;1168.0;1224.0;348.0	27	175.04429308952305_16.8;205.05523284153094_44.5;223.0615384035479_16.6;273.0712544213545_58.4	175.04429308952305:C10H7O3;205.05523284153094:C11H9O4;223.0615384035479:C11H9O5;273.0712544213545:C15H13O5	C19H18O6	365.0974	[M+Na]+	342.109	144	4	4	7,2',4',5'-Tetramethoxyisoflavone
OVIIKCVNNUKDMQ	UHFFFAOYSA	OVIIKCVNNUKDMQ-UHFFFAOYSA-N	28	342.1103	0.734089976	40.01394003	808.0;908.0;1224.0;808.0	27	175.04429308952305_16.8;205.05523284153094_44.5;223.0615384035479_16.6;273.0712544213545_58.4	175.04429308952305:C10H8O3;205.05523284153094:C11H7O4;223.0615384035479:C11H8O5;273.0712544213545:C15H13O5	C19H18O6	365.0974	[M+Na]+	342.109	144	4	4	3-(4-Methoxyphenyl)-5,6,7-trimethoxy-4H-1-benzopyran-4-one
DDGJUTBQQURRGE	UHFFFAOYSA	DDGJUTBQQURRGE-UHFFFAOYSA-N	17	342.1103	0.734089976	40.01394003	808.0;908.0;1224.0;808.0	27	175.04429308952305_16.8;205.05523284153094_44.5;223.0615384035479_16.6;273.0712544213545_58.4	175.04429308952305:C10H8O3;205.05523284153094:C11H7O4;223.0615384035479:C11H8O5;273.0712544213545:C15H13O5	C19H18O6	365.0974	[M+Na]+	342.109	144	4	4	6-Demethoxytangeritin
URSUMOWUGDXZHU	UHFFFAOYSA	URSUMOWUGDXZHU-UHFFFAOYSA-N	16	342.1103	0.734089976	40.01394003	808.0;908.0;1224.0;808.0	27	175.04429308952305_16.8;205.05523284153094_44.5;223.0615384035479_16.6;273.0712544213545_58.4	175.04429308952305:C10H8O3;205.05523284153094:C11H7O4;223.0615384035479:C11H8O5;273.0712544213545:C15H13O5	C19H18O6	365.0974	[M+Na]+	342.109	144	4	4	Scutellarein 5,6,7,4'-tetramethyl ether
KCISFICQVCMQEX	UHFFFAOYSA	KCISFICQVCMQEX-UHFFFAOYSA-N	4	342.1103	0.734089976	40.01394003	808.0;908.0;1224.0;808.0	27	175.04429308952305_16.8;205.05523284153094_44.5;223.0615384035479_16.6;273.0712544213545_58.4	175.04429308952305:C10H8O3;205.05523284153094:C11H7O4;223.0615384035479:C11H8O5;273.0712544213545:C15H13O5	C19H18O6	365.0974	[M+Na]+	342.109	144	4	4	ISOTECTORIGENIN TRIMETHYL ETHER
WEJZLJFKUYPPDV	UHFFFAOYSA	WEJZLJFKUYPPDV-UHFFFAOYSA-N	5	342.1103	0.730795129	39.83434376	808.0;972.0;1224.0;796.0	27	175.04429308952305_16.8;205.05523284153094_44.5;223.0615384035479_16.6;273.0712544213545_58.4	175.04429308952305:C10H8O3;205.05523284153094:C11H10O4;223.0615384035479:C11H11O5;273.0712544213545:C15H13O5	C19H18O6	365.0974	[M+Na]+	342.109	144	4	4	12a-HYDROXY-5-DEOXYDEHYDROMUNDUSERONE
DFXKVAVMILIIHO	UHFFFAOYSA	DFXKVAVMILIIHO-UHFFFAOYSA-N	21	342.1103	0.724535778	39.49315768	808.0;896.0;1224.0;1068.0	27	175.04429308952305_16.8;205.05523284153094_44.5;223.0615384035479_16.6;273.0712544213545_58.4	175.04429308952305:C10H6O3;205.05523284153094:C11H10O4;223.0615384035479:C11H8O5;273.0712544213545:C15H13O5	C19H18O6	365.0974	[M+Na]+	342.109	144	4	4	8-Desmethylkalmiatin
YZWIIEJLESXODL	UHFFFAOYSA	YZWIIEJLESXODL-UHFFFAOYSA-N	22	342.1103	0.723761713	39.45096478	808.0;908.0;1224.0;1068.0	27	175.04429308952305_16.8;205.05523284153094_44.5;223.0615384035479_16.6;273.0712544213545_58.4	175.04429308952305:C10H6O3;205.05523284153094:C11H10O4;223.0615384035479:C11H8O5;273.0712544213545:C15H13O5	C19H18O6	365.0974	[M+Na]+	342.109	144	4	4	Tetramethylkaempferol
PYRZRPSTTNKOCS	UHFFFAOYSA	PYRZRPSTTNKOCS-UHFFFAOYSA-N	30	342.1103	0.720909294	39.29548445	808.0;1168.0;1224.0;796.0	27	175.04429308952305_16.8;205.05523284153094_44.5;223.0615384035479_16.6;273.0712544213545_58.4	175.04429308952305:C10H8O3;205.05523284153094:C11H10O4;223.0615384035479:C11H9O5;273.0712544213545:C15H13O5	C19H18O6	365.0974	[M+Na]+	342.109	144	4	4	MUNDOSERONE
PYRZRPSTTNKOCS	UHFFFAOYSA	PYRZRPSTTNKOCS-UHFFFAOYSA-N	3	342.1103	0.720909294	39.29548445	808.0;1168.0;1224.0;796.0	27	175.04429308952305_16.8;205.05523284153094_44.5;223.0615384035479_16.6;273.0712544213545_58.4	175.04429308952305:C10H8O3;205.05523284153094:C11H10O4;223.0615384035479:C11H9O5;273.0712544213545:C15H13O5	C19H18O6	365.0974	[M+Na]+	342.109	144	4	4	MUNDOSERONE
POIDJPZIKAENEO	UHFFFAOYSA	POIDJPZIKAENEO-UHFFFAOYSA-N	8	342.1103	0.711790393	38.79842937	796.0;1168.0;1224.0;1056.0	27	175.04429308952305_16.8;205.05523284153094_44.5;223.0615384035479_16.6;273.0712544213545_58.4	175.04429308952305:C10H6O3;205.05523284153094:C11H10O4;223.0615384035479:C11H9O5;273.0712544213545:C15H13O5	C19H18O6	365.0974	[M+Na]+	342.109	144	4	4	Bryacarpene 3
CVKDSGICIOMAGA	UHFFFAOYSA	CVKDSGICIOMAGA-UHFFFAOYSA-N	27	342.1103	0.707726145	38.57689447	348.0;1224.0;808.0	27	175.04429308952305_16.8;205.05523284153094_44.5;273.0712544213545_58.4	175.04429308952305:C10H5O3;205.05523284153094:C11H9O4;273.0712544213545:C15H13O5	C19H18O6	365.0974	[M+Na]+	342.109	144	3	3	Rengasin trimethyl ether
CLXVBVLQKLQNRQ	UHFFFAOYSA	CLXVBVLQKLQNRQ-UHFFFAOYSA-N	15	342.1103	0.707726145	38.57689447	348.0;1224.0;808.0	27	175.04429308952305_16.8;205.05523284153094_44.5;273.0712544213545_58.4	175.04429308952305:C10H5O3;205.05523284153094:C11H9O4;273.0712544213545:C15H13O5	C19H18O6	365.0974	[M+Na]+	342.109	144	3	3	Luteolin 5,7,3',4'-tetramethyl ether
VJCVZHAFFDEHIW	UHFFFAOYSA	VJCVZHAFFDEHIW-UHFFFAOYSA-N	14	342.1103	0.707726145	38.57689447	348.0;1224.0;808.0	27	175.04429308952305_16.8;205.05523284153094_44.5;273.0712544213545_58.4	175.04429308952305:C10H5O3;205.05523284153094:C11H9O4;273.0712544213545:C15H13O5	C19H18O6	365.0974	[M+Na]+	342.109	144	3	3	Norartocarpetin 5,7,2',4'-tetramethyl ether
LIOJFJYPMYGQFI	UHFFFAOYSA	LIOJFJYPMYGQFI-UHFFFAOYSA-N	12	342.1103	0.707726145	38.57689447	348.0;1224.0;808.0	27	175.04429308952305_16.8;205.05523284153094_44.5;273.0712544213545_58.4	175.04429308952305:C10H5O3;205.05523284153094:C11H9O4;273.0712544213545:C15H13O5	C19H18O6	365.0974	[M+Na]+	342.109	144	3	3	5,7,2',5'-tetramethoxyflavone
OVNSWJOCOLCOSB	UHFFFAOYSA	OVNSWJOCOLCOSB-UHFFFAOYSA-N	11	342.1103	0.707726145	38.57689447	348.0;1224.0;808.0	27	175.04429308952305_16.8;205.05523284153094_44.5;273.0712544213545_58.4	175.04429308952305:C10H5O3;205.05523284153094:C11H9O4;273.0712544213545:C15H13O5	C19H18O6	365.0974	[M+Na]+	342.109	144	3	3	Cerrosillin
PBQMALAAFQMDSP	UHFFFAOYSA	PBQMALAAFQMDSP-UHFFFAOYSA-N	10	342.1103	0.707726145	38.57689447	348.0;1224.0;808.0	27	175.04429308952305_16.8;205.05523284153094_44.5;273.0712544213545_58.4	175.04429308952305:C10H5O3;205.05523284153094:C11H9O4;273.0712544213545:C15H13O5	C19H18O6	365.0974	[M+Na]+	342.109	144	3	3	Zapotin
OYSKBZHHLYECLU	UHFFFAOYSA	OYSKBZHHLYECLU-UHFFFAOYSA-N	7	342.1103	0.707726145	38.57689447	348.0;1224.0;808.0	27	175.04429308952305_16.8;205.05523284153094_44.5;273.0712544213545_58.4	175.04429308952305:C10H5O3;205.05523284153094:C11H9O4;273.0712544213545:C15H13O5	C19H18O6	365.0974	[M+Na]+	342.109	144	3	3	6,7,3',4'-Tetramethoxyisoflavone
JVOXGQQMPCSFBL	GQCTYLIASA	JVOXGQQMPCSFBL-GQCTYLIASA-N	25	342.1103	0.651506907	35.51248372	808.0;1224.0;348.0	27	175.04429308952305_16.8;205.05523284153094_44.5;273.0712544213545_58.4	175.04429308952305:C10H7O3;205.05523284153094:C11H10O4;273.0712544213545:C15H13O5	C19H18O6	365.0974	[M+Na]+	342.109	144	3	3	3,4-Methylenedioxy-2',4',6'-trimethoxychalcone
NTLVZMFGFHBJIJ	UHFFFAOYSA	NTLVZMFGFHBJIJ-UHFFFAOYSA-N	24	342.1103	0.627289239	34.19242168	1332.0;1308.0;1684.0;808.0	27	175.04429308952305_16.8;205.05523284153094_44.5;223.0615384035479_16.6;273.0712544213545_58.4	175.04429308952305:C10H8O3;205.05523284153094:C11H9O4;223.0615384035479:C11H10O5;273.0712544213545:C15H11O5	C19H18O6	365.0974	[M+Na]+	342.109	144	4	4	3,5,7,8-Tetramethoxyflavone
YOZUDFLREPPXIO	UHFFFAOYSA	YOZUDFLREPPXIO-UHFFFAOYSA-N	23	342.1103	0.627289239	34.19242168	1332.0;1308.0;1684.0;808.0	27	175.04429308952305_16.8;205.05523284153094_44.5;223.0615384035479_16.6;273.0712544213545_58.4	175.04429308952305:C10H8O3;205.05523284153094:C11H9O4;223.0615384035479:C11H10O5;273.0712544213545:C15H11O5	C19H18O6	365.0974	[M+Na]+	342.109	144	4	4	3,5,6,7-Tetramethoxyflavone
HLBQIAYRCJIRCQ	UHFFFAOYSA	HLBQIAYRCJIRCQ-UHFFFAOYSA-N	18	342.1103	0.619572851	33.77181504	1332.0;808.0;1684.0;2448.0	27	175.04429308952305_16.8;205.05523284153094_44.5;223.0615384035479_16.6;273.0712544213545_58.4	175.04429308952305:C10H6O3;205.05523284153094:C11H9O4;223.0615384035479:C11H12O5;273.0712544213545:C15H11O5	C19H18O6	365.0974	[M+Na]+	342.109	144	4	4	5,6,7,8-Tetramethoxyflavone
DSGIVWSDDRDJIO	UHFFFAOYSA	DSGIVWSDDRDJIO-UHFFFAOYSA-N	2	220.1059	0.498648967	27.18046905	305.0;696.0;348.0	27	118.0724621824809_71.8;130.03611733155734_166.7;175.10278300464373_21.6	118.0724621824809:C4H9N2O2;130.03611733155734:C4H6N2O3;175.10278300464373:C7H14N2O3	C8H16N2O5	365.0974	[M+Na]+	342.109	144	3	3	Thr-Thr-OH
UUUGVWGQJIFFRM	UHFFFAOYSA	UUUGVWGQJIFFRM-UHFFFAOYSA-N	1	342.1052	0.495105876	26.98734143	1001.0;1409.0;796.0	27	84.03145282025051_18.9;118.0724621824809_71.8;273.0712544213545_58.4	84.03145282025051:C3H3N2O;118.0724621824809:C4H8N2O2;273.0712544213545:C6H14N3O7P	C8H19N6O7P	365.0974	[M+Na]+	342.109	144	3	3	Streptidine 6-phosphate
VCWMRQDBPZKXKG	UHFFFAOYSA	VCWMRQDBPZKXKG-UHFFFAOYSA-N	65	342.1162	0.075299538	4.104444015	720	27	147.0621318168841_21.9	147.0621318168841:C6H10O4	C12H22O11	365.0974	[M+Na]+	342.109	144	1	1	Galactinol (1-&alpha;-d-galactosyl-myo-inositol)
GUBGYTABKSRVRQ	UHFFFAOYSA	GUBGYTABKSRVRQ-UHFFFAOYSA-N	64	342.1162	0.075299538	4.104444015	720	27	147.0621318168841_21.9	147.0621318168841:C6H10O4	C12H22O11	365.0974	[M+Na]+	342.109	144	1	1	D-Lactose
GUBGYTABKSRVRQ	UHFFFAOYSA	GUBGYTABKSRVRQ-UHFFFAOYSA-N	63	342.1162	0.075299538	4.104444015	720	27	147.0621318168841_21.9	147.0621318168841:C6H10O4	C12H22O11	365.0974	[M+Na]+	342.109	144	1	1	D-Lactose
HDTRYLNUVZCQOY	UHFFFAOYSA	HDTRYLNUVZCQOY-UHFFFAOYSA-N	62	342.1162	0.075299538	4.104444015	720	27	147.0621318168841_21.9	147.0621318168841:C6H10O4	C12H22O11	365.0974	[M+Na]+	342.109	144	1	1	&alpha;,&alpha;-Trehalose
GUBGYTABKSRVRQ	UHFFFAOYSA	GUBGYTABKSRVRQ-UHFFFAOYSA-N	61	342.1162	0.075299538	4.104444015	720	27	147.0621318168841_21.9	147.0621318168841:C6H10O4	C12H22O11	365.0974	[M+Na]+	342.109	144	1	1	D-Lactose
QIGJYVCQYDKYDW	UHFFFAOYSA	QIGJYVCQYDKYDW-UHFFFAOYSA-N	60	342.1162	0.075299538	4.104444015	720	27	147.0621318168841_21.9	147.0621318168841:C6H10O4	C12H22O11	365.0974	[M+Na]+	342.109	144	1	1	Laminaribiose
PVXPPJIGRGXGCY	UHFFFAOYSA	PVXPPJIGRGXGCY-UHFFFAOYSA-N	59	342.1162	0.075299538	4.104444015	720	27	147.0621318168841_21.9	147.0621318168841:C6H10O4	C12H22O11	365.0974	[M+Na]+	342.109	144	1	1	Palatinose
JCQLYHFGKNRPGE	UHFFFAOYSA	JCQLYHFGKNRPGE-UHFFFAOYSA-N	58	342.1162	0.075299538	4.104444015	720	27	147.0621318168841_21.9	147.0621318168841:C6H10O4	C12H22O11	365.0974	[M+Na]+	342.109	144	1	1	Lactulose
HIWPGCMGAMJNRG	UHFFFAOYSA	HIWPGCMGAMJNRG-UHFFFAOYSA-N	57	342.1162	0.075299538	4.104444015	720	27	147.0621318168841_21.9	147.0621318168841:C6H10O4	C12H22O11	365.0974	[M+Na]+	342.109	144	1	1	Sophorose
QIGJYVCQYDKYDW	UHFFFAOYSA	QIGJYVCQYDKYDW-UHFFFAOYSA-N	56	342.1162	0.075299538	4.104444015	720	27	147.0621318168841_21.9	147.0621318168841:C6H10O4	C12H22O11	365.0974	[M+Na]+	342.109	144	1	1	Laminaribiose
IDZUORIWVBRHPH	FNNLRNSNSA	IDZUORIWVBRHPH-FNNLRNSNSA-N	55	342.1162	0.075299538	4.104444015	720	27	147.0621318168841_21.9	147.0621318168841:C6H10O4	C12H22O11	365.0974	[M+Na]+	342.109	144	1	1	D-Fructosyl-D-fructofuranose
PVXPPJIGRGXGCY	UHFFFAOYSA	PVXPPJIGRGXGCY-UHFFFAOYSA-N	54	342.1162	0.075299538	4.104444015	720	27	147.0621318168841_21.9	147.0621318168841:C6H10O4	C12H22O11	365.0974	[M+Na]+	342.109	144	1	1	Palatinose
FEXBYMWJVRXRSN	FNNLRNSNSA	FEXBYMWJVRXRSN-FNNLRNSNSA-N	53	342.1162	0.075299538	4.104444015	720	27	147.0621318168841_21.9	147.0621318168841:C6H10O4	C12H22O11	365.0974	[M+Na]+	342.109	144	1	1	Levanbiose
WOHYVFWWTVNXTP	BBTCCYSISA	WOHYVFWWTVNXTP-BBTCCYSISA-N	52	342.1162	0.075299538	4.104444015	720	27	147.0621318168841_21.9	147.0621318168841:C6H10O4	C12H22O11	365.0974	[M+Na]+	342.109	144	1	1	Inulobiose
PZDOWFGHCNHPQD	UHFFFAOYSA	PZDOWFGHCNHPQD-UHFFFAOYSA-N	51	342.1162	0.075299538	4.104444015	720	27	147.0621318168841_21.9	147.0621318168841:C6H10O4	C12H22O11	365.0974	[M+Na]+	342.109	144	1	1	Kojibiose
RULSWEULPANCDV	UHFFFAOYSA	RULSWEULPANCDV-UHFFFAOYSA-N	50	342.1162	0.075299538	4.104444015	720	27	147.0621318168841_21.9	147.0621318168841:C6H10O4	C12H22O11	365.0974	[M+Na]+	342.109	144	1	1	D-(+)-Turanose
YGEHCIVVZVBCLE	UHFFFAOYSA	YGEHCIVVZVBCLE-UHFFFAOYSA-N	49	342.1162	0.075299538	4.104444015	720	27	147.0621318168841_21.9	147.0621318168841:C6H10O4	C12H22O11	365.0974	[M+Na]+	342.109	144	1	1	3-b-Galactopyranosyl glucose
DLRVVLDZNNYCBX	UHFFFAOYSA	DLRVVLDZNNYCBX-UHFFFAOYSA-N	48	342.1162	0.075299538	4.104444015	720	27	147.0621318168841_21.9	147.0621318168841:C6H10O4	C12H22O11	365.0974	[M+Na]+	342.109	144	1	1	Isomaltose
QIGJYVCQYDKYDW	UHFFFAOYSA	QIGJYVCQYDKYDW-UHFFFAOYSA-N	47	342.1162	0.075299538	4.104444015	720	27	147.0621318168841_21.9	147.0621318168841:C6H10O4	C12H22O11	365.0974	[M+Na]+	342.109	144	1	1	Laminaribiose
QIGJYVCQYDKYDW	UHFFFAOYSA	QIGJYVCQYDKYDW-UHFFFAOYSA-N	46	342.1162	0.075299538	4.104444015	720	27	147.0621318168841_21.9	147.0621318168841:C6H10O4	C12H22O11	365.0974	[M+Na]+	342.109	144	1	1	Laminaribiose
GUBGYTABKSRVRQ	UHFFFAOYSA	GUBGYTABKSRVRQ-UHFFFAOYSA-N	45	342.1162	0.075299538	4.104444015	720	27	147.0621318168841_21.9	147.0621318168841:C6H10O4	C12H22O11	365.0974	[M+Na]+	342.109	144	1	1	D-Lactose
HDTRYLNUVZCQOY	UHFFFAOYSA	HDTRYLNUVZCQOY-UHFFFAOYSA-N	44	342.1162	0.075299538	4.104444015	720	27	147.0621318168841_21.9	147.0621318168841:C6H10O4	C12H22O11	365.0974	[M+Na]+	342.109	144	1	1	&alpha;,&alpha;-Trehalose
DLRVVLDZNNYCBX	UHFFFAOYSA	DLRVVLDZNNYCBX-UHFFFAOYSA-N	43	342.1162	0.075299538	4.104444015	720	27	147.0621318168841_21.9	147.0621318168841:C6H10O4	C12H22O11	365.0974	[M+Na]+	342.109	144	1	1	Isomaltose
VCWMRQDBPZKXKG	UHFFFAOYSA	VCWMRQDBPZKXKG-UHFFFAOYSA-N	42	342.1162	0.075299538	4.104444015	720	27	147.0621318168841_21.9	147.0621318168841:C6H10O4	C12H22O11	365.0974	[M+Na]+	342.109	144	1	1	Galactinol (1-&alpha;-d-galactosyl-myo-inositol)
DLRVVLDZNNYCBX	UHFFFAOYSA	DLRVVLDZNNYCBX-UHFFFAOYSA-N	41	342.1162	0.075299538	4.104444015	720	27	147.0621318168841_21.9	147.0621318168841:C6H10O4	C12H22O11	365.0974	[M+Na]+	342.109	144	1	1	Isomaltose
JCQLYHFGKNRPGE	LBJPBCLVSA	JCQLYHFGKNRPGE-LBJPBCLVSA-N	40	342.1162	0.075299538	4.104444015	720	27	147.0621318168841_21.9	147.0621318168841:C6H10O4	C12H22O11	365.0974	[M+Na]+	342.109	144	1	1	Lactulose
GUBGYTABKSRVRQ	UHFFFAOYSA	GUBGYTABKSRVRQ-UHFFFAOYSA-N	39	342.1162	0.075299538	4.104444015	720	27	147.0621318168841_21.9	147.0621318168841:C6H10O4	C12H22O11	365.0974	[M+Na]+	342.109	144	1	1	D-Lactose
DLRVVLDZNNYCBX	UHFFFAOYSA	DLRVVLDZNNYCBX-UHFFFAOYSA-N	38	342.1162	0.075299538	4.104444015	720	27	147.0621318168841_21.9	147.0621318168841:C6H10O4	C12H22O11	365.0974	[M+Na]+	342.109	144	1	1	Isomaltose
GUBGYTABKSRVRQ	UHFFFAOYSA	GUBGYTABKSRVRQ-UHFFFAOYSA-N	37	342.1162	0.075299538	4.104444015	720	27	147.0621318168841_21.9	147.0621318168841:C6H10O4	C12H22O11	365.0974	[M+Na]+	342.109	144	1	1	D-Lactose
CZMRCDWAGMRECN	RDBDAFJKSA	CZMRCDWAGMRECN-RDBDAFJKSA-N	36	342.1162	0.075299538	4.104444015	720	27	147.0621318168841_21.9	147.0621318168841:C6H10O4	C12H22O11	365.0974	[M+Na]+	342.109	144	1	1	Sucrose
DXALOGXSFLZLLN	UHFFFAOYSA	DXALOGXSFLZLLN-UHFFFAOYSA-N	35	342.1162	0.075299538	4.104444015	720	27	147.0621318168841_21.9	147.0621318168841:C6H10O4	C12H22O11	365.0974	[M+Na]+	342.109	144	1	1	Leucrose
ZQBULZYTDGUSSK	UHFFFAOYSA	ZQBULZYTDGUSSK-UHFFFAOYSA-N	2	344.2563	0	0	NA	2	NA	NA	C19H36O5	367.2371	[M+Na]+	344.243	52	1	1	1,2-Dioctanoyl-sn-glycerol
VLWJNSLOMXQTLE	SDNWHVSQSA	VLWJNSLOMXQTLE-SDNWHVSQSA-N	1	344.2563	0	0	NA	2	NA	NA	C19H36O5	367.2371	[M+Na]+	344.243	52	1	1	12,13-dihydroxy-11-methoxy-9-octadecenoic acid
VLWJNSLOMXQTLE	SDNWHVSQSA	VLWJNSLOMXQTLE-SDNWHVSQSA-N	1	344.2563	1	76.55124046	448.0;696.0;796.0;360.0;1160.0;1191.0;896.0	39	103.04048700601899_2.1;115.0398669915395_5.1;128.0478455944139_4.4;231.1974667606848_10.1;241.1824317878801_15.5;259.19333832961854_39.4;313.22713260806313_71.7	103.04048700601899:C4H8O3;115.0398669915395:C5H9O3;128.0478455944139:C6H10O3;231.1974667606848:C13H25O3;241.1824317878801:C14H25O3;259.19333832961854:C14H25O4;313.22713260806313:C18H32O4	C19H36O5	367.2371	[M+Na]+	344.243	23	7	7	12,13-dihydroxy-11-methoxy-9-octadecenoic acid
ZQBULZYTDGUSSK	UHFFFAOYSA	ZQBULZYTDGUSSK-UHFFFAOYSA-N	2	344.2563	0.838162014	64.16234188	720.0;696.0;348.0;796.0;1191.0;896.0;896.0	39	91.04094715172283_7.8;103.04048700601899_2.1;115.0398669915395_5.1;128.0478455944139_4.4;219.12444404050456_1.4;259.19333832961854_39.4;313.22713260806313_71.7	91.04094715172283:C3H6O3;103.04048700601899:C4H6O3;115.0398669915395:C5H8O3;128.0478455944139:C6H10O3;219.12444404050456:C10H16O5;259.19333832961854:C14H25O4;313.22713260806313:C18H32O4	C19H36O5	367.2371	[M+Na]+	344.243	23	7	7	1,2-Dioctanoyl-sn-glycerol
UPVPJQNTGLTBPC	QLKAYGNNSA	UPVPJQNTGLTBPC-QLKAYGNNSA-N	1	346.2256	1	185.2056883	348.0;1449.0;1449.0;1406.0;1406.0;1363.0;1596.0;653.0	51	193.12220804228042_2.9;231.16132883653083_6.0;249.17237658776412_58.3;262.14218229742175_5.1;265.204247404415_4.7;275.1888460154085_349.2;293.20015542026516_999.0;332.19920557425917_2.5	193.12220804228042:C12H18O2;231.16132883653083:C15H23NO;249.17237658776412:C15H23NO2;262.14218229742175:C15H21NO3;265.204247404415:C16H25NO2;275.1888460154085:C17H26NO2;293.20015542026516:C17H25NO3;332.19920557425917:C19H27N2O3	C20H30N2O3	369.2164	[M+Na]+	346.223	33	8	8	13-(2-Methylcrotonoyl)oxylupanine
OMGHMRGMXCUWQA	BUHFOSPRSA	OMGHMRGMXCUWQA-BUHFOSPRSA-N	3	346.2355	0.522462206	96.76297251	696.0;696.0;696.0;1191.0;594.0;348.0;694.0;448.0	51	103.04049187980436_4.8;145.08687161713016_6.3;229.18198029917426_4.0;231.16132883653083_6.0;239.16628308304456_8.0;247.19307136234767_14.8;257.17789839577443_43.0;275.1888460154085_349.2	103.04049187980436:C4H6O3;145.08687161713016:C7H12O3;229.18198029917426:C13H23O3;231.16132883653083:C12H23O4;239.16628308304456:C14H25O3;247.19307136234767:C13H25O4;257.17789839577443:C14H25O4;275.1888460154085:C14H25O5	C18H34O6	369.2164	[M+Na]+	346.223	33	8	8	9,10-dihydroxy-13-hydroperoxy-11-octadecenoic acid
XKOSMZYONOMNMT	BUHFOSPRSA	XKOSMZYONOMNMT-BUHFOSPRSA-N	2	346.2355	0.522462206	96.76297251	696.0;696.0;696.0;1191.0;594.0;348.0;694.0;448.0	51	103.04049187980436_4.8;145.08687161713016_6.3;229.18198029917426_4.0;231.16132883653083_6.0;239.16628308304456_8.0;247.19307136234767_14.8;257.17789839577443_43.0;275.1888460154085_349.2	103.04049187980436:C4H6O3;145.08687161713016:C7H12O3;229.18198029917426:C13H23O3;231.16132883653083:C12H23O4;239.16628308304456:C14H25O3;247.19307136234767:C13H25O4;257.17789839577443:C14H25O4;275.1888460154085:C14H25O5	C18H34O6	369.2164	[M+Na]+	346.223	33	8	8	9-hydroperoxy-12,13-dihydroxy-10-octadecenoic acid
LWZFANDGMFTDAV	UHFFFAOYSA	LWZFANDGMFTDAV-UHFFFAOYSA-N	5	346.2355	0.492816782	91.27247126	1044.0;348.0;348.0;696.0;1144.0;696.0;1144.0;1256.0;708.0	51	103.04049187980436_4.8;145.08687161713016_6.3;201.07258063189735_7.3;229.18198029917426_4.0;231.16132883653083_6.0;239.16628308304456_8.0;257.17789839577443_43.0;262.14218229742175_5.1;275.1888460154085_349.2	103.04049187980436:C4H7O3;145.08687161713016:C7H12O3;201.07258063189735:C9H13O5;229.18198029917426:C13H24O3;231.16132883653083:C12H21O4;239.16628308304456:C14H25O3;257.17789839577443:C14H25O4;262.14218229742175:C12H21O6;275.1888460154085:C14H25O5	C18H34O6	369.2164	[M+Na]+	346.223	33	9	9	Sorbitan laurate
NQBSWIGTUPEPIH	UHFFFAOYSA	NQBSWIGTUPEPIH-UHFFFAOYSA-N	4	346.2355	0.13186903	24.42289446	808.0;348.0;908.0;448.0	51	229.18198029917426_4.0;231.16132883653083_6.0;239.16628308304456_8.0;247.19307136234767_14.8	229.18198029917426:C13H23O3;231.16132883653083:C12H23O4;239.16628308304456:C14H25O3;247.19307136234767:C13H25O4	C18H34O6	369.2164	[M+Na]+	346.223	33	4	4	9,10-dihydroxy-Octadecanedioic acid
PSCSRVBGZZBKIW	BKUJJOHRSA	PSCSRVBGZZBKIW-BKUJJOHRSA-N	1	482.1707	1	270.7121113	796.0;1034.0;898.0;1034.0;2020.0;1492.0;1256.0;1308.0;798.0;1508.0;686.0;898.0;1281.0;1056.0;896.0;438.0;696.0;1244.0;796.0;1324.0;1156.0;1060.0;1056.0;1144.0;1056.0;1056.0;1056.0;1144.0;708.0;1056.0;1684.0;1044.0;1244.0;1034.0;908.0;1156.0;1756.0;1144.0;1920.0;808.0;1298.0;1920.0;1772.0;1156.0;1234.0;1420.0;1684.0;1144.0;796.0;886.0;960.0;1772.0;1156.0;1762.0;1324.0;1492.0;1584.0;2067.0;1044.0;1…	285	55.016348267840456_0.1;83.04720521484643_1.0;100.00789404393373_0.2;109.06261531550267_0.3;125.09840206320584_0.0;129.05167671262427_5.7;139.07302223227452_0.1;141.0882882355575_0.3;153.05264163082944_2.7;153.08814081331622_2.2;167.06782834326387_1.2;171.06323319750146_0.2;173.07809879984228_2.2;181.08317768266613_1.1;185.1178535490946_0.2;186.0923485609554_70.7;186.13103282406507_2.2;194.0885886…	55.016348267840456:C3H4O;83.04720521484643:C5H7O;100.00789404393373:C5H3Cl;109.06261531550267:C7H10O;125.09840206320584:C8H11O;129.05167671262427:C6H7O3;139.07302223227452:C8H8O2;141.0882882355575:C8H13O2;153.05264163082944:C8H11O3;153.08814081331622:C9H13O2;167.06782834326387:C9H8O3;171.06323319750146:C8H10O4;173.07809879984228:C8H10O4;181.08317768266613:C10H13O3;185.1178535490946:C10H16O3;186.0…	C24H31ClO8	505.1745	[M+Na]+	482.186	9	61	61	Melleolide D
LGEROVMQYFTBDI	LXCZRWSGSA	LGEROVMQYFTBDI-LXCZRWSGSA-N	2	482.194	0.429955107	116.3940548	960.0;1168.0;1404.0;796.0;1144.0;1044.0;1404.0;1244.0;696.0;1416.0;708.0;1404.0;796.0;720.0;460.0;1044.0;1256.0;1504.0;1856.0;1416.0;2120.0;796.0;1404.0;1392.0;1404.0;1504.0;1504.0;1768.0;1144.0;1044.0;1404.0;1504.0;1416.0;1768.0;2020.0;1416.0;1404.0;2020.0;1416.0;1244.0;1056.0;1404.0;1404.0;1416.0;696.0;796.0;1516.0;1416.0;1144.0;1144.0;1144.0;1404.0	285	55.016348267840456_0.1;83.04720521484643_1.0;125.09840206320584_0.0;129.05167671262427_5.7;139.07302223227452_0.1;141.0882882355575_0.3;153.05264163082944_2.7;167.06782834326387_1.2;171.06323319750146_0.2;174.06233971959864_3.6;181.08317768266613_1.1;194.08858861862953_0.8;197.07867897771897_0.2;199.06902303195142_5.9;202.08782140103455_3.3;204.07215756272728_2.3;208.10397942545734_0.5;211.056980…	55.016348267840456:C3H3O;83.04720521484643:C5H6O;125.09840206320584:C8H12O;129.05167671262427:C6H8O3;139.07302223227452:C8H12O2;141.0882882355575:C8H12O2;153.05264163082944:C8H8O3;167.06782834326387:C9H10O3;171.06323319750146:C8H10O4;174.06233971959864:C11H10O2;181.08317768266613:C10H12O3;194.08858861862953:C11H13O3;197.07867897771897:C10H10O4;199.06902303195142:C13H12O2;202.08782140103455:C9H11O…	C27H30O8	505.1745	[M+Na]+	482.186	9	52	52	Daphnetoxin
SKNPSPOYFIEDJT	IMVLJIQESA	SKNPSPOYFIEDJT-IMVLJIQESA-N	1	589.4471	1	245.1176445	796.0;696.0;796.0;853.0;1092.0;853.0;796.0;853.0;883.0;683.0;448.0;853.0;405.0;796.0;696.0;853.0;696.0;853.0;348.0;1356.0;883.0;908.0;1061.0;708.0	82	153.11333711680126_5.8;181.14477390698923_5.0;195.16070255121852_5.9;209.17655835978_6.1;251.22377550296866_9.0;265.2405586544086_193.0;283.2515340977887_96.8;323.195882792128_18.3;324.27947763461884_75.0;332.1831831398345_26.4;337.22459355286503_13.9;339.1725608086378_67.2;342.29038688513504_39.9;362.22776797577546_38.9;367.2032852886299_5.1;377.20394629253303_10.6;378.2010803174965_27.4;380.253…	153.11333711680126:C9H17NO;181.14477390698923:C11H21NO;195.16070255121852:C12H23NO;209.17655835978:C13H25NO;251.22377550296866:C16H31NO;265.2405586544086:C17H32NO;283.2515340977887:C17H33NO2;323.195882792128:C14H28NO5P;324.27947763461884:C20H37NO2;332.1831831398345:C16H31O5P;337.22459355286503:C16H31O5P;339.1725608086378:C14H28NO6P;342.29038688513504:C20H37NO3;362.22776797577546:C18H36O5P;367.203…	C32H64NO6P	612.4347	[M+Na]+	589.445	12	24	24	CerP(d18:1/14:0)
AKDNVAKNWZMAKY	WAXNTGQBSA	AKDNVAKNWZMAKY-WAXNTGQBSA-N	1	604.4339	1	318.4729009	696.0;1180.0;360.0;1144.0;1492.0;1492.0;1244.0;696.0;908.0;696.0;796.0;908.0;1592.0;1492.0	39	277.2501996334638_5.3;279.2671719055061_15.6;295.2625428361014_4.8;351.17450734008764_27.7;387.31742790717067_54.7;389.333371800134_291.5;401.33356534141484_176.8;402.33705472229644_52.5;419.3448344354891_22.0;519.4156044970641_10.8;537.4277629453738_33.6;560.4145773421219_23.5;573.4530381029656_999.0;586.4310845583519_26.5	277.2501996334638:C19H31O;279.2671719055061:C19H33O;295.2625428361014:C19H33O2;351.17450734008764:C19H29O6;387.31742790717067:C26H42O2;389.333371800134:C26H42O2;401.33356534141484:C27H44O2;402.33705472229644:C27H44O2;419.3448344354891:C27H44O3;519.4156044970641:C32H52O5;537.4277629453738:C32H55O6;560.4145773421219:C34H56O6;573.4530381029656:C36H59O5;586.4310845583519:C36H58O6	C36H60O7	627.4259	[M+Na]+	604.439	34	14	14	Hebevinoside IV
PHLXREOMFNVWOH	VXDKYGFNSA	PHLXREOMFNVWOH-VXDKYGFNSA-N	2	604.4339	0.867503972	276.2765066	708.0;696.0;908.0;1180.0;360.0;1072.0;1172.0;1144.0;1604.0	39	277.2501996334638_5.3;387.31742790717067_54.7;389.333371800134_291.5;401.33356534141484_176.8;402.33705472229644_52.5;519.4156044970641_10.8;560.4145773421219_23.5;573.4530381029656_999.0;586.4310845583519_26.5	277.2501996334638:C19H31O;387.31742790717067:C26H42O2;389.333371800134:C26H42O2;401.33356534141484:C27H43O2;402.33705472229644:C27H43O2;519.4156044970641:C32H52O5;560.4145773421219:C34H56O6;573.4530381029656:C36H59O5;586.4310845583519:C36H58O6	C36H60O7	627.4259	[M+Na]+	604.439	34	9	9	Ginsenoside Rh3
MFIVAYYVKCBONU	GHRIWEEISA	MFIVAYYVKCBONU-GHRIWEEISA-N	6	604.4491	0.856581764	272.7980792	896.0;2120.0;908.0;1203.0;360.0;896.0;1244.0;1572.0;1224.0;696.0;1772.0	39	313.22657148517555_31.4;370.35867397555677_1.2;387.31742790717067_54.7;401.33356534141484_176.8;490.38493882928907_80.5;519.4156044970641_10.8;537.4277629453738_33.6;538.4314017499424_15.9;560.4145773421219_23.5;573.4530381029656_999.0;586.4310845583519_26.5	313.22657148517555:C21H31O2;370.35867397555677:C27H46;387.31742790717067:C26H40O2;401.33356534141484:C27H42O2;490.38493882928907:C34H49O2;519.4156044970641:C36H55O2;537.4277629453738:C36H54O3;538.4314017499424:C36H55O3;560.4145773421219:C38H53O3;573.4530381029656:C40H59O2;586.4310845583519:C40H58O3	C40H60O4	627.4259	[M+Na]+	604.439	34	11	11	Cycloartanyl ferulate
YDCJLKGNYPHJRU	OHYPFYFLSA	YDCJLKGNYPHJRU-OHYPFYFLSA-N	4	604.4468	0.662371113	210.9472499	883.0;696.0;979.0;335.0;820.0;795.0;896.0	39	279.2671719055061_15.6;295.2625428361014_4.8;392.2025156444333_28.4;420.3487623538725_6.3;560.4145773421219_23.5;573.4530381029656_999.0;586.4310845583519_26.5	279.2671719055061:C19H36O;295.2625428361014:C19H36O2;392.2025156444333:C18H33O7P;420.3487623538725:C27H50O3;560.4145773421219:C31H58O6P;573.4530381029656:C33H64O5P;586.4310845583519:C33H63O6P	C33H65O7P	627.4259	[M+Na]+	604.439	34	7	7	PA(P-16:0/14:0)
YBXNNDCGMNUNQE	OHYPFYFLSA	YBXNNDCGMNUNQE-OHYPFYFLSA-N	5	604.4468	0.652173035	207.6994383	883.0;448.0;979.0;335.0;896.0	39	392.2025156444333_28.4;420.3487623538725_6.3;560.4145773421219_23.5;573.4530381029656_999.0;586.4310845583519_26.5	392.2025156444333:C18H34O7P;420.3487623538725:C27H50O3;560.4145773421219:C31H58O6P;573.4530381029656:C33H64O5P;586.4310845583519:C33H63O6P	C33H65O7P	627.4259	[M+Na]+	604.439	34	5	5	PA(P-18:0/12:0)
MAMOADSFOBOIEL	BENRWUELSA	MAMOADSFOBOIEL-BENRWUELSA-N	3	604.4468	0.652173035	207.6994383	883.0;448.0;979.0;335.0;896.0	39	392.2025156444333_28.4;420.3487623538725_6.3;560.4145773421219_23.5;573.4530381029656_999.0;586.4310845583519_26.5	392.2025156444333:C18H34O7P;420.3487623538725:C27H50O3;560.4145773421219:C31H58O6P;573.4530381029656:C33H64O5P;586.4310845583519:C33H63O6P	C33H65O7P	627.4259	[M+Na]+	604.439	34	5	5	PA(O-16:0/14:1(9Z))
MIQIFBIWUBAPTB	UHFFFAOYSA	MIQIFBIWUBAPTB-UHFFFAOYSA-N	1	606.4549	1	89.93784196	1404.0;1404.0;1392.0;1349.0	9	251.16450906446437_24.1;267.1619104371267_52.2;393.30935894658165_999.0;498.376328800872_73.8	251.16450906446437:C18H21N;267.1619104371267:C18H21NO;393.30935894658165:C27H38NO;498.376328800872:C34H46N2O	C42H58N2O	629.4429	[M+Na]+	606.453	122	4	4	Staphidine
DROPZFYLKZBLFH	UHFFFAOYSA	DROPZFYLKZBLFH-UHFFFAOYSA-N	3	606.4624	0.792410841	71.26772102	1004	9	393.30935894658165_999.0	393.30935894658165:C21H44O4P	C33H67O7P	629.4429	[M+Na]+	606.453	122	1	1	PA(O-18:0/12:0)
AXTWIJRMOQPSLU	UHFFFAOYSA	AXTWIJRMOQPSLU-UHFFFAOYSA-N	2	606.4624	0	0	NA	9	NA	NA	C33H67O7P	629.4429	[M+Na]+	606.453	122	1	1	PA(O-16:0/14:0)
DROPZFYLKZBLFH	UHFFFAOYSA	DROPZFYLKZBLFH-UHFFFAOYSA-N	3	606.4624	1	85.68733517	335.0;796.0;696.0;683.0;708.0;448.0;808.0;895.0;783.0;796.0;796.0;883.0;783.0	67	239.10510344419274_1.4;275.22506375334_19.0;285.21005238220454_4.3;307.14058936337364_5.0;326.23776835850504_22.3;327.2424291432043_12.5;339.2976493512188_17.9;340.2976096159326_5.0;377.2180550780087_39.6;383.2072224769653_8.5;396.26663498408516_2.1;407.2064048191368_1.7;589.4465263816531_38.7	239.10510344419274:C9H19O5P;275.22506375334:C15H28O4;285.21005238220454:C16H30O4;307.14058936337364:C13H25O6P;326.23776835850504:C19H36O4;327.2424291432043:C19H36O4;339.2976493512188:C21H40O3;340.2976096159326:C21H40O3;377.2180550780087:C18H34O6P;383.2072224769653:C17H34O7P;396.26663498408516:C19H39O6P;407.2064048191368:C19H37O7P;589.4465263816531:C33H65O6P	C33H67O7P	629.441	[M+Na]+	606.453	61	13	13	PA(O-18:0/12:0)
AXTWIJRMOQPSLU	UHFFFAOYSA	AXTWIJRMOQPSLU-UHFFFAOYSA-N	2	606.4624	0.945770826	81.04058173	335.0;360.0;796.0;796.0;696.0;796.0;683.0;708.0;460.0;883.0;783.0	67	239.10510344419274_1.4;307.14058936337364_5.0;326.23776835850504_22.3;327.2424291432043_12.5;339.2976493512188_17.9;340.2976096159326_5.0;377.2180550780087_39.6;383.2072224769653_8.5;396.26663498408516_2.1;407.2064048191368_1.7;589.4465263816531_38.7	239.10510344419274:C9H19O5P;307.14058936337364:C13H25O6P;326.23776835850504:C19H36O4;327.2424291432043:C19H36O4;339.2976493512188:C21H40O3;340.2976096159326:C21H40O3;377.2180550780087:C18H34O6P;383.2072224769653:C17H34O7P;396.26663498408516:C19H40O6P;407.2064048191368:C19H37O7P;589.4465263816531:C33H65O6P	C33H67O7P	629.441	[M+Na]+	606.453	61	11	11	PA(O-16:0/14:0)
MIQIFBIWUBAPTB	UHFFFAOYSA	MIQIFBIWUBAPTB-UHFFFAOYSA-N	1	606.4549	0.832421086	71.32794462	1504.0;1616.0;820.0;1013.0;1404.0;1101.0;1416.0;1392.0;808.0;1392.0;1516.0;1492.0	67	223.15570638408337_6.2;239.1507016501373_9.2;265.1675723374079_19.1;285.21005238220454_4.3;326.23776835850504_22.3;379.2922499044848_3.5;388.26082155080013_4.3;416.2941895824189_21.6;427.31408206335794_78.7;440.32697094532426_4.5;468.3639165912534_4.4;589.4465263816531_38.7	223.15570638408337:C17H18;239.1507016501373:C17H18O;265.1675723374079:C19H22O;285.21005238220454:C19H26NO;326.23776835850504:C22H33NO;379.2922499044848:C26H36NO;388.26082155080013:C27H35NO;416.2941895824189:C29H36NO;427.31408206335794:C31H41N;440.32697094532426:C32H43N;468.3639165912534:C34H43N;589.4465263816531:C42H58N2	C42H58N2O	629.441	[M+Na]+	606.453	61	12	12	Staphidine
PBTFNQHSIYCLII	VFUAPNGZSA	PBTFNQHSIYCLII-VFUAPNGZSA-N	2	624.4754	1	537.3312394	708.0;448.0;1303.0;360.0;820.0;1203.0;348.0;896.0;896.0;696.0;696.0;708.0	39	294.2393378654111_190.8;314.1899363631227_20.1;315.20798464283007_19.4;323.1917661975894_69.0;332.20056109985813_387.5;370.2866595549777_4.8;449.31848208280513_308.7;484.3603423521915_253.8;512.3925971487483_852.8;571.4359090395585_45.6;589.4480310494245_466.3;607.458788596058_273.0	294.2393378654111:C22H31;314.1899363631227:C20H28O3;315.20798464283007:C17H28O5;323.1917661975894:C18H26O5;332.20056109985813:C20H28O4;370.2866595549777:C25H36O2;449.31848208280513:C27H45O5;484.3603423521915:C31H47O4;512.3925971487483:C33H51O4;571.4359090395585:C36H57O5;589.4480310494245:C40H63O3;607.458788596058:C40H62O4	C40H64O5	647.4534	[M+Na]+	624.462	60	12	12	DG(15:1(9Z)/22:6(4Z,7Z,10Z,13Z,16Z,19Z)/0:0)[iso2]
SSTJYHLUKIAVGZ	ONLAKFJQSA	SSTJYHLUKIAVGZ-ONLAKFJQSA-N	1	624.4754	0.966851345	519.5194316	1072.0;448.0;1303.0;360.0;348.0;908.0;896.0;896.0;696.0;696.0;708.0	39	295.2607499860195_24.1;314.1899363631227_20.1;315.20798464283007_19.4;323.1917661975894_69.0;332.20056109985813_387.5;449.31848208280513_308.7;484.3603423521915_253.8;512.3925971487483_852.8;571.4359090395585_45.6;589.4480310494245_466.3;607.458788596058_273.0	295.2607499860195:C19H32O2;314.1899363631227:C20H28O3;315.20798464283007:C17H28O5;323.1917661975894:C18H26O5;332.20056109985813:C20H29O4;449.31848208280513:C27H45O5;484.3603423521915:C31H47O4;512.3925971487483:C33H51O4;571.4359090395585:C36H57O5;589.4480310494245:C40H63O3;607.458788596058:C40H62O4	C40H64O5	647.4534	[M+Na]+	624.462	60	11	11	DG(17:2(9Z,12Z)/20:5(5Z,8Z,11Z,14Z,17Z)/0:0)[iso2]
PBTFNQHSIYCLII	VFUAPNGZSA	PBTFNQHSIYCLII-VFUAPNGZSA-N	2	624.4754	1	125.6123799	348.0;696.0;896.0;696.0;908.0;708.0;796.0	41	224.15947775742217_2.4;290.14746579449616_10.2;313.2264810661096_116.7;335.18756137665173_19.8;405.27123987588567_23.5;441.2945204580323_514.1;485.34020991074976_54.3	224.15947775742217:C17H22;290.14746579449616:C17H24O4;313.2264810661096:C21H28O2;335.18756137665173:C19H26O5;405.27123987588567:C24H36O5;441.2945204580323:C28H39O4;485.34020991074976:C30H45O5	C40H64O5	647.4531	[M+Na]+	624.465	95	7	7	DG(15:1(9Z)/22:6(4Z,7Z,10Z,13Z,16Z,19Z)/0:0)[iso2]
SSTJYHLUKIAVGZ	ONLAKFJQSA	SSTJYHLUKIAVGZ-ONLAKFJQSA-N	1	624.4754	0.940761108	118.1712417	796.0;696.0;448.0;696.0;796.0	41	313.2264810661096_116.7;335.18756137665173_19.8;405.27123987588567_23.5;441.2945204580323_514.1;485.34020991074976_54.3	313.2264810661096:C21H30O2;335.18756137665173:C19H26O5;405.27123987588567:C24H35O5;441.2945204580323:C28H41O4;485.34020991074976:C30H46O5	C40H64O5	647.4531	[M+Na]+	624.465	95	5	5	DG(17:2(9Z,12Z)/20:5(5Z,8Z,11Z,14Z,17Z)/0:0)[iso2]
FXUFAUVCSYAYLC	UHFFFAOYSA	FXUFAUVCSYAYLC-UHFFFAOYSA-N	5	638.4757	1	277.717586	348.0;708.0;908.0;708.0;708.0;1068.0;708.0;796.0;896.0;796.0;1044.0	24	353.25793233480766_7.0;375.294857864406_60.5;409.3027998056036_75.7;427.31454130856747_999.0;427.3732984800201_17.4;449.29826223502033_453.3;449.3581494905161_13.4;457.3449535368394_118.0;496.4169015867955_56.2;501.3732460885268_41.2;524.4495302022366_17.5	353.25793233480766:C21H36O4;375.294857864406:C24H38O3;409.3027998056036:C24H40O5;427.31454130856747:C24H44O6;427.3732984800201:C26H48O4;449.29826223502033:C26H42O6;449.3581494905161:C28H49O4;457.3449535368394:C26H49O6;496.4169015867955:C30H55O5;501.3732460885268:C31H51O5;524.4495302022366:C32H59O5	C37H66O8	661.4687	[M+Na]+	638.481	91	11	11	Bullatetrocin
HKMBLJVHVBJAIH	UHFFFAOYSA	HKMBLJVHVBJAIH-UHFFFAOYSA-N	1	638.4757	0.917591328	254.8312486	696.0;448.0;708.0;448.0;348.0;1056.0;1268.0;796.0;1168.0;708.0;908.0	24	331.2737466887055_6.7;339.2064000941489_22.7;353.25793233480766_7.0;409.3027998056036_75.7;427.31454130856747_999.0;427.3732984800201_17.4;449.29826223502033_453.3;449.3581494905161_13.4;457.3449535368394_118.0;496.4169015867955_56.2;524.4495302022366_17.5	331.2737466887055:C19H37O4;339.2064000941489:C19H31O5;353.25793233480766:C21H37O4;409.3027998056036:C24H38O5;427.31454130856747:C24H44O6;427.3732984800201:C26H49O4;449.29826223502033:C26H40O6;449.3581494905161:C28H51O4;457.3449535368394:C26H48O6;496.4169015867955:C30H57O5;524.4495302022366:C32H59O5	C37H66O8	661.4687	[M+Na]+	638.481	91	11	11	Purpureacin-1
SWLPIUHJTSWWOJ	UHFFFAOYSA	SWLPIUHJTSWWOJ-UHFFFAOYSA-N	6	638.4757	0.915271642	254.1870311	348.0;708.0;708.0;708.0;1068.0;708.0;796.0;796.0;1056.0	24	353.25793233480766_7.0;375.294857864406_60.5;409.3027998056036_75.7;427.31454130856747_999.0;449.29826223502033_453.3;449.3581494905161_13.4;457.3449535368394_118.0;496.4169015867955_56.2;524.4495302022366_17.5	353.25793233480766:C21H36O4;375.294857864406:C24H38O3;409.3027998056036:C24H40O5;427.31454130856747:C24H44O6;449.29826223502033:C26H42O6;449.3581494905161:C28H49O4;457.3449535368394:C26H49O6;496.4169015867955:C30H55O5;524.4495302022366:C32H59O5	C37H66O8	661.4687	[M+Na]+	638.481	91	9	9	Rollitacin
XPAKKKLOWFSUAV	UHFFFAOYSA	XPAKKKLOWFSUAV-UHFFFAOYSA-N	4	638.4757	0.912729551	253.4810477	696.0;448.0;708.0;448.0;708.0;1144.0;1056.0;796.0;1168.0;708.0;908.0	24	331.2737466887055_6.7;339.2064000941489_22.7;353.25793233480766_7.0;409.3027998056036_75.7;427.31454130856747_999.0;427.3732984800201_17.4;449.29826223502033_453.3;449.3581494905161_13.4;457.3449535368394_118.0;496.4169015867955_56.2;524.4495302022366_17.5	331.2737466887055:C19H37O4;339.2064000941489:C19H30O5;353.25793233480766:C21H35O4;409.3027998056036:C24H41O5;427.31454130856747:C24H44O6;427.3732984800201:C26H49O4;449.29826223502033:C26H40O6;449.3581494905161:C28H51O4;457.3449535368394:C26H48O6;496.4169015867955:C30H57O5;524.4495302022366:C32H59O5	C37H66O8	661.4687	[M+Na]+	638.481	91	11	11	Rollidecin A
CXWUDOBKRFRXAX	UHFFFAOYSA	CXWUDOBKRFRXAX-UHFFFAOYSA-N	8	638.4757	0.90866951	252.3535029	696.0;448.0;708.0;1604.0;708.0;796.0;1056.0;796.0;1168.0;708.0;908.0	24	331.2737466887055_6.7;339.2064000941489_22.7;353.25793233480766_7.0;409.3027998056036_75.7;427.31454130856747_999.0;427.3732984800201_17.4;449.29826223502033_453.3;449.3581494905161_13.4;457.3449535368394_118.0;496.4169015867955_56.2;524.4495302022366_17.5	331.2737466887055:C19H36O4;339.2064000941489:C19H30O5;353.25793233480766:C21H38O4;409.3027998056036:C24H41O5;427.31454130856747:C24H44O6;427.3732984800201:C26H49O4;449.29826223502033:C26H40O6;449.3581494905161:C28H51O4;457.3449535368394:C26H48O6;496.4169015867955:C30H57O5;524.4495302022366:C32H59O5	C37H66O8	661.4687	[M+Na]+	638.481	91	11	11	Glabracin A
WWQLTKSBUJUTPC	UHFFFAOYSA	WWQLTKSBUJUTPC-UHFFFAOYSA-N	3	624.4601	0.8997576	249.8785086	696.0;448.0;708.0;896.0;708.0;1044.0;796.0;1168.0;708.0;908.0	24	331.2737466887055_6.7;339.2064000941489_22.7;409.3027998056036_75.7;427.31454130856747_999.0;427.3732984800201_17.4;449.29826223502033_453.3;449.3581494905161_13.4;457.3449535368394_118.0;496.4169015867955_56.2;524.4495302022366_17.5	331.2737466887055:C19H36O4;339.2064000941489:C19H30O5;409.3027998056036:C24H41O5;427.31454130856747:C24H44O6;427.3732984800201:C26H49O4;449.29826223502033:C26H40O6;449.3581494905161:C28H51O4;457.3449535368394:C26H48O6;496.4169015867955:C30H57O5;524.4495302022366:C32H59O5	C36H64O8	661.4687	[M+Na]+	638.481	91	10	10	Muricatin C
DDFDZKSKODBLSR	UHFFFAOYSA	DDFDZKSKODBLSR-UHFFFAOYSA-N	14	638.4757	0.895777376	248.7731304	696.0;448.0;708.0;808.0;796.0;1268.0;796.0;1168.0;708.0;908.0	24	339.2064000941489_22.7;353.25793233480766_7.0;409.3027998056036_75.7;427.31454130856747_999.0;427.3732984800201_17.4;449.29826223502033_453.3;449.3581494905161_13.4;457.3449535368394_118.0;496.4169015867955_56.2;524.4495302022366_17.5	339.2064000941489:C19H32O5;353.25793233480766:C21H38O4;409.3027998056036:C24H38O5;427.31454130856747:C24H44O6;427.3732984800201:C26H49O4;449.29826223502033:C26H40O6;449.3581494905161:C28H51O4;457.3449535368394:C26H48O6;496.4169015867955:C30H57O5;524.4495302022366:C32H59O5	C37H66O8	661.4687	[M+Na]+	638.481	91	10	10	Purpureacin 2
QFFLFGFTHVFFDL	UHFFFAOYSA	QFFLFGFTHVFFDL-UHFFFAOYSA-N	2	638.4757	0.895777376	248.7731304	696.0;448.0;708.0;808.0;796.0;1268.0;796.0;1168.0;708.0;908.0	24	339.2064000941489_22.7;353.25793233480766_7.0;409.3027998056036_75.7;427.31454130856747_999.0;427.3732984800201_17.4;449.29826223502033_453.3;449.3581494905161_13.4;457.3449535368394_118.0;496.4169015867955_56.2;524.4495302022366_17.5	339.2064000941489:C19H32O5;353.25793233480766:C21H38O4;409.3027998056036:C24H38O5;427.31454130856747:C24H44O6;427.3732984800201:C26H49O4;449.29826223502033:C26H40O6;449.3581494905161:C28H51O4;457.3449535368394:C26H48O6;496.4169015867955:C30H57O5;524.4495302022366:C32H59O5	C37H66O8	661.4687	[M+Na]+	638.481	91	10	10	Annoglaucin
DOHLFOVCRSOEOJ	UHFFFAOYSA	DOHLFOVCRSOEOJ-UHFFFAOYSA-N	13	638.4757	0.880909987	244.6441951	348.0;1256.0;708.0;896.0;708.0;1420.0;708.0;908.0;796.0;708.0	24	206.12183272532985_4.4;235.12007947537526_6.3;339.2064000941489_22.7;353.25793233480766_7.0;409.3027998056036_75.7;427.31454130856747_999.0;449.29826223502033_453.3;457.3449535368394_118.0;496.4169015867955_56.2;524.4495302022366_17.5	206.12183272532985:C9H15O5;235.12007947537526:C10H16O6;339.2064000941489:C19H32O5;353.25793233480766:C21H36O4;409.3027998056036:C24H43O5;427.31454130856747:C24H44O6;449.29826223502033:C26H40O6;457.3449535368394:C26H49O6;496.4169015867955:C30H55O5;524.4495302022366:C32H59O5	C37H66O8	661.4687	[M+Na]+	638.481	91	10	10	Annonin XIV
WAZNHZWSJGMXPS	UHFFFAOYSA	WAZNHZWSJGMXPS-UHFFFAOYSA-N	12	638.4757	0.879383958	244.22039	1156.0;448.0;708.0;448.0;348.0;1056.0;1256.0;896.0;1168.0;708.0;908.0	24	331.2737466887055_6.7;339.2064000941489_22.7;353.25793233480766_7.0;409.3027998056036_75.7;427.31454130856747_999.0;427.3732984800201_17.4;449.29826223502033_453.3;449.3581494905161_13.4;457.3449535368394_118.0;496.4169015867955_56.2;524.4495302022366_17.5	331.2737466887055:C19H37O4;339.2064000941489:C19H31O5;353.25793233480766:C21H37O4;409.3027998056036:C24H43O5;427.31454130856747:C24H40O6;427.3732984800201:C26H49O4;449.29826223502033:C26H40O6;449.3581494905161:C28H51O4;457.3449535368394:C26H47O6;496.4169015867955:C30H57O5;524.4495302022366:C32H60O5	C37H66O8	661.4687	[M+Na]+	638.481	91	11	11	20,23-cis-Bullatalicinone
PIKSSLVYUFERQJ	UHFFFAOYSA	PIKSSLVYUFERQJ-UHFFFAOYSA-N	7	638.4757	0.879084054	244.1371014	696.0;448.0;708.0;448.0;348.0;1056.0;1268.0;796.0;1144.0;1068.0;908.0	24	331.2737466887055_6.7;339.2064000941489_22.7;353.25793233480766_7.0;409.3027998056036_75.7;427.31454130856747_999.0;427.3732984800201_17.4;449.29826223502033_453.3;449.3581494905161_13.4;457.3449535368394_118.0;496.4169015867955_56.2;524.4495302022366_17.5	331.2737466887055:C19H37O4;339.2064000941489:C19H31O5;353.25793233480766:C21H37O4;409.3027998056036:C24H38O5;427.31454130856747:C24H44O6;427.3732984800201:C26H49O4;449.29826223502033:C26H41O6;449.3581494905161:C28H51O4;457.3449535368394:C26H48O6;496.4169015867955:C30H57O5;524.4495302022366:C32H59O5	C37H66O8	661.4687	[M+Na]+	638.481	91	11	11	Mucocin
HKIHGTSLUYNNHM	UHFFFAOYSA	HKIHGTSLUYNNHM-UHFFFAOYSA-N	10	638.4757	0.839730107	233.2078184	348.0;708.0;708.0;1168.0;1420.0;448.0;708.0;796.0;1256.0	24	331.2737466887055_6.7;339.2064000941489_22.7;353.25793233480766_7.0;409.3027998056036_75.7;427.31454130856747_999.0;449.29826223502033_453.3;457.3449535368394_118.0;496.4169015867955_56.2;524.4495302022366_17.5	331.2737466887055:C19H37O4;339.2064000941489:C19H32O5;353.25793233480766:C21H35O4;409.3027998056036:C24H40O5;427.31454130856747:C24H44O6;449.29826223502033:C26H43O6;457.3449535368394:C26H49O6;496.4169015867955:C30H55O5;524.4495302022366:C32H59O5	C37H66O8	661.4687	[M+Na]+	638.481	91	9	9	12,15-cis-Squamostatin A
AFKUAQRKQMVATG	UHFFFAOYSA	AFKUAQRKQMVATG-UHFFFAOYSA-N	11	638.4757	0.833468608	231.4688899	348.0;708.0;708.0;808.0;708.0;708.0;796.0;1256.0	24	339.2064000941489_22.7;353.25793233480766_7.0;409.3027998056036_75.7;427.31454130856747_999.0;449.29826223502033_453.3;457.3449535368394_118.0;496.4169015867955_56.2;524.4495302022366_17.5	339.2064000941489:C19H32O5;353.25793233480766:C21H36O4;409.3027998056036:C24H40O5;427.31454130856747:C24H44O6;449.29826223502033:C26H43O6;457.3449535368394:C26H49O6;496.4169015867955:C30H55O5;524.4495302022366:C32H59O5	C37H66O8	661.4687	[M+Na]+	638.481	91	8	8	Rollimusin
MFGFWXCTLLADHW	UHFFFAOYSA	MFGFWXCTLLADHW-UHFFFAOYSA-N	9	638.4757	0.833468608	231.4688899	348.0;708.0;708.0;808.0;708.0;708.0;796.0;1256.0	24	339.2064000941489_22.7;353.25793233480766_7.0;409.3027998056036_75.7;427.31454130856747_999.0;449.29826223502033_453.3;457.3449535368394_118.0;496.4169015867955_56.2;524.4495302022366_17.5	339.2064000941489:C19H32O5;353.25793233480766:C21H36O4;409.3027998056036:C24H40O5;427.31454130856747:C24H44O6;449.29826223502033:C26H43O6;457.3449535368394:C26H49O6;496.4169015867955:C30H55O5;524.4495302022366:C32H59O5	C37H66O8	661.4687	[M+Na]+	638.481	91	8	8	Purpurenin
HVNZXEWOOPDEBR	LSTLUVPYSA	HVNZXEWOOPDEBR-LSTLUVPYSA-N	17	638.491	0.361734329	100.4599847	696.0;448.0;460.0;696.0;708.0;348.0;1191.0	24	313.2628481695802_33.9;339.2064000941489_22.7;353.25793233480766_7.0;409.3027998056036_75.7;449.3581494905161_13.4;457.3449535368394_118.0;501.3732460885268_41.2	313.2628481695802:C22H31O;339.2064000941489:C19H30O5;353.25793233480766:C24H33O2;409.3027998056036:C24H41O5;449.3581494905161:C28H47O4;457.3449535368394:C29H45O4;501.3732460885268:C31H47O5	C41H66O5	661.4687	[M+Na]+	638.481	91	7	7	DG(16:1(9Z)/22:6(4Z,7Z,10Z,13Z,16Z,19Z)/0:0)[iso2]
YKMUZDMOVVCPRZ	YDRHFCDXSA	YKMUZDMOVVCPRZ-YDRHFCDXSA-N	30	638.491	0.361086497	100.2800703	696.0;448.0;460.0;696.0;796.0;348.0;1191.0	24	313.2628481695802_33.9;339.2064000941489_22.7;353.25793233480766_7.0;409.3027998056036_75.7;449.3581494905161_13.4;457.3449535368394_118.0;501.3732460885268_41.2	313.2628481695802:C22H31O;339.2064000941489:C19H30O5;353.25793233480766:C21H35O4;409.3027998056036:C24H41O5;449.3581494905161:C28H47O4;457.3449535368394:C29H45O4;501.3732460885268:C31H47O5	C41H66O5	661.4687	[M+Na]+	638.481	91	7	7	DG(22:6(4Z,7Z,10Z,13Z,16Z,19Z)/16:1(9Z)/0:0)
OREPPYIZSZCDHX	HPKXQZOGSA	OREPPYIZSZCDHX-HPKXQZOGSA-N	29	638.491	0.355706943	98.78607344	696.0;348.0;908.0;696.0;360.0;348.0;1191.0	24	331.2737466887055_6.7;339.2064000941489_22.7;353.25793233480766_7.0;409.3027998056036_75.7;449.3581494905161_13.4;457.3449535368394_118.0;501.3732460885268_41.2	331.2737466887055:C22H32O2;339.2064000941489:C19H30O5;353.25793233480766:C21H37O4;409.3027998056036:C24H41O5;449.3581494905161:C28H47O4;457.3449535368394:C29H45O4;501.3732460885268:C31H49O5	C41H66O5	661.4687	[M+Na]+	638.481	91	7	7	DG(20:5(5Z,8Z,11Z,14Z,17Z)/18:2(9Z,12Z)/0:0)
NJMRNAUCBISRLW	WJFLDVDQSA	NJMRNAUCBISRLW-WJFLDVDQSA-N	16	638.491	0.355706943	98.78607344	696.0;348.0;908.0;696.0;360.0;348.0;1191.0	24	331.2737466887055_6.7;339.2064000941489_22.7;353.25793233480766_7.0;409.3027998056036_75.7;449.3581494905161_13.4;457.3449535368394_118.0;501.3732460885268_41.2	331.2737466887055:C22H32O2;339.2064000941489:C19H30O5;353.25793233480766:C21H37O4;409.3027998056036:C24H41O5;449.3581494905161:C28H47O4;457.3449535368394:C29H45O4;501.3732460885268:C31H49O5	C41H66O5	661.4687	[M+Na]+	638.481	91	7	7	DG(18:2(9Z,12Z)/20:5(5Z,8Z,11Z,14Z,17Z)/0:0)[iso2]
SMAFFHMVYFWNBR	RMAUEQPSSA	SMAFFHMVYFWNBR-RMAUEQPSSA-N	27	638.491	0.344956877	95.80059112	696.0;348.0;708.0;696.0;460.0;448.0;1191.0	24	331.2737466887055_6.7;339.2064000941489_22.7;353.25793233480766_7.0;409.3027998056036_75.7;449.3581494905161_13.4;457.3449535368394_118.0;501.3732460885268_41.2	331.2737466887055:C22H34O2;339.2064000941489:C19H30O5;353.25793233480766:C21H35O4;409.3027998056036:C24H39O5;449.3581494905161:C28H47O4;457.3449535368394:C29H45O4;501.3732460885268:C31H49O5	C41H66O5	661.4687	[M+Na]+	638.481	91	7	7	DG(20:4(8Z,11Z,14Z,17Z)/18:3(6Z,9Z,12Z)/0:0)
UBTRFMIZOCNCCH	QHMHIEFTSA	UBTRFMIZOCNCCH-QHMHIEFTSA-N	19	638.491	0.344956877	95.80059112	696.0;348.0;708.0;696.0;460.0;448.0;1191.0	24	331.2737466887055_6.7;339.2064000941489_22.7;353.25793233480766_7.0;409.3027998056036_75.7;449.3581494905161_13.4;457.3449535368394_118.0;501.3732460885268_41.2	331.2737466887055:C22H34O2;339.2064000941489:C19H30O5;353.25793233480766:C21H35O4;409.3027998056036:C24H39O5;449.3581494905161:C28H47O4;457.3449535368394:C29H45O4;501.3732460885268:C31H49O5	C41H66O5	661.4687	[M+Na]+	638.481	91	7	7	DG(18:3(6Z,9Z,12Z)/20:4(8Z,11Z,14Z,17Z)/0:0)
RRMWQDBJZKKUGJ	PBVITVKCSA	RRMWQDBJZKKUGJ-PBVITVKCSA-N	22	638.491	0.340905638	94.67549083	696.0;348.0;708.0;696.0;908.0;448.0;1191.0	24	331.2737466887055_6.7;339.2064000941489_22.7;353.25793233480766_7.0;409.3027998056036_75.7;449.3581494905161_13.4;457.3449535368394_118.0;501.3732460885268_41.2	331.2737466887055:C22H35O2;339.2064000941489:C19H30O5;353.25793233480766:C21H34O4;409.3027998056036:C24H39O5;449.3581494905161:C28H47O4;457.3449535368394:C29H45O4;501.3732460885268:C31H49O5	C41H66O5	661.4687	[M+Na]+	638.481	91	7	7	DG(18:4(6Z,9Z,12Z,15Z)/20:3(8Z,11Z,14Z)/0:0)
UIDGDHJVUXZFLA	GEZSFSHXSA	UIDGDHJVUXZFLA-GEZSFSHXSA-N	24	638.491	0.340275287	94.50043132	696.0;348.0;808.0;696.0;908.0;448.0;1191.0	24	331.2737466887055_6.7;339.2064000941489_22.7;353.25793233480766_7.0;409.3027998056036_75.7;449.3581494905161_13.4;457.3449535368394_118.0;501.3732460885268_41.2	331.2737466887055:C22H36O2;339.2064000941489:C19H30O5;353.25793233480766:C21H34O4;409.3027998056036:C24H39O5;449.3581494905161:C28H47O4;457.3449535368394:C29H45O4;501.3732460885268:C31H49O5	C41H66O5	661.4687	[M+Na]+	638.481	91	7	7	DG(20:3(8Z,11Z,14Z)/18:4(6Z,9Z,12Z,15Z)/0:0)
PDFVTAGUFHLCQK	WLBASRBWSA	PDFVTAGUFHLCQK-WLBASRBWSA-N	21	638.491	0.328126776	91.12657605	696.0;448.0;708.0;896.0;908.0;448.0;1191.0	24	331.2737466887055_6.7;339.2064000941489_22.7;353.25793233480766_7.0;409.3027998056036_75.7;449.3581494905161_13.4;457.3449535368394_118.0;501.3732460885268_41.2	331.2737466887055:C22H35O2;339.2064000941489:C19H28O5;353.25793233480766:C21H34O4;409.3027998056036:C24H39O5;449.3581494905161:C28H47O4;457.3449535368394:C29H45O4;501.3732460885268:C31H47O5	C41H66O5	661.4687	[M+Na]+	638.481	91	7	7	DG(18:4(6Z,9Z,12Z,15Z)/20:3(5Z,8Z,11Z)/0:0)
ZOXDSQGFSSJSMP	VZSWOVCXSA	ZOXDSQGFSSJSMP-VZSWOVCXSA-N	23	638.491	0.327496425	90.95151654	696.0;448.0;808.0;896.0;908.0;448.0;1191.0	24	331.2737466887055_6.7;339.2064000941489_22.7;353.25793233480766_7.0;409.3027998056036_75.7;449.3581494905161_13.4;457.3449535368394_118.0;501.3732460885268_41.2	331.2737466887055:C22H36O2;339.2064000941489:C19H28O5;353.25793233480766:C21H34O4;409.3027998056036:C24H39O5;449.3581494905161:C28H47O4;457.3449535368394:C29H45O4;501.3732460885268:C31H47O5	C41H66O5	661.4687	[M+Na]+	638.481	91	7	7	DG(20:3(5Z,8Z,11Z)/18:4(6Z,9Z,12Z,15Z)/0:0)
ZUBCVQOCVGBAAF	RKXFZQQTSA	ZUBCVQOCVGBAAF-RKXFZQQTSA-N	26	638.491	0.323329304	89.79423379	696.0;348.0;708.0;696.0;460.0;448.0	24	331.2737466887055_6.7;339.2064000941489_22.7;353.25793233480766_7.0;409.3027998056036_75.7;457.3449535368394_118.0;501.3732460885268_41.2	331.2737466887055:C22H34O2;339.2064000941489:C19H30O5;353.25793233480766:C21H35O4;409.3027998056036:C24H39O5;457.3449535368394:C29H45O4;501.3732460885268:C31H49O5	C41H66O5	661.4687	[M+Na]+	638.481	91	6	6	DG(20:4(5Z,8Z,11Z,14Z)/18:3(9Z,12Z,15Z)/0:0)
LNULHVHEFBREGW	KSSNLOGLSA	LNULHVHEFBREGW-KSSNLOGLSA-N	15	638.491	0.323329304	89.79423379	696.0;348.0;708.0;696.0;460.0;448.0	24	331.2737466887055_6.7;339.2064000941489_22.7;353.25793233480766_7.0;409.3027998056036_75.7;457.3449535368394_118.0;501.3732460885268_41.2	331.2737466887055:C22H34O2;339.2064000941489:C19H30O5;353.25793233480766:C21H35O4;409.3027998056036:C24H39O5;457.3449535368394:C29H45O4;501.3732460885268:C31H49O5	C41H66O5	661.4687	[M+Na]+	638.481	91	6	6	DG(18:3(9Z,12Z,15Z)/20:4(5Z,8Z,11Z,14Z)/0:0)[iso2]
CSDZCNPUYBKFSO	IZASBQPDSA	CSDZCNPUYBKFSO-IZASBQPDSA-N	28	638.491	0.319513908	88.73463111	696.0;696.0;708.0;696.0;460.0;448.0;1191.0	24	331.2737466887055_6.7;339.2064000941489_22.7;353.25793233480766_7.0;409.3027998056036_75.7;449.3581494905161_13.4;457.3449535368394_118.0;501.3732460885268_41.2	331.2737466887055:C22H34O2;339.2064000941489:C19H30O5;353.25793233480766:C21H35O4;409.3027998056036:C24H39O5;449.3581494905161:C28H47O4;457.3449535368394:C29H45O4;501.3732460885268:C31H48O5	C41H66O5	661.4687	[M+Na]+	638.481	91	7	7	DG(20:4(8Z,11Z,14Z,17Z)/18:3(9Z,12Z,15Z)/0:0)
KRRJLZAVCIHCJZ	MRHVLSGYSA	KRRJLZAVCIHCJZ-MRHVLSGYSA-N	20	638.491	0.319513908	88.73463111	696.0;696.0;708.0;696.0;460.0;448.0;1191.0	24	331.2737466887055_6.7;339.2064000941489_22.7;353.25793233480766_7.0;409.3027998056036_75.7;449.3581494905161_13.4;457.3449535368394_118.0;501.3732460885268_41.2	331.2737466887055:C22H34O2;339.2064000941489:C19H30O5;353.25793233480766:C21H35O4;409.3027998056036:C24H39O5;449.3581494905161:C28H47O4;457.3449535368394:C29H45O4;501.3732460885268:C31H48O5	C41H66O5	661.4687	[M+Na]+	638.481	91	7	7	DG(18:3(9Z,12Z,15Z)/20:4(8Z,11Z,14Z,17Z)/0:0)
LRTUGDJPTAVCDU	WNZWHGEQSA	LRTUGDJPTAVCDU-WNZWHGEQSA-N	25	638.491	0.314447632	87.32763717	796.0;348.0;708.0;896.0;460.0;448.0	24	331.2737466887055_6.7;339.2064000941489_22.7;353.25793233480766_7.0;409.3027998056036_75.7;457.3449535368394_118.0;501.3732460885268_41.2	331.2737466887055:C22H34O2;339.2064000941489:C19H28O5;353.25793233480766:C21H35O4;409.3027998056036:C24H39O5;457.3449535368394:C29H43O4;501.3732460885268:C31H49O5	C41H66O5	661.4687	[M+Na]+	638.481	91	6	6	DG(20:4(5Z,8Z,11Z,14Z)/18:3(6Z,9Z,12Z)/0:0)
BMJLMYAYQSJGQQ	FVEXCRGESA	BMJLMYAYQSJGQQ-FVEXCRGESA-N	18	638.491	0.314447632	87.32763717	796.0;348.0;708.0;896.0;460.0;448.0	24	331.2737466887055_6.7;339.2064000941489_22.7;353.25793233480766_7.0;409.3027998056036_75.7;457.3449535368394_118.0;501.3732460885268_41.2	331.2737466887055:C22H34O2;339.2064000941489:C19H28O5;353.25793233480766:C21H35O4;409.3027998056036:C24H39O5;457.3449535368394:C29H43O4;501.3732460885268:C31H49O5	C41H66O5	661.4687	[M+Na]+	638.481	91	6	6	DG(18:3(6Z,9Z,12Z)/20:4(5Z,8Z,11Z,14Z)/0:0)
SDJPJXUYYJHYFI	QRDVXWJISA	SDJPJXUYYJHYFI-QRDVXWJISA-N	1	642.4624	1	175.6372552	683.0;820.0;796.0;670.0;708.0;335.0;796.0;696.0	27	279.26999536301696_252.4;322.14493757279433_2.8;417.328784901354_63.0;418.3392553477272_25.5;435.3408457139841_70.7;527.3139459691324_81.0;607.4592915777562_70.7;625.469274109339_61.2	279.26999536301696:C19H36O;322.14493757279433:C14H27O6P;417.328784901354:C27H46O3;418.3392553477272:C27H46O3;435.3408457139841:C27H46O4;527.3139459691324:C28H49O7P;607.4592915777562:C36H63O5P;625.469274109339:C36H65O6P	C36H67O7P	665.4642	[M+Na]+	642.473	58	8	8	PA(P-16:0/17:2(9Z,12Z))
JSJQJWOVNQSKAA	AKMCNLDWSA	JSJQJWOVNQSKAA-AKMCNLDWSA-N	2	735.6013	1	352.5752235	896.0;896.0;808.0;448.0;348.0;908.0;348.0;696.0;853.0;796.0;896.0;808.0;796.0;796.0;808.0;796.0;808.0;708.0;753.0;796.0;696.0;896.0;853.0;896.0;708.0;1103.0;348.0;908.0;360.0;448.0	246	157.10852784382735_2.6;292.1839755054919_8.5;303.2058178193894_23.8;304.208503713326_7.2;342.2290786389189_14.7;344.234263126911_208.1;349.27822580913266_6.1;360.2127277262695_458.4;362.2516504306846_15.8;372.26247241848233_5.1;374.28199513097866_13.8;376.24022704321675_4.1;384.24089253744205_13.9;413.3163918962785_74.6;452.3893122181759_71.1;463.3345133571766_5.3;477.3497805720298_8.6;480.421226…	157.10852784382735:C8H16NO2;292.1839755054919:C13H23NO6;303.2058178193894:C15H27NO5;304.208503713326:C15H27NO5;342.2290786389189:C18H33NO5;344.234263126911:C18H33NO5;349.27822580913266:C22H38O3;360.2127277262695:C17H29NO7;362.2516504306846:C22H36O4;372.26247241848233:C20H37NO5;374.28199513097866:C20H37NO5;376.24022704321675:C18H31NO7;384.24089253744205:C20H35NO6;413.3163918962785:C24H44O5;452.389…	C44H81NO7	758.5998	[M+Na]+	735.61	46	30	30	1-Octadecanoyl-2-(9Z,1Z-octadecadienoyl)-3-O-[(N,N,N-trimethyl) homoserine]-glycerol
JSJQJWOVNQSKAA	AKMCNLDWSA	JSJQJWOVNQSKAA-AKMCNLDWSA-N	1	735.6013	1	352.5752235	896.0;896.0;808.0;448.0;348.0;908.0;348.0;696.0;853.0;796.0;896.0;808.0;796.0;796.0;808.0;796.0;808.0;708.0;753.0;796.0;696.0;896.0;853.0;896.0;708.0;1103.0;348.0;908.0;360.0;448.0	246	157.10852784382735_2.6;292.1839755054919_8.5;303.2058178193894_23.8;304.208503713326_7.2;342.2290786389189_14.7;344.234263126911_208.1;349.27822580913266_6.1;360.2127277262695_458.4;362.2516504306846_15.8;372.26247241848233_5.1;374.28199513097866_13.8;376.24022704321675_4.1;384.24089253744205_13.9;413.3163918962785_74.6;452.3893122181759_71.1;463.3345133571766_5.3;477.3497805720298_8.6;480.421226…	157.10852784382735:C8H16NO2;292.1839755054919:C13H23NO6;303.2058178193894:C15H27NO5;304.208503713326:C15H27NO5;342.2290786389189:C18H33NO5;344.234263126911:C18H33NO5;349.27822580913266:C22H38O3;360.2127277262695:C17H29NO7;362.2516504306846:C22H36O4;372.26247241848233:C20H37NO5;374.28199513097866:C20H37NO5;376.24022704321675:C18H31NO7;384.24089253744205:C20H35NO6;413.3163918962785:C24H44O5;452.389…	C44H81NO7	758.5998	[M+Na]+	735.61	46	30	30	1-Octadecanoyl-2-(9Z,1Z-octadecadienoyl)-3-O-[(N,N,N-trimethyl) homoserine]-glycerol
TVCKHWPNRMOVCP	IKUYWAENSA	TVCKHWPNRMOVCP-IKUYWAENSA-N	31	739.5152	1	247.0429483	360.0;783.0;1256.0;712.0;683.0;795.0;695.0;708.0;708.0;783.0;1092.0;1256.0;683.0;896.0	90	335.248555231713_2.0;353.25983867804285_17.4;363.24153741957974_0.5;375.24249867850074_1.1;393.2533189856309_1.1;406.26951443660545_1.6;407.2336491977434_0.9;459.26716033996246_1.6;545.3793331166178_2.2;573.4522293802326_453.5;599.5012489823237_472.0;611.4314821827156_178.3;627.4106764044774_7.4;669.4714328953203_1.7	335.248555231713:C21H32O3;353.25983867804285:C21H38O4;363.24153741957974:C22H34O4;375.24249867850074:C23H36O4;393.2533189856309:C23H36O5;406.26951443660545:C20H40NO5P;407.2336491977434:C19H38NO6P;459.26716033996246:C23H43NO6P;545.3793331166178:C29H54NO6P;573.4522293802326:C36H60O5;599.5012489823237:C39H67O4;611.4314821827156:C34H60NO6P;627.4106764044774:C34H60NO7P;669.4714328953203:C37H65NO7P	C41H74NO8P	762.5154	[M+Na]+	739.525	54	14	14	PE(P-16:0/20:4(5Z,8Z,11Z,13E)(15OH[S]))
QLXOJXUXNJLYFV	MURDYDGNSA	QLXOJXUXNJLYFV-MURDYDGNSA-N	17	739.5152	0.852620805	210.6339575	360.0;696.0;653.0;696.0;796.0;796.0;683.0;683.0;796.0;360.0;883.0;683.0;695.0	90	282.04081494008346_0.6;335.248555231713_2.0;353.25983867804285_17.4;363.24153741957974_0.5;375.24249867850074_1.1;393.2533189856309_1.1;406.26951443660545_1.6;407.2336491977434_0.9;459.26716033996246_1.6;573.4522293802326_453.5;599.5012489823237_472.0;627.4106764044774_7.4;669.4714328953203_1.7	282.04081494008346:C8H14NO8P;335.248555231713:C21H34O3;353.25983867804285:C21H36O4;363.24153741957974:C22H34O4;375.24249867850074:C23H36O4;393.2533189856309:C23H36O5;406.26951443660545:C24H38O5;407.2336491977434:C19H36NO6P;459.26716033996246:C23H41NO6P;573.4522293802326:C36H60O5;599.5012489823237:C39H67O4;627.4106764044774:C34H60O8P;669.4714328953203:C37H65NO7P	C41H74NO8P	762.5154	[M+Na]+	739.525	54	13	13	PE(18:3(9Z,12Z,15Z)/18:1(9Z))
AYZAKYXVCRFKJG	OZFAJUOSSA	AYZAKYXVCRFKJG-OZFAJUOSSA-N	16	739.5152	0.852620805	210.6339575	360.0;696.0;653.0;696.0;796.0;796.0;683.0;683.0;796.0;360.0;883.0;683.0;695.0	90	282.04081494008346_0.6;335.248555231713_2.0;353.25983867804285_17.4;363.24153741957974_0.5;375.24249867850074_1.1;393.2533189856309_1.1;406.26951443660545_1.6;407.2336491977434_0.9;459.26716033996246_1.6;573.4522293802326_453.5;599.5012489823237_472.0;627.4106764044774_7.4;669.4714328953203_1.7	282.04081494008346:C8H14NO8P;335.248555231713:C21H34O3;353.25983867804285:C21H36O4;363.24153741957974:C22H34O4;375.24249867850074:C23H36O4;393.2533189856309:C23H36O5;406.26951443660545:C24H38O5;407.2336491977434:C19H36NO6P;459.26716033996246:C23H41NO6P;573.4522293802326:C36H60O5;599.5012489823237:C39H67O4;627.4106764044774:C34H60O8P;669.4714328953203:C37H65NO7P	C41H74NO8P	762.5154	[M+Na]+	739.525	54	13	13	PE(18:3(9Z,12Z,15Z)/18:1(11Z))
PCBVVHMKRNVSDR	XEKZTXPJSA	PCBVVHMKRNVSDR-XEKZTXPJSA-N	13	739.5152	0.85259416	210.6273749	360.0;696.0;653.0;696.0;796.0;796.0;683.0;683.0;808.0;360.0;883.0;683.0;695.0	90	282.04081494008346_0.6;335.248555231713_2.0;353.25983867804285_17.4;363.24153741957974_0.5;375.24249867850074_1.1;393.2533189856309_1.1;406.26951443660545_1.6;407.2336491977434_0.9;459.26716033996246_1.6;573.4522293802326_453.5;599.5012489823237_472.0;627.4106764044774_7.4;669.4714328953203_1.7	282.04081494008346:C8H14NO8P;335.248555231713:C21H34O3;353.25983867804285:C21H36O4;363.24153741957974:C22H34O4;375.24249867850074:C23H36O4;393.2533189856309:C23H36O5;406.26951443660545:C24H38O5;407.2336491977434:C19H36NO6P;459.26716033996246:C23H41NO6P;573.4522293802326:C36H60O5;599.5012489823237:C39H67O4;627.4106764044774:C34H60O8P;669.4714328953203:C37H65NO7P	C41H74NO8P	762.5154	[M+Na]+	739.525	54	13	13	PE(18:1(9Z)/18:3(9Z,12Z,15Z))
DYPPICYABYUFLB	JETZYGMFSA	DYPPICYABYUFLB-JETZYGMFSA-N	11	739.5152	0.85259416	210.6273749	360.0;696.0;653.0;696.0;796.0;796.0;683.0;683.0;808.0;360.0;883.0;683.0;695.0	90	282.04081494008346_0.6;335.248555231713_2.0;353.25983867804285_17.4;363.24153741957974_0.5;375.24249867850074_1.1;393.2533189856309_1.1;406.26951443660545_1.6;407.2336491977434_0.9;459.26716033996246_1.6;573.4522293802326_453.5;599.5012489823237_472.0;627.4106764044774_7.4;669.4714328953203_1.7	282.04081494008346:C8H14NO8P;335.248555231713:C21H34O3;353.25983867804285:C21H36O4;363.24153741957974:C22H34O4;375.24249867850074:C23H36O4;393.2533189856309:C23H36O5;406.26951443660545:C24H38O5;407.2336491977434:C19H36NO6P;459.26716033996246:C23H41NO6P;573.4522293802326:C36H60O5;599.5012489823237:C39H67O4;627.4106764044774:C34H60O8P;669.4714328953203:C37H65NO7P	C41H74NO8P	762.5154	[M+Na]+	739.525	54	13	13	PE(18:1(11Z)/18:3(9Z,12Z,15Z))
MOFSRTWFULYXNI	XGDYEINXSA	MOFSRTWFULYXNI-XGDYEINXSA-N	30	739.5152	0.852346176	210.5661122	360.0;783.0;753.0;683.0;795.0;695.0;708.0;708.0;783.0;1092.0;1256.0;683.0;896.0	90	335.248555231713_2.0;353.25983867804285_17.4;363.24153741957974_0.5;375.24249867850074_1.1;393.2533189856309_1.1;406.26951443660545_1.6;407.2336491977434_0.9;459.26716033996246_1.6;545.3793331166178_2.2;573.4522293802326_453.5;599.5012489823237_472.0;627.4106764044774_7.4;669.4714328953203_1.7	335.248555231713:C21H32O3;353.25983867804285:C21H38O4;363.24153741957974:C22H34O4;375.24249867850074:C23H36O4;393.2533189856309:C23H36O5;406.26951443660545:C20H40NO5P;407.2336491977434:C19H38NO6P;459.26716033996246:C23H43NO6P;545.3793331166178:C29H54NO6P;573.4522293802326:C36H60O5;599.5012489823237:C39H67O4;627.4106764044774:C34H58O8P;669.4714328953203:C37H65NO7P	C41H74NO8P	762.5154	[M+Na]+	739.525	54	13	13	PE(P-16:0/20:4(5Z,8Z,10E,14Z)(12OH[S]))
NKVWDIUBFNZDSM	CIPMSCSPSA	NKVWDIUBFNZDSM-CIPMSCSPSA-N	15	739.5152	0.849295432	209.8124474	360.0;696.0;753.0;696.0;796.0;796.0;683.0;683.0;796.0;360.0;1092.0;683.0;695.0	90	282.04081494008346_0.6;335.248555231713_2.0;353.25983867804285_17.4;363.24153741957974_0.5;375.24249867850074_1.1;393.2533189856309_1.1;406.26951443660545_1.6;407.2336491977434_0.9;459.26716033996246_1.6;573.4522293802326_453.5;599.5012489823237_472.0;627.4106764044774_7.4;669.4714328953203_1.7	282.04081494008346:C8H14NO8P;335.248555231713:C21H34O3;353.25983867804285:C21H36O4;363.24153741957974:C22H34O4;375.24249867850074:C23H36O4;393.2533189856309:C23H36O5;406.26951443660545:C24H38O5;407.2336491977434:C19H36NO6P;459.26716033996246:C23H41NO6P;573.4522293802326:C36H60O5;599.5012489823237:C39H67O4;627.4106764044774:C34H58O8P;669.4714328953203:C37H65NO7P	C41H74NO8P	762.5154	[M+Na]+	739.525	54	13	13	PE(18:3(6Z,9Z,12Z)/18:1(9Z))
QSKMJKJFYUTBEY	XFOXMTFSSA	QSKMJKJFYUTBEY-XFOXMTFSSA-N	14	739.5152	0.849295432	209.8124474	360.0;696.0;753.0;696.0;796.0;796.0;683.0;683.0;796.0;360.0;1092.0;683.0;695.0	90	282.04081494008346_0.6;335.248555231713_2.0;353.25983867804285_17.4;363.24153741957974_0.5;375.24249867850074_1.1;393.2533189856309_1.1;406.26951443660545_1.6;407.2336491977434_0.9;459.26716033996246_1.6;573.4522293802326_453.5;599.5012489823237_472.0;627.4106764044774_7.4;669.4714328953203_1.7	282.04081494008346:C8H14NO8P;335.248555231713:C21H34O3;353.25983867804285:C21H36O4;363.24153741957974:C22H34O4;375.24249867850074:C23H36O4;393.2533189856309:C23H36O5;406.26951443660545:C24H38O5;407.2336491977434:C19H36NO6P;459.26716033996246:C23H41NO6P;573.4522293802326:C36H60O5;599.5012489823237:C39H67O4;627.4106764044774:C34H58O8P;669.4714328953203:C37H65NO7P	C41H74NO8P	762.5154	[M+Na]+	739.525	54	13	13	PE(18:3(6Z,9Z,12Z)/18:1(11Z))
NUDNBLVZKRNECC	CFOAUEIOSA	NUDNBLVZKRNECC-CFOAUEIOSA-N	12	739.5152	0.849268786	209.8058647	360.0;696.0;753.0;696.0;796.0;796.0;683.0;683.0;808.0;360.0;1092.0;683.0;695.0	90	282.04081494008346_0.6;335.248555231713_2.0;353.25983867804285_17.4;363.24153741957974_0.5;375.24249867850074_1.1;393.2533189856309_1.1;406.26951443660545_1.6;407.2336491977434_0.9;459.26716033996246_1.6;573.4522293802326_453.5;599.5012489823237_472.0;627.4106764044774_7.4;669.4714328953203_1.7	282.04081494008346:C8H14NO8P;335.248555231713:C21H34O3;353.25983867804285:C21H36O4;363.24153741957974:C22H34O4;375.24249867850074:C23H36O4;393.2533189856309:C23H36O5;406.26951443660545:C24H38O5;407.2336491977434:C19H36NO6P;459.26716033996246:C23H41NO6P;573.4522293802326:C36H60O5;599.5012489823237:C39H67O4;627.4106764044774:C34H58O8P;669.4714328953203:C37H65NO7P	C41H74NO8P	762.5154	[M+Na]+	739.525	54	13	13	PE(18:1(9Z)/18:3(6Z,9Z,12Z))
UNJQGAOKMBBKFR	OTNQBGDLSA	UNJQGAOKMBBKFR-OTNQBGDLSA-N	10	739.5152	0.849268786	209.8058647	360.0;696.0;753.0;696.0;796.0;796.0;683.0;683.0;808.0;360.0;1092.0;683.0;695.0	90	282.04081494008346_0.6;335.248555231713_2.0;353.25983867804285_17.4;363.24153741957974_0.5;375.24249867850074_1.1;393.2533189856309_1.1;406.26951443660545_1.6;407.2336491977434_0.9;459.26716033996246_1.6;573.4522293802326_453.5;599.5012489823237_472.0;627.4106764044774_7.4;669.4714328953203_1.7	282.04081494008346:C8H14NO8P;335.248555231713:C21H34O3;353.25983867804285:C21H36O4;363.24153741957974:C22H34O4;375.24249867850074:C23H36O4;393.2533189856309:C23H36O5;406.26951443660545:C24H38O5;407.2336491977434:C19H36NO6P;459.26716033996246:C23H41NO6P;573.4522293802326:C36H60O5;599.5012489823237:C39H67O4;627.4106764044774:C34H58O8P;669.4714328953203:C37H65NO7P	C41H74NO8P	762.5154	[M+Na]+	739.525	54	13	13	PE(18:1(11Z)/18:3(6Z,9Z,12Z))
PAACCHRPIRMOCE	PEDPXMNESA	PAACCHRPIRMOCE-PEDPXMNESA-N	18	739.5152	0.847031892	209.2532558	360.0;796.0;653.0;896.0;696.0;796.0;883.0;783.0;696.0;895.0;883.0;683.0;895.0	90	282.04081494008346_0.6;335.248555231713_2.0;353.25983867804285_17.4;363.24153741957974_0.5;375.24249867850074_1.1;393.2533189856309_1.1;406.26951443660545_1.6;407.2336491977434_0.9;459.26716033996246_1.6;573.4522293802326_453.5;599.5012489823237_472.0;627.4106764044774_7.4;669.4714328953203_1.7	282.04081494008346:C8H14NO8P;335.248555231713:C21H32O3;353.25983867804285:C21H38O4;363.24153741957974:C22H32O4;375.24249867850074:C23H34O4;393.2533189856309:C23H34O5;406.26951443660545:C24H36O5;407.2336491977434:C19H38NO6P;459.26716033996246:C23H44NO6P;573.4522293802326:C36H60O5;599.5012489823237:C39H67O4;627.4106764044774:C34H60O8P;669.4714328953203:C37H65NO7P	C41H74NO8P	762.5154	[M+Na]+	739.525	54	13	13	PE(18:4(6Z,9Z,12Z,15Z)/18:0)
KZLUVTCXBFEIFJ	QLXZSTJSSA	KZLUVTCXBFEIFJ-QLXZSTJSSA-N	9	739.5152	0.846407327	209.0989615	360.0;796.0;653.0;896.0;696.0;796.0;883.0;783.0;708.0;1104.0;883.0;683.0;895.0	90	282.04081494008346_0.6;335.248555231713_2.0;353.25983867804285_17.4;363.24153741957974_0.5;375.24249867850074_1.1;393.2533189856309_1.1;406.26951443660545_1.6;407.2336491977434_0.9;459.26716033996246_1.6;573.4522293802326_453.5;599.5012489823237_472.0;627.4106764044774_7.4;669.4714328953203_1.7	282.04081494008346:C8H14NO8P;335.248555231713:C21H32O3;353.25983867804285:C21H38O4;363.24153741957974:C22H32O4;375.24249867850074:C23H34O4;393.2533189856309:C23H34O5;406.26951443660545:C24H36O5;407.2336491977434:C19H38NO6P;459.26716033996246:C23H39NO6P;573.4522293802326:C36H60O5;599.5012489823237:C39H67O4;627.4106764044774:C34H60O8P;669.4714328953203:C37H65NO7P	C41H74NO8P	762.5154	[M+Na]+	739.525	54	13	13	PE(18:0/18:4(6Z,9Z,12Z,15Z))
UJUOJVKUPIFXHE	HTYFZYRCSA	UJUOJVKUPIFXHE-HTYFZYRCSA-N	32	739.5152	0.843446297	208.3674599	695.0;360.0;708.0;783.0;708.0;753.0;783.0;683.0;1092.0;683.0;795.0;896.0	90	335.248555231713_2.0;353.25983867804285_17.4;363.24153741957974_0.5;375.24249867850074_1.1;393.2533189856309_1.1;406.26951443660545_1.6;407.2336491977434_0.9;459.26716033996246_1.6;573.4522293802326_453.5;599.5012489823237_472.0;627.4106764044774_7.4;669.4714328953203_1.7	335.248555231713:C21H32O3;353.25983867804285:C21H38O4;363.24153741957974:C22H34O4;375.24249867850074:C23H36O4;393.2533189856309:C23H36O5;406.26951443660545:C20H40NO5P;407.2336491977434:C19H38NO6P;459.26716033996246:C23H43NO6P;573.4522293802326:C36H60O5;599.5012489823237:C39H67O4;627.4106764044774:C34H58O8P;669.4714328953203:C37H65NO7P	C41H74NO8P	762.5154	[M+Na]+	739.525	54	12	12	PE(P-16:0/20:4(6E,8Z,11Z,14Z)(5OH[S]))
SSCDRSKJTAQNNB	MAZCIEHSSA	SSCDRSKJTAQNNB-MAZCIEHSSA-N	1	739.5152	0.839433208	207.3760547	796.0;783.0;360.0;883.0;695.0;753.0;460.0;796.0;1092.0;683.0;795.0	90	282.04081494008346_0.6;335.248555231713_2.0;353.25983867804285_17.4;363.24153741957974_0.5;393.2533189856309_1.1;406.26951443660545_1.6;459.26716033996246_1.6;573.4522293802326_453.5;599.5012489823237_472.0;627.4106764044774_7.4;669.4714328953203_1.7	282.04081494008346:C8H14NO8P;335.248555231713:C21H36O3;353.25983867804285:C21H36O4;363.24153741957974:C22H36O4;393.2533189856309:C23H38O5;406.26951443660545:C24H40O5;459.26716033996246:C23H43NO6P;573.4522293802326:C36H60O5;599.5012489823237:C39H67O4;627.4106764044774:C34H58O8P;669.4714328953203:C37H65NO7P	C41H74NO8P	762.5154	[M+Na]+	739.525	54	11	11	PE(18:2(9Z,12Z)/18:2(9Z,12Z))[U]
UCFUYIHIAGCQOA	XHFJISOBSA	UCFUYIHIAGCQOA-XHFJISOBSA-N	3	739.5152	0.836909757	206.7526539	796.0;783.0;360.0;883.0;695.0;908.0;460.0;796.0;1092.0;683.0;795.0	90	282.04081494008346_0.6;335.248555231713_2.0;353.25983867804285_17.4;363.24153741957974_0.5;393.2533189856309_1.1;406.26951443660545_1.6;459.26716033996246_1.6;573.4522293802326_453.5;599.5012489823237_472.0;627.4106764044774_7.4;669.4714328953203_1.7	282.04081494008346:C8H14NO8P;335.248555231713:C21H36O3;353.25983867804285:C21H36O4;363.24153741957974:C22H36O4;393.2533189856309:C23H38O5;406.26951443660545:C24H40O5;459.26716033996246:C23H43NO6P;573.4522293802326:C36H60O5;599.5012489823237:C39H67O4;627.4106764044774:C34H57O8P;669.4714328953203:C37H65NO7P	C41H74NO8P	762.5154	[M+Na]+	739.525	54	11	11	PE(18:2(6Z,9Z)/18:2(6Z,9Z))
ONEYROPFKYWNFZ	OMNDJFQZSA	ONEYROPFKYWNFZ-OMNDJFQZSA-N	20	739.5152	0.835066323	206.2972464	796.0;360.0;696.0;683.0;796.0;753.0;808.0;1092.0;683.0;796.0	90	282.04081494008346_0.6;353.25983867804285_17.4;375.24249867850074_1.1;406.26951443660545_1.6;407.2336491977434_0.9;459.26716033996246_1.6;573.4522293802326_453.5;599.5012489823237_472.0;627.4106764044774_7.4;669.4714328953203_1.7	282.04081494008346:C8H14NO8P;353.25983867804285:C21H36O4;375.24249867850074:C23H36O4;406.26951443660545:C24H38O5;407.2336491977434:C19H36NO6P;459.26716033996246:C23H40NO6P;573.4522293802326:C36H60O5;599.5012489823237:C39H67O4;627.4106764044774:C34H58O8P;669.4714328953203:C37H65NO7P	C41H74NO8P	762.5154	[M+Na]+	739.525	54	10	10	PE(20:3(8Z,11Z,14Z)/16:1(9Z))
ACCKUVIGBCFDJR	CLYKEFTGSA	ACCKUVIGBCFDJR-CLYKEFTGSA-N	8	739.5152	0.832562907	205.6787953	796.0;360.0;696.0;683.0;808.0;908.0;796.0;1092.0;683.0;796.0	90	282.04081494008346_0.6;353.25983867804285_17.4;375.24249867850074_1.1;406.26951443660545_1.6;407.2336491977434_0.9;459.26716033996246_1.6;573.4522293802326_453.5;599.5012489823237_472.0;627.4106764044774_7.4;669.4714328953203_1.7	282.04081494008346:C8H14NO8P;353.25983867804285:C21H36O4;375.24249867850074:C23H36O4;406.26951443660545:C24H38O5;407.2336491977434:C19H36NO6P;459.26716033996246:C23H40NO6P;573.4522293802326:C36H60O5;599.5012489823237:C39H67O4;627.4106764044774:C34H57O8P;669.4714328953203:C37H65NO7P	C41H74NO8P	762.5154	[M+Na]+	739.525	54	10	10	PE(16:1(9Z)/20:3(5Z,8Z,11Z))
YAFUPYGISQQWLZ	DKZKCWOTSA	YAFUPYGISQQWLZ-DKZKCWOTSA-N	19	739.5152	0.832542872	205.6738456	796.0;360.0;696.0;683.0;796.0;908.0;808.0;1092.0;683.0;796.0	90	282.04081494008346_0.6;353.25983867804285_17.4;375.24249867850074_1.1;406.26951443660545_1.6;407.2336491977434_0.9;459.26716033996246_1.6;573.4522293802326_453.5;599.5012489823237_472.0;627.4106764044774_7.4;669.4714328953203_1.7	282.04081494008346:C8H14NO8P;353.25983867804285:C21H36O4;375.24249867850074:C23H36O4;406.26951443660545:C24H38O5;407.2336491977434:C19H36NO6P;459.26716033996246:C23H40NO6P;573.4522293802326:C36H60O5;599.5012489823237:C39H67O4;627.4106764044774:C34H57O8P;669.4714328953203:C37H65NO7P	C41H74NO8P	762.5154	[M+Na]+	739.525	54	10	10	PE(20:3(5Z,8Z,11Z)/16:1(9Z))
HDJMKNNLHVVJES	JAXHXWBXSA	HDJMKNNLHVVJES-JAXHXWBXSA-N	22	739.5152	0.830814972	205.2469802	796.0;360.0;796.0;783.0;696.0;653.0;883.0;683.0;696.0	90	282.04081494008346_0.6;353.25983867804285_17.4;375.24249867850074_1.1;406.26951443660545_1.6;407.2336491977434_0.9;573.4522293802326_453.5;599.5012489823237_472.0;627.4106764044774_7.4;669.4714328953203_1.7	282.04081494008346:C8H14NO8P;353.25983867804285:C21H38O4;375.24249867850074:C23H34O4;406.26951443660545:C20H39NO5P;407.2336491977434:C19H38NO6P;573.4522293802326:C36H60O5;599.5012489823237:C39H67O4;627.4106764044774:C34H60O8P;669.4714328953203:C37H65NO7P	C41H74NO8P	762.5154	[M+Na]+	739.525	54	9	9	PE(20:4(8Z,11Z,14Z,17Z)/16:0)
NQIMLWFRWGTTOZ	JAXHXWBXSA	NQIMLWFRWGTTOZ-JAXHXWBXSA-N	7	739.5152	0.830782564	205.238974	796.0;360.0;796.0;783.0;708.0;653.0;883.0;683.0;696.0	90	282.04081494008346_0.6;353.25983867804285_17.4;375.24249867850074_1.1;406.26951443660545_1.6;407.2336491977434_0.9;573.4522293802326_453.5;599.5012489823237_472.0;627.4106764044774_7.4;669.4714328953203_1.7	282.04081494008346:C8H14NO8P;353.25983867804285:C21H38O4;375.24249867850074:C23H34O4;406.26951443660545:C24H36O5;407.2336491977434:C19H38NO6P;573.4522293802326:C36H60O5;599.5012489823237:C39H67O4;627.4106764044774:C34H60O8P;669.4714328953203:C37H65NO7P	C41H74NO8P	762.5154	[M+Na]+	739.525	54	9	9	PE(16:0/20:4(8Z,11Z,14Z,17Z))
DUQDVNACTOXOJA	MLBMBLOZSA	DUQDVNACTOXOJA-MLBMBLOZSA-N	21	739.5152	0.827489598	204.42547	796.0;360.0;796.0;783.0;696.0;753.0;1092.0;683.0;696.0	90	282.04081494008346_0.6;353.25983867804285_17.4;375.24249867850074_1.1;406.26951443660545_1.6;407.2336491977434_0.9;573.4522293802326_453.5;599.5012489823237_472.0;627.4106764044774_7.4;669.4714328953203_1.7	282.04081494008346:C8H14NO8P;353.25983867804285:C21H38O4;375.24249867850074:C23H34O4;406.26951443660545:C20H39NO5P;407.2336491977434:C19H38NO6P;573.4522293802326:C36H60O5;599.5012489823237:C39H67O4;627.4106764044774:C34H58O8P;669.4714328953203:C37H65NO7P	C41H74NO8P	762.5154	[M+Na]+	739.525	54	9	9	PE(20:4(5Z,8Z,11Z,14Z)/16:0)
DRIVXEVMDWCWLI	BMPTZMRASA	DRIVXEVMDWCWLI-BMPTZMRASA-N	2	739.5152	0.82745719	204.4174638	796.0;360.0;796.0;783.0;708.0;753.0;1092.0;683.0;696.0	90	282.04081494008346_0.6;353.25983867804285_17.4;375.24249867850074_1.1;406.26951443660545_1.6;407.2336491977434_0.9;573.4522293802326_453.5;599.5012489823237_472.0;627.4106764044774_7.4;669.4714328953203_1.7	282.04081494008346:C8H14NO8P;353.25983867804285:C21H38O4;375.24249867850074:C23H34O4;406.26951443660545:C24H36O5;407.2336491977434:C19H38NO6P;573.4522293802326:C36H60O5;599.5012489823237:C39H67O4;627.4106764044774:C34H58O8P;669.4714328953203:C37H65NO7P	C41H74NO8P	762.5154	[M+Na]+	739.525	54	9	9	PE(16:0/20:4(5Z,8Z,11Z,14Z))
NUMLYCXHYWPWFK	XZPUNJMMSA	NUMLYCXHYWPWFK-XZPUNJMMSA-N	23	739.5152	0.822879387	203.2865498	796.0;895.0;360.0;796.0;460.0;753.0;1092.0;683.0	90	282.04081494008346_0.6;353.25983867804285_17.4;393.2533189856309_1.1;407.2336491977434_0.9;573.4522293802326_453.5;599.5012489823237_472.0;627.4106764044774_7.4;669.4714328953203_1.7	282.04081494008346:C8H14NO8P;353.25983867804285:C21H38O4;393.2533189856309:C19H37NO5P;407.2336491977434:C19H39NO6P;573.4522293802326:C36H60O5;599.5012489823237:C39H67O4;627.4106764044774:C34H58O8P;669.4714328953203:C37H65NO7P	C41H74NO8P	762.5154	[M+Na]+	739.525	54	8	8	PE(22:4(7Z,10Z,13Z,16Z)/14:0)
KUPNWZACJRZMJD	XZPUNJMMSA	KUPNWZACJRZMJD-XZPUNJMMSA-N	6	739.5152	0.822879387	203.2865498	796.0;895.0;360.0;796.0;460.0;753.0;1092.0;683.0	90	282.04081494008346_0.6;353.25983867804285_17.4;393.2533189856309_1.1;407.2336491977434_0.9;573.4522293802326_453.5;599.5012489823237_472.0;627.4106764044774_7.4;669.4714328953203_1.7	282.04081494008346:C8H14NO8P;353.25983867804285:C21H38O4;393.2533189856309:C19H37NO5P;407.2336491977434:C19H39NO6P;573.4522293802326:C36H60O5;599.5012489823237:C39H67O4;627.4106764044774:C34H58O8P;669.4714328953203:C37H65NO7P	C41H74NO8P	762.5154	[M+Na]+	739.525	54	8	8	PE(14:0/22:4(7Z,10Z,13Z,16Z))
OJUFULGONBEBHS	BTILKBFRSA	OJUFULGONBEBHS-BTILKBFRSA-N	26	739.5152	0.516417664	127.5773422	683.0;696.0;683.0;808.0;683.0;796.0;696.0;683.0;335.0;796.0;695.0	90	335.248555231713_2.0;353.25983867804285_17.4;363.24153741957974_0.5;375.24249867850074_1.1;393.2533189856309_1.1;406.26951443660545_1.6;407.2336491977434_0.9;459.26716033996246_1.6;573.4522293802326_453.5;627.4106764044774_7.4;669.4714328953203_1.7	335.248555231713:C21H34O3;353.25983867804285:C21H36O4;363.24153741957974:C22H34O4;375.24249867850074:C23H36O4;393.2533189856309:C23H36O5;406.26951443660545:C24H38O5;407.2336491977434:C19H36NO6P;459.26716033996246:C23H40NO6P;573.4522293802326:C36H61O5;627.4106764044774:C34H61NO7P;669.4714328953203:C37H67NO7P	C41H74NO8P	762.5154	[M+Na]+	739.525	54	11	11	PC(15:1(9Z)/18:3(9Z,12Z,15Z))
VHBKBRKCCYKILY	BTILKBFRSA	VHBKBRKCCYKILY-BTILKBFRSA-N	28	739.5152	0.515847373	127.436456	683.0;696.0;683.0;796.0;683.0;972.0;696.0;683.0;335.0;796.0;695.0	90	335.248555231713_2.0;353.25983867804285_17.4;363.24153741957974_0.5;375.24249867850074_1.1;393.2533189856309_1.1;406.26951443660545_1.6;407.2336491977434_0.9;459.26716033996246_1.6;573.4522293802326_453.5;627.4106764044774_7.4;669.4714328953203_1.7	335.248555231713:C21H34O3;353.25983867804285:C21H36O4;363.24153741957974:C22H34O4;375.24249867850074:C23H36O4;393.2533189856309:C23H36O5;406.26951443660545:C24H38O5;407.2336491977434:C19H36NO6P;459.26716033996246:C23H41NO6P;573.4522293802326:C36H61O5;627.4106764044774:C34H61NO7P;669.4714328953203:C37H67NO7P	C41H74NO8P	762.5154	[M+Na]+	739.525	54	11	11	PC(18:3(9Z,12Z,15Z)/15:1(9Z))
SPANCROMTOGXNG	BJFZXDKTSA	SPANCROMTOGXNG-BJFZXDKTSA-N	25	739.5152	0.514730006	127.1604183	683.0;696.0;683.0;808.0;683.0;796.0;696.0;883.0;335.0;796.0;695.0	90	335.248555231713_2.0;353.25983867804285_17.4;363.24153741957974_0.5;375.24249867850074_1.1;393.2533189856309_1.1;406.26951443660545_1.6;407.2336491977434_0.9;459.26716033996246_1.6;573.4522293802326_453.5;627.4106764044774_7.4;669.4714328953203_1.7	335.248555231713:C21H34O3;353.25983867804285:C21H36O4;363.24153741957974:C22H34O4;375.24249867850074:C23H36O4;393.2533189856309:C23H36O5;406.26951443660545:C24H38O5;407.2336491977434:C19H36NO6P;459.26716033996246:C23H40NO6P;573.4522293802326:C36H61O5;627.4106764044774:C34H61NO7P;669.4714328953203:C37H65NO7P	C41H74NO8P	762.5154	[M+Na]+	739.525	54	11	11	PC(15:1(9Z)/18:3(6Z,9Z,12Z))
FXRVCZMQPWSNSP	VUBWCHMLSA	FXRVCZMQPWSNSP-VUBWCHMLSA-N	27	739.5152	0.514709971	127.1554687	683.0;696.0;683.0;796.0;683.0;808.0;696.0;883.0;335.0;796.0;695.0	90	335.248555231713_2.0;353.25983867804285_17.4;363.24153741957974_0.5;375.24249867850074_1.1;393.2533189856309_1.1;406.26951443660545_1.6;407.2336491977434_0.9;459.26716033996246_1.6;573.4522293802326_453.5;627.4106764044774_7.4;669.4714328953203_1.7	335.248555231713:C21H34O3;353.25983867804285:C21H36O4;363.24153741957974:C22H34O4;375.24249867850074:C23H36O4;393.2533189856309:C23H36O5;406.26951443660545:C24H38O5;407.2336491977434:C19H36NO6P;459.26716033996246:C23H40NO6P;573.4522293802326:C36H61O5;627.4106764044774:C34H61NO7P;669.4714328953203:C37H65NO7P	C41H74NO8P	762.5154	[M+Na]+	739.525	54	11	11	PC(18:3(6Z,9Z,12Z)/15:1(9Z))
GEVCEBBGQDFGAB	IKUXXGDPSA	GEVCEBBGQDFGAB-IKUXXGDPSA-N	5	739.5152	0.511709807	126.4142994	883.0;796.0;783.0;696.0;753.0;1172.0;896.0;683.0;335.0;696.0;895.0	90	335.248555231713_2.0;353.25983867804285_17.4;363.24153741957974_0.5;375.24249867850074_1.1;393.2533189856309_1.1;406.26951443660545_1.6;407.2336491977434_0.9;459.26716033996246_1.6;573.4522293802326_453.5;627.4106764044774_7.4;669.4714328953203_1.7	335.248555231713:C21H32O3;353.25983867804285:C21H38O4;363.24153741957974:C22H32O4;375.24249867850074:C23H34O4;393.2533189856309:C23H34O5;406.26951443660545:C24H36O5;407.2336491977434:C19H38NO6P;459.26716033996246:C23H39NO6P;573.4522293802326:C36H61O5;627.4106764044774:C34H58O8P;669.4714328953203:C37H67NO7P	C41H74NO8P	762.5154	[M+Na]+	739.525	54	11	11	PC(18:4(6Z,9Z,12Z,15Z)/15:0)
DPPYJZPUMHOJFQ	ODFSAEBUSA	DPPYJZPUMHOJFQ-ODFSAEBUSA-N	4	739.5152	0.511677399	126.4062932	883.0;796.0;783.0;708.0;753.0;1172.0;896.0;683.0;335.0;696.0;895.0	90	335.248555231713_2.0;353.25983867804285_17.4;363.24153741957974_0.5;375.24249867850074_1.1;393.2533189856309_1.1;406.26951443660545_1.6;407.2336491977434_0.9;459.26716033996246_1.6;573.4522293802326_453.5;627.4106764044774_7.4;669.4714328953203_1.7	335.248555231713:C21H32O3;353.25983867804285:C21H38O4;363.24153741957974:C22H32O4;375.24249867850074:C23H34O4;393.2533189856309:C23H34O5;406.26951443660545:C24H36O5;407.2336491977434:C19H38NO6P;459.26716033996246:C23H39NO6P;573.4522293802326:C36H61O5;627.4106764044774:C34H58O8P;669.4714328953203:C37H67NO7P	C41H74NO8P	762.5154	[M+Na]+	739.525	54	11	11	PC(15:0/18:4(6Z,9Z,12Z,15Z))
TYHOKDXUZDOSII	ZLHSIPJKSA	TYHOKDXUZDOSII-ZLHSIPJKSA-N	29	739.5152	0.497534539	122.9123994	696.0;683.0;653.0;683.0;883.0;335.0;696.0	90	353.25983867804285_17.4;375.24249867850074_1.1;406.26951443660545_1.6;407.2336491977434_0.9;573.4522293802326_453.5;627.4106764044774_7.4;669.4714328953203_1.7	353.25983867804285:C21H36O4;375.24249867850074:C23H34O4;406.26951443660545:C20H41NO5P;407.2336491977434:C19H38NO6P;573.4522293802326:C36H61O5;627.4106764044774:C34H61NO7P;669.4714328953203:C37H65NO7P	C41H74NO8P	762.5154	[M+Na]+	739.525	54	7	7	PC(20:4(5Z,8Z,11Z,14Z)/13:0)
YJBCBZVRGHSHHA	JYJZUTMTSA	YJBCBZVRGHSHHA-JYJZUTMTSA-N	24	739.5152	0.497023582	122.7861712	696.0;783.0;708.0;683.0;883.0;335.0;696.0	90	353.25983867804285_17.4;375.24249867850074_1.1;406.26951443660545_1.6;407.2336491977434_0.9;573.4522293802326_453.5;627.4106764044774_7.4;669.4714328953203_1.7	353.25983867804285:C21H36O4;375.24249867850074:C23H34O4;406.26951443660545:C24H36O5;407.2336491977434:C19H38NO6P;573.4522293802326:C36H61O5;627.4106764044774:C34H61NO7P;669.4714328953203:C37H65NO7P	C41H74NO8P	762.5154	[M+Na]+	739.525	54	7	7	PC(13:0/20:4(5Z,8Z,11Z,14Z))
VWIWKONAEPXHAY	RYKNKZFFSA	VWIWKONAEPXHAY-RYKNKZFFSA-N	9	757.5985	1	182.5852365	808.0;708.0;335.0;808.0;896.0;1160.0;783.0;883.0;908.0;683.0;783.0;448.0;683.0;908.0;683.0;853.0;783.0;783.0;696.0;696.0;808.0;683.0;795.0	74	341.19223584356894_1.3;356.17993810550877_2.5;362.16920587157887_2.8;363.17117341764236_1.6;370.192550594137_0.8;372.19629479113644_2.7;377.2389123511465_11.3;379.2727842339207_5.5;392.2146892975908_5.1;395.2134084845419_125.7;395.2682947871229_2.6;400.21130260460103_0.9;453.3276240714256_2.4;479.33076834563667_2.3;589.4477656464398_158.8;609.413682378774_3.2;612.4345659249092_95.6;615.4271131313…	341.19223584356894:C14H30NO6P;356.17993810550877:C14H28NO7P;362.16920587157887:C16H31NO6P;363.17117341764236:C16H32NO6P;370.192550594137:C19H32O5P;372.19629479113644:C19H32O5P;377.2389123511465:C18H38NO5P;379.2727842339207:C23H40O4;392.2146892975908:C18H34NO6P;395.2134084845419:C17H34NO7P;395.2682947871229:C19H40NO5P;400.21130260460103:C20H34O6P;453.3276240714256:C22H46NO6P;479.33076834563667:C24…	C43H84NO7P	780.5655	[M+Na]+	757.585	72	23	23	PC(O-18:0/17:2(9Z,12Z))
HCJXFOSKFCNDSA	OXKZCXPESA	HCJXFOSKFCNDSA-OXKZCXPESA-N	12	757.5985	0.994212528	181.5285296	808.0;335.0;908.0;1160.0;683.0;883.0;908.0;683.0;908.0;448.0;708.0;883.0;853.0;783.0;783.0;696.0;820.0;796.0;683.0;783.0;808.0	74	356.17993810550877_2.5;362.16920587157887_2.8;363.17117341764236_1.6;370.192550594137_0.8;377.2389123511465_11.3;379.2727842339207_5.5;392.2146892975908_5.1;393.21302694043777_10.4;395.2134084845419_125.7;400.21130260460103_0.9;404.20043041988697_1.0;479.33076834563667_2.3;589.4477656464398_158.8;609.413682378774_3.2;612.4345659249092_95.6;615.4271131313913_9.9;619.4930068861994_16.9;625.40818966…	356.17993810550877:C14H28NO7P;362.16920587157887:C16H31NO6P;363.17117341764236:C16H32NO6P;370.192550594137:C15H30NO7P;377.2389123511465:C18H36NO5P;379.2727842339207:C23H40O4;392.2146892975908:C18H34NO6P;393.21302694043777:C18H32O7P;395.2134084845419:C17H32NO7P;400.21130260460103:C20H34O6P;404.20043041988697:C19H34O7P;479.33076834563667:C24H48NO6P;589.4477656464398:C32H63NO6P;609.413682378774:C35H…	C43H84NO7P	780.5655	[M+Na]+	757.585	72	21	21	PC(P-20:0/15:1(9Z))
YECSIRALDAYFCD	VQICVYDYSA	YECSIRALDAYFCD-VQICVYDYSA-N	11	757.5985	0.973038674	177.6624964	808.0;335.0;908.0;1160.0;683.0;883.0;908.0;683.0;908.0;448.0;783.0;708.0;883.0;853.0;783.0;783.0;696.0;796.0;683.0	74	356.17993810550877_2.5;362.16920587157887_2.8;363.17117341764236_1.6;370.192550594137_0.8;372.19629479113644_2.7;377.2389123511465_11.3;379.2727842339207_5.5;392.2146892975908_5.1;395.2134084845419_125.7;479.33076834563667_2.3;589.4477656464398_158.8;609.413682378774_3.2;612.4345659249092_95.6;615.4271131313913_9.9;619.4930068861994_16.9;625.4081896669886_12.0;641.4848947591962_4.4;671.5261960609…	356.17993810550877:C14H28NO7P;362.16920587157887:C16H31NO6P;363.17117341764236:C16H32NO6P;370.192550594137:C15H30NO7P;372.19629479113644:C19H34O5P;377.2389123511465:C18H36NO5P;379.2727842339207:C23H40O4;392.2146892975908:C18H34NO6P;395.2134084845419:C17H32NO7P;479.33076834563667:C24H48NO6P;589.4477656464398:C32H63NO6P;609.413682378774:C35H64O6P;612.4345659249092:C35H64O6P;615.4271131313913:C33H63…	C43H84NO7P	780.5655	[M+Na]+	757.585	72	19	19	PC(P-18:0/17:1(9Z))
SXZDGVJEDJEWGM	OHNCOSGTSA	SXZDGVJEDJEWGM-OHNCOSGTSA-N	13	757.5985	0.970722326	177.2395654	1092.0;883.0;544.0;808.0;896.0;795.0;683.0;695.0;896.0;695.0;683.0;896.0;448.0;795.0;1256.0;853.0;695.0;795.0;683.0;696.0;696.0;720.0;883.0	74	341.19223584356894_1.3;356.17993810550877_2.5;361.26004939192035_12.6;362.26183966669157_3.9;363.17117341764236_1.6;363.2587909074447_1.6;370.192550594137_0.8;377.2389123511465_11.3;379.2727842339207_5.5;380.2741444513576_2.4;392.2146892975908_5.1;395.2134084845419_125.7;395.2682947871229_2.6;453.3276240714256_2.4;479.33076834563667_2.3;589.4477656464398_158.8;612.4345659249092_95.6;615.427113131…	341.19223584356894:C14H30NO6P;356.17993810550877:C14H28NO7P;361.26004939192035:C19H39O4P;362.26183966669157:C19H39O4P;363.17117341764236:C16H32NO6P;363.2587909074447:C19H39O4P;370.192550594137:C15H30NO7P;377.2389123511465:C19H39O5P;379.2727842339207:C19H39O5P;380.2741444513576:C19H39O5P;392.2146892975908:C18H34NO6P;395.2134084845419:C17H34NO7P;395.2682947871229:C19H39O6P;453.3276240714256:C22H45N…	C43H84NO7P	780.5655	[M+Na]+	757.585	72	23	23	PE(O-16:0/22:2(13Z,16Z))
CUOTVFFFIQQTPV	AJGWOXEWSA	CUOTVFFFIQQTPV-AJGWOXEWSA-N	10	757.5985	0.95862313	175.0304309	360.0;335.0;908.0;795.0;1160.0;683.0;895.0;883.0;908.0;683.0;908.0;448.0;708.0;853.0;1147.0;783.0;696.0;796.0;683.0;795.0	74	356.17993810550877_2.5;361.26004939192035_12.6;362.16920587157887_2.8;362.26183966669157_3.9;363.17117341764236_1.6;370.192550594137_0.8;377.2389123511465_11.3;379.2727842339207_5.5;392.2146892975908_5.1;395.2134084845419_125.7;445.32309103065387_7.3;479.33076834563667_2.3;589.4477656464398_158.8;609.413682378774_3.2;612.4345659249092_95.6;615.4271131313913_9.9;625.4081896669886_12.0;641.48489475…	356.17993810550877:C14H28NO7P;361.26004939192035:C19H36O4P;362.16920587157887:C16H31NO6P;362.26183966669157:C19H36O4P;363.17117341764236:C16H32NO6P;370.192550594137:C15H30NO7P;377.2389123511465:C18H36NO5P;379.2727842339207:C23H41O4;392.2146892975908:C18H34NO6P;395.2134084845419:C17H32NO7P;445.32309103065387:C24H49NO4P;479.33076834563667:C24H49NO6P;589.4477656464398:C32H63NO6P;609.413682378774:C35…	C43H84NO7P	780.5655	[M+Na]+	757.585	72	20	20	PC(P-16:0/19:1(9Z))
FUOWNRULQZKEKD	GVKPZOCESA	FUOWNRULQZKEKD-GVKPZOCESA-N	15	757.5985	0.939734148	171.5815818	808.0;708.0;544.0;808.0;896.0;808.0;683.0;708.0;683.0;896.0;448.0;908.0;1256.0;853.0;783.0;683.0;896.0;696.0;808.0;883.0;908.0	74	341.19223584356894_1.3;356.17993810550877_2.5;362.16920587157887_2.8;363.17117341764236_1.6;370.192550594137_0.8;377.2389123511465_11.3;379.2727842339207_5.5;392.2146892975908_5.1;395.2134084845419_125.7;395.2682947871229_2.6;400.21130260460103_0.9;453.3276240714256_2.4;479.33076834563667_2.3;589.4477656464398_158.8;612.4345659249092_95.6;615.4271131313913_9.9;619.4930068861994_16.9;625.408189666…	341.19223584356894:C14H30NO6P;356.17993810550877:C14H28NO7P;362.16920587157887:C16H30NO6P;363.17117341764236:C16H30NO6P;370.192550594137:C15H30NO7P;377.2389123511465:C18H38NO5P;379.2727842339207:C23H40O4;392.2146892975908:C18H32NO6P;395.2134084845419:C17H34NO7P;395.2682947871229:C19H40NO5P;400.21130260460103:C20H35O6P;453.3276240714256:C22H46NO6P;479.33076834563667:C24H50NO6P;589.4477656464398:C3…	C43H84NO7P	780.5655	[M+Na]+	757.585	72	21	21	PE(O-20:0/18:2(9Z,12Z))
RGGRDRLKCMHWDY	OHNCOSGTSA	RGGRDRLKCMHWDY-OHNCOSGTSA-N	14	757.5985	0.935476743	170.8042425	808.0;883.0;544.0;808.0;896.0;796.0;683.0;696.0;683.0;896.0;448.0;908.0;1256.0;853.0;795.0;683.0;708.0;696.0;808.0;883.0	74	341.19223584356894_1.3;356.17993810550877_2.5;362.16920587157887_2.8;363.17117341764236_1.6;370.192550594137_0.8;377.2389123511465_11.3;379.2727842339207_5.5;392.2146892975908_5.1;395.2134084845419_125.7;395.2682947871229_2.6;453.3276240714256_2.4;479.33076834563667_2.3;589.4477656464398_158.8;612.4345659249092_95.6;615.4271131313913_9.9;619.4930068861994_16.9;625.4081896669886_12.0;641.484894759…	341.19223584356894:C14H30NO6P;356.17993810550877:C14H28NO7P;362.16920587157887:C16H30NO6P;363.17117341764236:C16H30NO6P;370.192550594137:C15H30NO7P;377.2389123511465:C18H38NO5P;379.2727842339207:C23H40O4;392.2146892975908:C18H34NO6P;395.2134084845419:C17H34NO7P;395.2682947871229:C19H40NO5P;453.3276240714256:C22H46NO6P;479.33076834563667:C24H47NO6P;589.4477656464398:C32H63NO6P;612.4345659249092:C3…	C43H84NO7P	780.5655	[M+Na]+	757.585	72	20	20	PE(O-18:0/20:2(11Z,14Z))
QEDROTQEMCQUNE	PKNDOITQSA	QEDROTQEMCQUNE-PKNDOITQSA-N	7	757.5985	0.894384396	163.3013864	348.0;544.0;908.0;1172.0;883.0;896.0;683.0;908.0;448.0;808.0;1092.0;853.0;783.0;683.0;708.0;708.0;883.0	74	356.17993810550877_2.5;362.16920587157887_2.8;363.17117341764236_1.6;370.192550594137_0.8;377.2389123511465_11.3;379.2727842339207_5.5;392.2146892975908_5.1;395.2134084845419_125.7;479.33076834563667_2.3;589.4477656464398_158.8;612.4345659249092_95.6;615.4271131313913_9.9;619.4930068861994_16.9;625.4081896669886_12.0;641.4848947591962_4.4;671.526196060992_24.9;742.6282404234543_10.7	356.17993810550877:C14H28NO7P;362.16920587157887:C16H31NO6P;363.17117341764236:C16H32NO6P;370.192550594137:C15H30NO7P;377.2389123511465:C18H34NO5P;379.2727842339207:C23H40O4;392.2146892975908:C18H34NO6P;395.2134084845419:C17H34NO7P;479.33076834563667:C24H49NO6P;589.4477656464398:C33H63O6P;612.4345659249092:C35H65O6P;615.4271131313913:C33H63NO7P;619.4930068861994:C34H67NO6P;625.4081896669886:C35H6…	C43H84NO7P	780.5655	[M+Na]+	757.585	72	17	17	PE(P-18:1(11Z)/20:0)
UAPYZCDNFGJZSC	PKNDOITQSA	UAPYZCDNFGJZSC-PKNDOITQSA-N	1	757.5985	0.888911752	162.3021625	808.0;544.0;908.0;1172.0;883.0;908.0;683.0;908.0;448.0;796.0;1092.0;853.0;783.0;683.0;708.0;708.0;883.0	74	356.17993810550877_2.5;362.16920587157887_2.8;363.17117341764236_1.6;370.192550594137_0.8;377.2389123511465_11.3;379.2727842339207_5.5;392.2146892975908_5.1;395.2134084845419_125.7;479.33076834563667_2.3;589.4477656464398_158.8;612.4345659249092_95.6;615.4271131313913_9.9;619.4930068861994_16.9;625.4081896669886_12.0;641.4848947591962_4.4;671.526196060992_24.9;742.6282404234543_10.7	356.17993810550877:C14H28NO7P;362.16920587157887:C16H31NO6P;363.17117341764236:C16H32NO6P;370.192550594137:C15H30NO7P;377.2389123511465:C18H34NO5P;379.2727842339207:C23H40O4;392.2146892975908:C18H34NO6P;395.2134084845419:C17H34NO7P;479.33076834563667:C24H48NO6P;589.4477656464398:C33H63O6P;612.4345659249092:C35H65O6P;615.4271131313913:C33H63NO7P;619.4930068861994:C34H67NO6P;625.4081896669886:C35H6…	C43H84NO7P	780.5655	[M+Na]+	757.585	72	17	17	PE(20:0/P-18:1(11Z))
OSDKOUUHCQCQEG	LIFRIIQZSA	OSDKOUUHCQCQEG-LIFRIIQZSA-N	5	757.5985	0.878285773	160.3620155	1092.0;544.0;908.0;695.0;883.0;795.0;896.0;895.0;683.0;908.0;448.0;695.0;853.0;895.0;696.0;683.0;708.0;920.0;883.0;795.0	74	356.17993810550877_2.5;361.26004939192035_12.6;362.26183966669157_3.9;363.17117341764236_1.6;363.2587909074447_1.6;370.192550594137_0.8;377.2389123511465_11.3;379.2727842339207_5.5;392.2146892975908_5.1;395.2134084845419_125.7;395.2682947871229_2.6;401.2594786501021_1.2;479.33076834563667_2.3;589.4477656464398_158.8;612.4345659249092_95.6;615.4271131313913_9.9;625.4081896669886_12.0;641.484894759…	356.17993810550877:C14H28NO7P;361.26004939192035:C19H37O4P;362.26183966669157:C19H37O4P;363.17117341764236:C16H32NO6P;363.2587909074447:C19H37O4P;370.192550594137:C15H30NO7P;377.2389123511465:C19H37O5P;379.2727842339207:C19H37O5P;392.2146892975908:C18H34NO6P;395.2134084845419:C17H34NO7P;395.2682947871229:C19H37O6P;401.2594786501021:C21H41NO4P;479.33076834563667:C24H47NO6P;589.4477656464398:C32H61…	C43H84NO7P	780.5655	[M+Na]+	757.585	72	20	20	PE(P-16:0/22:1(13Z))
MVASPAIFCLTHSN	LIFRIIQZSA	MVASPAIFCLTHSN-LIFRIIQZSA-N	4	757.5985	0.877330903	160.1876705	1092.0;544.0;908.0;695.0;883.0;795.0;908.0;895.0;683.0;908.0;448.0;695.0;853.0;895.0;808.0;683.0;708.0;920.0;883.0;795.0	74	356.17993810550877_2.5;361.26004939192035_12.6;362.26183966669157_3.9;363.17117341764236_1.6;363.2587909074447_1.6;370.192550594137_0.8;377.2389123511465_11.3;379.2727842339207_5.5;392.2146892975908_5.1;395.2134084845419_125.7;395.2682947871229_2.6;401.2594786501021_1.2;479.33076834563667_2.3;589.4477656464398_158.8;612.4345659249092_95.6;615.4271131313913_9.9;625.4081896669886_12.0;641.484894759…	356.17993810550877:C14H28NO7P;361.26004939192035:C19H37O4P;362.26183966669157:C19H37O4P;363.17117341764236:C16H32NO6P;363.2587909074447:C19H37O4P;370.192550594137:C15H30NO7P;377.2389123511465:C19H37O5P;379.2727842339207:C19H37O5P;392.2146892975908:C18H36NO6P;395.2134084845419:C17H34NO7P;395.2682947871229:C19H37O6P;401.2594786501021:C21H41NO4P;479.33076834563667:C24H47NO6P;589.4477656464398:C32H61…	C43H84NO7P	780.5655	[M+Na]+	757.585	72	20	20	PE(22:1(13Z)/P-16:0)
WRBQEXBBOFVLFN	ZOULCCKRSA	WRBQEXBBOFVLFN-ZOULCCKRSA-N	16	757.5985	0.863231726	157.6133689	1092.0;544.0;908.0;695.0;796.0;1092.0;795.0;696.0;895.0;683.0;908.0;448.0;695.0;853.0;895.0;696.0;683.0;796.0;920.0;883.0;795.0	74	356.17993810550877_2.5;361.26004939192035_12.6;362.16920587157887_2.8;362.26183966669157_3.9;363.17117341764236_1.6;363.2587909074447_1.6;370.192550594137_0.8;377.2389123511465_11.3;379.2727842339207_5.5;392.2146892975908_5.1;395.2134084845419_125.7;395.2682947871229_2.6;401.2594786501021_1.2;479.33076834563667_2.3;589.4477656464398_158.8;612.4345659249092_95.6;615.4271131313913_9.9;625.408189666…	356.17993810550877:C14H28NO7P;361.26004939192035:C19H37O4P;362.16920587157887:C16H30NO6P;362.26183966669157:C19H37O4P;363.17117341764236:C16H30NO6P;363.2587909074447:C19H37O4P;370.192550594137:C15H30NO7P;377.2389123511465:C19H37O5P;379.2727842339207:C19H37O5P;392.2146892975908:C18H34NO6P;395.2134084845419:C17H32NO7P;395.2682947871229:C19H37O6P;401.2594786501021:C21H41NO4P;479.33076834563667:C24H4…	C43H84NO7P	780.5655	[M+Na]+	757.585	72	21	21	PE(P-16:0/22:1(11Z))
BOIHDLQLPRODPV	VGQBCTROSA	BOIHDLQLPRODPV-VGQBCTROSA-N	8	757.5985	0.844451415	154.1843613	348.0;544.0;908.0;808.0;883.0;708.0;683.0;908.0;448.0;808.0;853.0;783.0;683.0;708.0;708.0;883.0	74	356.17993810550877_2.5;362.16920587157887_2.8;363.17117341764236_1.6;370.192550594137_0.8;377.2389123511465_11.3;379.2727842339207_5.5;392.2146892975908_5.1;395.2134084845419_125.7;479.33076834563667_2.3;589.4477656464398_158.8;612.4345659249092_95.6;615.4271131313913_9.9;625.4081896669886_12.0;641.4848947591962_4.4;671.526196060992_24.9;742.6282404234543_10.7	356.17993810550877:C14H28NO7P;362.16920587157887:C16H30NO6P;363.17117341764236:C16H30NO6P;370.192550594137:C15H30NO7P;377.2389123511465:C18H34NO5P;379.2727842339207:C23H40O4;392.2146892975908:C18H34NO6P;395.2134084845419:C17H34NO7P;479.33076834563667:C24H49NO6P;589.4477656464398:C32H61NO6P;612.4345659249092:C35H65O6P;615.4271131313913:C33H63NO7P;625.4081896669886:C35H64O7P;641.4848947591962:C37H6…	C43H84NO7P	780.5655	[M+Na]+	757.585	72	16	16	PE(P-18:1(9Z)/20:0)
KRZKEZVISPYOPJ	VGQBCTROSA	KRZKEZVISPYOPJ-VGQBCTROSA-N	2	757.5985	0.839011774	153.1911633	808.0;544.0;908.0;808.0;883.0;708.0;683.0;908.0;448.0;796.0;853.0;783.0;683.0;708.0;708.0;883.0	74	356.17993810550877_2.5;362.16920587157887_2.8;363.17117341764236_1.6;370.192550594137_0.8;377.2389123511465_11.3;379.2727842339207_5.5;392.2146892975908_5.1;395.2134084845419_125.7;479.33076834563667_2.3;589.4477656464398_158.8;612.4345659249092_95.6;615.4271131313913_9.9;625.4081896669886_12.0;641.4848947591962_4.4;671.526196060992_24.9;742.6282404234543_10.7	356.17993810550877:C14H28NO7P;362.16920587157887:C16H30NO6P;363.17117341764236:C16H30NO6P;370.192550594137:C15H30NO7P;377.2389123511465:C18H34NO5P;379.2727842339207:C23H40O4;392.2146892975908:C18H34NO6P;395.2134084845419:C17H34NO7P;479.33076834563667:C24H48NO6P;589.4477656464398:C32H61NO6P;612.4345659249092:C35H65O6P;615.4271131313913:C33H63NO7P;625.4081896669886:C35H64O7P;641.4848947591962:C37H6…	C43H84NO7P	780.5655	[M+Na]+	757.585	72	16	16	PE(20:0/P-18:1(9Z))
JAFJRYZSUHZYCC	MEQNMEFLSA	JAFJRYZSUHZYCC-MEQNMEFLSA-N	17	757.5985	0.825213025	150.6717154	808.0;544.0;796.0;883.0;696.0;683.0;448.0;708.0;853.0;783.0;683.0;696.0;796.0;883.0	74	362.16920587157887_2.8;363.17117341764236_1.6;377.2389123511465_11.3;379.2727842339207_5.5;392.2146892975908_5.1;395.2134084845419_125.7;479.33076834563667_2.3;589.4477656464398_158.8;612.4345659249092_95.6;615.4271131313913_9.9;625.4081896669886_12.0;641.4848947591962_4.4;671.526196060992_24.9;742.6282404234543_10.7	362.16920587157887:C16H30NO6P;363.17117341764236:C16H30NO6P;377.2389123511465:C18H36NO5P;379.2727842339207:C23H40O4;392.2146892975908:C18H34NO6P;395.2134084845419:C17H32NO7P;479.33076834563667:C24H48NO6P;589.4477656464398:C32H61NO6P;612.4345659249092:C35H65O6P;615.4271131313913:C33H63NO7P;625.4081896669886:C35H64O7P;641.4848947591962:C37H69O6P;671.526196060992:C39H73O6P;742.6282404234543:C43H84NO…	C43H84NO7P	780.5655	[M+Na]+	757.585	72	14	14	PE(P-20:0/18:1(9Z))
HXUHHWPZGOIBGO	LIFRIIQZSA	HXUHHWPZGOIBGO-LIFRIIQZSA-N	6	757.5985	0.821266404	149.9511206	1092.0;544.0;908.0;796.0;883.0;696.0;683.0;908.0;448.0;708.0;853.0;683.0;696.0;796.0;883.0	74	356.17993810550877_2.5;362.16920587157887_2.8;363.17117341764236_1.6;370.192550594137_0.8;377.2389123511465_11.3;392.2146892975908_5.1;395.2134084845419_125.7;479.33076834563667_2.3;589.4477656464398_158.8;612.4345659249092_95.6;615.4271131313913_9.9;625.4081896669886_12.0;641.4848947591962_4.4;671.526196060992_24.9;742.6282404234543_10.7	356.17993810550877:C14H28NO7P;362.16920587157887:C16H30NO6P;363.17117341764236:C16H30NO6P;370.192550594137:C15H30NO7P;377.2389123511465:C18H36NO5P;392.2146892975908:C18H34NO6P;395.2134084845419:C17H32NO7P;479.33076834563667:C24H47NO6P;589.4477656464398:C32H61NO6P;612.4345659249092:C35H65O6P;615.4271131313913:C33H63NO7P;625.4081896669886:C35H64O7P;641.4848947591962:C37H69O6P;671.526196060992:C39H7…	C43H84NO7P	780.5655	[M+Na]+	757.585	72	15	15	PE(P-18:0/20:1(11Z))
XEWZHCLDUCWNLB	LIFRIIQZSA	XEWZHCLDUCWNLB-LIFRIIQZSA-N	3	757.5985	0.819331121	149.5977665	1092.0;544.0;908.0;1172.0;883.0;908.0;683.0;908.0;448.0;696.0;853.0;683.0;708.0;796.0;883.0	74	356.17993810550877_2.5;362.16920587157887_2.8;363.17117341764236_1.6;370.192550594137_0.8;377.2389123511465_11.3;392.2146892975908_5.1;395.2134084845419_125.7;479.33076834563667_2.3;589.4477656464398_158.8;612.4345659249092_95.6;615.4271131313913_9.9;625.4081896669886_12.0;641.4848947591962_4.4;671.526196060992_24.9;742.6282404234543_10.7	356.17993810550877:C14H28NO7P;362.16920587157887:C16H31NO6P;363.17117341764236:C16H32NO6P;370.192550594137:C15H30NO7P;377.2389123511465:C18H36NO5P;392.2146892975908:C18H34NO6P;395.2134084845419:C17H32NO7P;479.33076834563667:C24H47NO6P;589.4477656464398:C32H61NO6P;612.4345659249092:C35H65O6P;615.4271131313913:C33H63NO7P;625.4081896669886:C35H64O7P;641.4848947591962:C37H69O6P;671.526196060992:C39H7…	C43H84NO7P	780.5655	[M+Na]+	757.585	72	15	15	PE(20:1(11Z)/P-18:0)
JFWZYNWHJJSDAY	YPRCPECBSA	JFWZYNWHJJSDAY-YPRCPECBSA-N	43	757.5621	0.56205822	102.623533	895.0;448.0;883.0;908.0;896.0;908.0;683.0;683.0;696.0;920.0;796.0;870.0;348.0;708.0;708.0;783.0;896.0	74	336.21089876201717_19.1;356.17993810550877_2.5;363.17117341764236_1.6;370.192550594137_0.8;379.2727842339207_5.5;382.21839522229357_4.2;392.2146892975908_5.1;393.21302694043777_10.4;395.2134084845419_125.7;404.20043041988697_1.0;412.21873964565395_1.1;453.3276240714256_2.4;615.4271131313913_9.9;625.4081896669886_12.0;641.4848947591962_4.4;644.4262657020777_13.0;716.530162080541_31.5	336.21089876201717:C16H30O5P;356.17993810550877:C14H28NO7P;363.17117341764236:C16H32NO6P;370.192550594137:C15H30NO7P;379.2727842339207:C23H38O4;382.21839522229357:C17H32O7P;392.2146892975908:C18H36NO6P;393.21302694043777:C18H34O7P;395.2134084845419:C17H34NO7P;404.20043041988697:C19H34O7P;412.21873964565395:C17H32NO8P;453.3276240714256:C22H45NO6P;615.4271131313913:C33H61NO7P;625.4081896669886:C35H…	C42H80NO8P	780.5655	[M+Na]+	757.585	72	17	17	PC(20:2(11Z,14Z)/14:0)
CFORBWCMGILWNN	IEJDRRFFSA	CFORBWCMGILWNN-IEJDRRFFSA-N	23	757.5621	0.559916318	102.2324533	448.0;360.0;908.0;696.0;796.0;796.0;908.0;683.0;795.0;683.0;696.0;808.0;870.0;348.0;708.0;683.0;808.0;896.0	74	356.17993810550877_2.5;362.16920587157887_2.8;363.17117341764236_1.6;363.2587909074447_1.6;370.192550594137_0.8;377.2389123511465_11.3;379.2727842339207_5.5;392.2146892975908_5.1;395.2134084845419_125.7;395.2682947871229_2.6;400.21130260460103_0.9;412.21873964565395_1.1;479.33076834563667_2.3;615.4271131313913_9.9;625.4081896669886_12.0;641.4848947591962_4.4;644.4262657020777_13.0;716.53016208054…	356.17993810550877:C14H28NO7P;362.16920587157887:C16H28NO6P;363.17117341764236:C16H28NO6P;363.2587909074447:C22H36O4;370.192550594137:C15H30NO7P;377.2389123511465:C19H36O5P;379.2727842339207:C23H38O4;392.2146892975908:C18H36NO6P;395.2134084845419:C17H34NO7P;395.2682947871229:C23H38O5;400.21130260460103:C20H34O6P;412.21873964565395:C17H32NO8P;479.33076834563667:C24H49NO6P;615.4271131313913:C33H61N…	C42H80NO8P	780.5655	[M+Na]+	757.585	72	18	18	PC(16:0/18:2(2E,4E))
CFORBWCMGILWNN	OISWOCQOSA	CFORBWCMGILWNN-OISWOCQOSA-N	22	757.5621	0.559916318	102.2324533	448.0;360.0;908.0;696.0;796.0;796.0;908.0;683.0;795.0;683.0;696.0;808.0;870.0;348.0;708.0;683.0;808.0;896.0	74	356.17993810550877_2.5;362.16920587157887_2.8;363.17117341764236_1.6;363.2587909074447_1.6;370.192550594137_0.8;377.2389123511465_11.3;379.2727842339207_5.5;392.2146892975908_5.1;395.2134084845419_125.7;395.2682947871229_2.6;400.21130260460103_0.9;412.21873964565395_1.1;479.33076834563667_2.3;615.4271131313913_9.9;625.4081896669886_12.0;641.4848947591962_4.4;644.4262657020777_13.0;716.53016208054…	356.17993810550877:C14H28NO7P;362.16920587157887:C16H28NO6P;363.17117341764236:C16H28NO6P;363.2587909074447:C22H36O4;370.192550594137:C15H30NO7P;377.2389123511465:C19H36O5P;379.2727842339207:C23H38O4;392.2146892975908:C18H36NO6P;395.2134084845419:C17H34NO7P;395.2682947871229:C23H38O5;400.21130260460103:C20H34O6P;412.21873964565395:C17H32NO8P;479.33076834563667:C24H49NO6P;615.4271131313913:C33H61N…	C42H80NO8P	780.5655	[M+Na]+	757.585	72	18	18	PC(16:0/18:2(2E,4E))
NVWYLRLKCCCUBZ	KTSMDISUSA	NVWYLRLKCCCUBZ-KTSMDISUSA-N	24	757.5621	0.559674266	102.1882581	448.0;360.0;908.0;808.0;708.0;796.0;908.0;683.0;795.0;683.0;696.0;808.0;870.0;348.0;708.0;683.0;808.0;896.0	74	356.17993810550877_2.5;362.16920587157887_2.8;363.17117341764236_1.6;363.2587909074447_1.6;370.192550594137_0.8;377.2389123511465_11.3;379.2727842339207_5.5;392.2146892975908_5.1;395.2134084845419_125.7;395.2682947871229_2.6;400.21130260460103_0.9;412.21873964565395_1.1;479.33076834563667_2.3;615.4271131313913_9.9;625.4081896669886_12.0;641.4848947591962_4.4;644.4262657020777_13.0;716.53016208054…	356.17993810550877:C14H28NO7P;362.16920587157887:C16H30NO6P;363.17117341764236:C16H30NO6P;363.2587909074447:C22H36O4;370.192550594137:C15H30NO7P;377.2389123511465:C19H36O5P;379.2727842339207:C23H38O4;392.2146892975908:C18H36NO6P;395.2134084845419:C17H34NO7P;395.2682947871229:C23H38O5;400.21130260460103:C20H34O6P;412.21873964565395:C17H32NO8P;479.33076834563667:C24H49NO6P;615.4271131313913:C33H61N…	C42H80NO8P	780.5655	[M+Na]+	757.585	72	18	18	PC(16:0/18:2(6Z,9Z))
JLPULHDHAOZNQI	AKMCNLDWSA	JLPULHDHAOZNQI-AKMCNLDWSA-N	28	757.5621	0.558740969	102.017852	448.0;360.0;908.0;1160.0;908.0;796.0;908.0;683.0;795.0;683.0;696.0;696.0;870.0;348.0;708.0;683.0;808.0;896.0	74	356.17993810550877_2.5;362.16920587157887_2.8;363.17117341764236_1.6;363.2587909074447_1.6;370.192550594137_0.8;377.2389123511465_11.3;379.2727842339207_5.5;392.2146892975908_5.1;395.2134084845419_125.7;395.2682947871229_2.6;400.21130260460103_0.9;412.21873964565395_1.1;479.33076834563667_2.3;615.4271131313913_9.9;625.4081896669886_12.0;641.4848947591962_4.4;644.4262657020777_13.0;716.53016208054…	356.17993810550877:C14H28NO7P;362.16920587157887:C16H31NO6P;363.17117341764236:C16H32NO6P;363.2587909074447:C22H36O4;370.192550594137:C15H30NO7P;377.2389123511465:C19H36O5P;379.2727842339207:C23H38O4;392.2146892975908:C18H34NO6P;395.2134084845419:C17H34NO7P;395.2682947871229:C23H38O5;400.21130260460103:C20H34O6P;412.21873964565395:C17H32NO8P;479.33076834563667:C24H49NO6P;615.4271131313913:C33H61N…	C42H80NO8P	780.5655	[M+Na]+	757.585	72	18	18	PC(16:0/18:2(9E,12E))
JLPULHDHAOZNQI	ZNEZQZEFSA	JLPULHDHAOZNQI-ZNEZQZEFSA-N	27	757.5621	0.558740969	102.017852	448.0;360.0;908.0;1160.0;908.0;796.0;908.0;683.0;795.0;683.0;696.0;696.0;870.0;348.0;708.0;683.0;808.0;896.0	74	356.17993810550877_2.5;362.16920587157887_2.8;363.17117341764236_1.6;363.2587909074447_1.6;370.192550594137_0.8;377.2389123511465_11.3;379.2727842339207_5.5;392.2146892975908_5.1;395.2134084845419_125.7;395.2682947871229_2.6;400.21130260460103_0.9;412.21873964565395_1.1;479.33076834563667_2.3;615.4271131313913_9.9;625.4081896669886_12.0;641.4848947591962_4.4;644.4262657020777_13.0;716.53016208054…	356.17993810550877:C14H28NO7P;362.16920587157887:C16H31NO6P;363.17117341764236:C16H32NO6P;363.2587909074447:C22H36O4;370.192550594137:C15H30NO7P;377.2389123511465:C19H36O5P;379.2727842339207:C23H38O4;392.2146892975908:C18H34NO6P;395.2134084845419:C17H34NO7P;395.2682947871229:C23H38O5;400.21130260460103:C20H34O6P;412.21873964565395:C17H32NO8P;479.33076834563667:C24H49NO6P;615.4271131313913:C33H61N…	C42H80NO8P	780.5655	[M+Na]+	757.585	72	18	18	PC(16:0/18:2(9E,12E))
BJKWDKQJEMVIKS	GJOCONALSA	BJKWDKQJEMVIKS-GJOCONALSA-N	26	757.5621	0.558632047	101.9979645	448.0;360.0;908.0;1160.0;908.0;796.0;908.0;683.0;795.0;683.0;696.0;708.0;870.0;348.0;708.0;683.0;808.0;896.0	74	356.17993810550877_2.5;362.16920587157887_2.8;363.17117341764236_1.6;363.2587909074447_1.6;370.192550594137_0.8;377.2389123511465_11.3;379.2727842339207_5.5;392.2146892975908_5.1;395.2134084845419_125.7;395.2682947871229_2.6;400.21130260460103_0.9;412.21873964565395_1.1;479.33076834563667_2.3;615.4271131313913_9.9;625.4081896669886_12.0;641.4848947591962_4.4;644.4262657020777_13.0;716.53016208054…	356.17993810550877:C14H28NO7P;362.16920587157887:C16H31NO6P;363.17117341764236:C16H32NO6P;363.2587909074447:C22H36O4;370.192550594137:C15H30NO7P;377.2389123511465:C19H36O5P;379.2727842339207:C23H38O4;392.2146892975908:C18H34NO6P;395.2134084845419:C17H34NO7P;395.2682947871229:C23H38O5;400.21130260460103:C20H34O6P;412.21873964565395:C17H32NO8P;479.33076834563667:C24H49NO6P;615.4271131313913:C33H61N…	C42H80NO8P	780.5655	[M+Na]+	757.585	72	18	18	PC(16:0/18:2(9E,11E))
BJKWDKQJEMVIKS	NZJQRKSASA	BJKWDKQJEMVIKS-NZJQRKSASA-N	25	757.5621	0.558632047	101.9979645	448.0;360.0;908.0;1160.0;908.0;796.0;908.0;683.0;795.0;683.0;696.0;708.0;870.0;348.0;708.0;683.0;808.0;896.0	74	356.17993810550877_2.5;362.16920587157887_2.8;363.17117341764236_1.6;363.2587909074447_1.6;370.192550594137_0.8;377.2389123511465_11.3;379.2727842339207_5.5;392.2146892975908_5.1;395.2134084845419_125.7;395.2682947871229_2.6;400.21130260460103_0.9;412.21873964565395_1.1;479.33076834563667_2.3;615.4271131313913_9.9;625.4081896669886_12.0;641.4848947591962_4.4;644.4262657020777_13.0;716.53016208054…	356.17993810550877:C14H28NO7P;362.16920587157887:C16H31NO6P;363.17117341764236:C16H32NO6P;363.2587909074447:C22H36O4;370.192550594137:C15H30NO7P;377.2389123511465:C19H36O5P;379.2727842339207:C23H38O4;392.2146892975908:C18H34NO6P;395.2134084845419:C17H34NO7P;395.2682947871229:C23H38O5;400.21130260460103:C20H34O6P;412.21873964565395:C17H32NO8P;479.33076834563667:C24H49NO6P;615.4271131313913:C33H61N…	C42H80NO8P	780.5655	[M+Na]+	757.585	72	18	18	PC(16:0/18:2(9E,11E))
WQFCDFOSFXSVBR	FBLANZBKSA	WQFCDFOSFXSVBR-FBLANZBKSA-N	34	757.5621	0.555167867	101.3654564	448.0;360.0;908.0;708.0;808.0;796.0;908.0;683.0;795.0;683.0;696.0;796.0;870.0;348.0;708.0;683.0;896.0	74	356.17993810550877_2.5;362.16920587157887_2.8;363.17117341764236_1.6;363.2587909074447_1.6;370.192550594137_0.8;377.2389123511465_11.3;379.2727842339207_5.5;392.2146892975908_5.1;395.2134084845419_125.7;395.2682947871229_2.6;412.21873964565395_1.1;479.33076834563667_2.3;615.4271131313913_9.9;625.4081896669886_12.0;641.4848947591962_4.4;644.4262657020777_13.0;716.530162080541_31.5	356.17993810550877:C14H28NO7P;362.16920587157887:C16H28NO6P;363.17117341764236:C16H28NO6P;363.2587909074447:C22H36O4;370.192550594137:C15H30NO7P;377.2389123511465:C19H36O5P;379.2727842339207:C23H38O4;392.2146892975908:C18H36NO6P;395.2134084845419:C17H34NO7P;395.2682947871229:C23H38O5;412.21873964565395:C17H32NO8P;479.33076834563667:C24H49NO6P;615.4271131313913:C33H61NO7P;625.4081896669886:C35H62O…	C42H80NO8P	780.5655	[M+Na]+	757.585	72	17	17	PC(18:2(2E,4E)/16:0)
SMKWDVPQDCTXMH	UIHSXDJBSA	SMKWDVPQDCTXMH-UIHSXDJBSA-N	35	757.5621	0.555031078	101.3404806	448.0;360.0;908.0;808.0;708.0;796.0;908.0;683.0;795.0;683.0;696.0;796.0;870.0;348.0;708.0;683.0;896.0	74	356.17993810550877_2.5;362.16920587157887_2.8;363.17117341764236_1.6;363.2587909074447_1.6;370.192550594137_0.8;377.2389123511465_11.3;379.2727842339207_5.5;392.2146892975908_5.1;395.2134084845419_125.7;395.2682947871229_2.6;412.21873964565395_1.1;479.33076834563667_2.3;615.4271131313913_9.9;625.4081896669886_12.0;641.4848947591962_4.4;644.4262657020777_13.0;716.530162080541_31.5	356.17993810550877:C14H28NO7P;362.16920587157887:C16H30NO6P;363.17117341764236:C16H30NO6P;363.2587909074447:C22H36O4;370.192550594137:C15H30NO7P;377.2389123511465:C19H36O5P;379.2727842339207:C23H38O4;392.2146892975908:C18H36NO6P;395.2134084845419:C17H34NO7P;395.2682947871229:C23H38O5;412.21873964565395:C17H32NO8P;479.33076834563667:C24H49NO6P;615.4271131313913:C33H61NO7P;625.4081896669886:C35H62O…	C42H80NO8P	780.5655	[M+Na]+	757.585	72	17	17	PC(18:2(6Z,9Z)/16:0)
RYIJQXSQQBMLCT	MLWYYCKJSA	RYIJQXSQQBMLCT-MLWYYCKJSA-N	49	757.5621	0.55261635	100.899587	448.0;348.0;908.0;896.0;796.0;908.0;683.0;783.0;683.0;696.0;708.0;870.0;348.0;708.0;683.0;795.0;896.0	74	356.17993810550877_2.5;363.17117341764236_1.6;363.2587909074447_1.6;370.192550594137_0.8;377.2389123511465_11.3;379.2727842339207_5.5;392.2146892975908_5.1;395.2134084845419_125.7;395.2682947871229_2.6;400.21130260460103_0.9;412.21873964565395_1.1;479.33076834563667_2.3;615.4271131313913_9.9;625.4081896669886_12.0;641.4848947591962_4.4;644.4262657020777_13.0;716.530162080541_31.5	356.17993810550877:C14H28NO7P;363.17117341764236:C16H32NO6P;363.2587909074447:C22H36O4;370.192550594137:C15H30NO7P;377.2389123511465:C19H36O5P;379.2727842339207:C23H38O4;392.2146892975908:C18H34NO6P;395.2134084845419:C17H34NO7P;395.2682947871229:C23H38O5;400.21130260460103:C20H34O6P;412.21873964565395:C17H32NO8P;479.33076834563667:C24H49NO6P;615.4271131313913:C33H61NO7P;625.4081896669886:C35H62O7…	C42H80NO8P	780.5655	[M+Na]+	757.585	72	17	17	PC(17:2(9Z,12Z)/17:0)
YIESKSYNEFFZIQ	KJWQZQPDSA	YIESKSYNEFFZIQ-KJWQZQPDSA-N	20	757.5621	0.552283057	100.8387326	448.0;360.0;908.0;896.0;796.0;908.0;683.0;795.0;683.0;696.0;696.0;870.0;348.0;708.0;683.0;808.0;896.0	74	356.17993810550877_2.5;363.17117341764236_1.6;363.2587909074447_1.6;370.192550594137_0.8;377.2389123511465_11.3;379.2727842339207_5.5;392.2146892975908_5.1;395.2134084845419_125.7;395.2682947871229_2.6;400.21130260460103_0.9;412.21873964565395_1.1;479.33076834563667_2.3;615.4271131313913_9.9;625.4081896669886_12.0;641.4848947591962_4.4;644.4262657020777_13.0;716.530162080541_31.5	356.17993810550877:C14H28NO7P;363.17117341764236:C16H32NO6P;363.2587909074447:C22H36O4;370.192550594137:C15H30NO7P;377.2389123511465:C19H36O5P;379.2727842339207:C23H38O4;392.2146892975908:C18H34NO6P;395.2134084845419:C17H34NO7P;395.2682947871229:C23H38O5;400.21130260460103:C20H34O6P;412.21873964565395:C17H32NO8P;479.33076834563667:C24H49NO6P;615.4271131313913:C33H61NO7P;625.4081896669886:C35H62O7…	C42H80NO8P	780.5655	[M+Na]+	757.585	72	17	17	PC(16:0/18:2(10E,12Z))
SRVZLYMJPFUQMZ	LLNQCXAOSA	SRVZLYMJPFUQMZ-LLNQCXAOSA-N	21	757.5621	0.551361191	100.6704134	448.0;360.0;908.0;896.0;796.0;908.0;683.0;795.0;683.0;696.0;808.0;870.0;348.0;708.0;683.0;808.0;896.0	74	356.17993810550877_2.5;363.17117341764236_1.6;363.2587909074447_1.6;370.192550594137_0.8;377.2389123511465_11.3;379.2727842339207_5.5;392.2146892975908_5.1;395.2134084845419_125.7;395.2682947871229_2.6;400.21130260460103_0.9;412.21873964565395_1.1;479.33076834563667_2.3;615.4271131313913_9.9;625.4081896669886_12.0;641.4848947591962_4.4;644.4262657020777_13.0;716.530162080541_31.5	356.17993810550877:C14H28NO7P;363.17117341764236:C16H32NO6P;363.2587909074447:C22H36O4;370.192550594137:C15H30NO7P;377.2389123511465:C19H36O5P;379.2727842339207:C23H38O4;392.2146892975908:C18H36NO6P;395.2134084845419:C17H34NO7P;395.2682947871229:C23H38O5;400.21130260460103:C20H34O6P;412.21873964565395:C17H32NO8P;479.33076834563667:C24H49NO6P;615.4271131313913:C33H61NO7P;625.4081896669886:C35H62O7…	C42H80NO8P	780.5655	[M+Na]+	757.585	72	17	17	PC(16:0/18:2(11Z,13Z))
IWIFEVQMTXPXSD	JHHNDBJRSA	IWIFEVQMTXPXSD-JHHNDBJRSA-N	51	757.5621	0.550401537	100.4951948	448.0;683.0;920.0;908.0;896.0;908.0;683.0;683.0;865.0;753.0;870.0;348.0;783.0;708.0;883.0;783.0;896.0	74	301.2004976759119_11.6;354.18242775363586_5.3;356.17993810550877_2.5;363.17117341764236_1.6;370.192550594137_0.8;382.21839522229357_4.2;392.2146892975908_5.1;393.21302694043777_10.4;395.2134084845419_125.7;395.2682947871229_2.6;404.20043041988697_1.0;412.21873964565395_1.1;615.4271131313913_9.9;625.4081896669886_12.0;641.4848947591962_4.4;644.4262657020777_13.0;716.530162080541_31.5	301.2004976759119:C16H28O5;354.18242775363586:C15H28O7P;356.17993810550877:C14H28NO7P;363.17117341764236:C16H32NO6P;370.192550594137:C15H30NO7P;382.21839522229357:C17H32O7P;392.2146892975908:C18H36NO6P;393.21302694043777:C18H32O7P;395.2134084845419:C17H34NO7P;395.2682947871229:C19H39NO5P;404.20043041988697:C19H34O7P;412.21873964565395:C17H32NO8P;615.4271131313913:C33H61NO7P;625.4081896669886:C35H…	C42H80NO8P	780.5655	[M+Na]+	757.585	72	17	17	PC(22:2(13Z,16Z)/12:0)
KFEAIZLCQYTLRR	OISWOCQOSA	KFEAIZLCQYTLRR-OISWOCQOSA-N	33	757.5621	0.550363051	100.4881678	448.0;808.0;783.0;696.0;796.0;796.0;795.0;683.0;695.0;683.0;696.0;808.0;870.0;348.0;708.0;683.0;753.0;720.0;896.0	74	356.17993810550877_2.5;362.16920587157887_2.8;363.17117341764236_1.6;363.2587909074447_1.6;370.192550594137_0.8;372.19629479113644_2.7;379.2727842339207_5.5;392.2146892975908_5.1;395.2134084845419_125.7;395.2682947871229_2.6;400.21130260460103_0.9;404.20043041988697_1.0;412.21873964565395_1.1;479.33076834563667_2.3;615.4271131313913_9.9;625.4081896669886_12.0;641.4848947591962_4.4;644.42626570207…	356.17993810550877:C18H30O5P;362.16920587157887:C16H28NO6P;363.17117341764236:C16H28NO6P;363.2587909074447:C22H36O4;370.192550594137:C19H32O5P;372.19629479113644:C19H32O5P;379.2727842339207:C23H38O4;392.2146892975908:C18H36NO6P;395.2134084845419:C17H34NO7P;395.2682947871229:C23H38O5;400.21130260460103:C20H34O6P;404.20043041988697:C19H32O7P;412.21873964565395:C17H32NO8P;479.33076834563667:C24H48NO…	C42H80NO8P	780.5655	[M+Na]+	757.585	72	19	19	PC(18:0/16:2(2E,4E))
FWMYJLDHIVCJCT	AKMCNLDWSA	FWMYJLDHIVCJCT-AKMCNLDWSA-N	36	757.5621	0.547441393	99.95471621	448.0;360.0;908.0;896.0;796.0;908.0;683.0;795.0;683.0;696.0;708.0;870.0;348.0;708.0;683.0;896.0	74	356.17993810550877_2.5;363.17117341764236_1.6;363.2587909074447_1.6;370.192550594137_0.8;377.2389123511465_11.3;379.2727842339207_5.5;392.2146892975908_5.1;395.2134084845419_125.7;395.2682947871229_2.6;412.21873964565395_1.1;479.33076834563667_2.3;615.4271131313913_9.9;625.4081896669886_12.0;641.4848947591962_4.4;644.4262657020777_13.0;716.530162080541_31.5	356.17993810550877:C14H28NO7P;363.17117341764236:C16H32NO6P;363.2587909074447:C22H36O4;370.192550594137:C15H30NO7P;377.2389123511465:C19H36O5P;379.2727842339207:C23H38O4;392.2146892975908:C18H34NO6P;395.2134084845419:C17H34NO7P;395.2682947871229:C23H38O5;412.21873964565395:C17H32NO8P;479.33076834563667:C24H49NO6P;615.4271131313913:C33H61NO7P;625.4081896669886:C35H62O7P;641.4848947591962:C37H67O6P…	C42H80NO8P	780.5655	[M+Na]+	757.585	72	16	16	PC(18:2(9Z,12Z)/16:0)[U]
SIEUUJNENMOOMX	RYKNKZFFSA	SIEUUJNENMOOMX-RYKNKZFFSA-N	48	757.5621	0.543569785	99.24781767	448.0;765.0;908.0;1160.0;908.0;796.0;783.0;683.0;683.0;683.0;696.0;696.0;870.0;348.0;708.0;683.0;795.0;896.0	74	356.17993810550877_2.5;362.16920587157887_2.8;363.17117341764236_1.6;363.2587909074447_1.6;370.192550594137_0.8;372.19629479113644_2.7;379.2727842339207_5.5;392.2146892975908_5.1;395.2134084845419_125.7;395.2682947871229_2.6;400.21130260460103_0.9;412.21873964565395_1.1;479.33076834563667_2.3;615.4271131313913_9.9;625.4081896669886_12.0;641.4848947591962_4.4;644.4262657020777_13.0;716.53016208054…	356.17993810550877:C14H28NO7P;362.16920587157887:C16H31NO6P;363.17117341764236:C16H32NO6P;363.2587909074447:C22H36O4;370.192550594137:C19H32O5P;372.19629479113644:C19H32O5P;379.2727842339207:C23H38O4;392.2146892975908:C18H34NO6P;395.2134084845419:C17H34NO7P;395.2682947871229:C23H38O5;400.21130260460103:C20H34O6P;412.21873964565395:C17H32NO8P;479.33076834563667:C24H48NO6P;615.4271131313913:C33H61N…	C42H80NO8P	780.5655	[M+Na]+	757.585	72	18	18	PC(17:0/17:2(9Z,12Z))
IRYMXEVDAKMFIF	YPRCPECBSA	IRYMXEVDAKMFIF-YPRCPECBSA-N	37	757.5621	0.541990547	98.95947219	895.0;448.0;908.0;896.0;908.0;683.0;683.0;696.0;920.0;808.0;870.0;348.0;708.0;708.0;783.0;896.0	74	356.17993810550877_2.5;363.17117341764236_1.6;370.192550594137_0.8;379.2727842339207_5.5;382.21839522229357_4.2;392.2146892975908_5.1;393.21302694043777_10.4;395.2134084845419_125.7;404.20043041988697_1.0;412.21873964565395_1.1;453.3276240714256_2.4;615.4271131313913_9.9;625.4081896669886_12.0;641.4848947591962_4.4;644.4262657020777_13.0;716.530162080541_31.5	356.17993810550877:C14H28NO7P;363.17117341764236:C16H32NO6P;370.192550594137:C15H30NO7P;379.2727842339207:C23H38O4;382.21839522229357:C17H32O7P;392.2146892975908:C18H36NO6P;393.21302694043777:C18H34O7P;395.2134084845419:C17H34NO7P;404.20043041988697:C19H34O7P;412.21873964565395:C17H32NO8P;453.3276240714256:C22H45NO6P;615.4271131313913:C33H61NO7P;625.4081896669886:C35H62O7P;641.4848947591962:C37H6…	C42H80NO8P	780.5655	[M+Na]+	757.585	72	16	16	PC(14:0/20:2(11Z,14Z))
XJHXMEGXCYRRPW	JHHNDBJRSA	XJHXMEGXCYRRPW-JHHNDBJRSA-N	46	757.5621	0.541767102	98.91867441	448.0;683.0;920.0;908.0;896.0;908.0;683.0;683.0;865.0;796.0;870.0;348.0;783.0;708.0;783.0;896.0	74	301.2004976759119_11.6;354.18242775363586_5.3;356.17993810550877_2.5;363.17117341764236_1.6;370.192550594137_0.8;382.21839522229357_4.2;392.2146892975908_5.1;393.21302694043777_10.4;395.2134084845419_125.7;404.20043041988697_1.0;412.21873964565395_1.1;615.4271131313913_9.9;625.4081896669886_12.0;641.4848947591962_4.4;644.4262657020777_13.0;716.530162080541_31.5	301.2004976759119:C16H28O5;354.18242775363586:C15H28O7P;356.17993810550877:C14H28NO7P;363.17117341764236:C16H32NO6P;370.192550594137:C15H30NO7P;382.21839522229357:C17H32O7P;392.2146892975908:C18H36NO6P;393.21302694043777:C18H32O7P;395.2134084845419:C17H34NO7P;404.20043041988697:C19H34O7P;412.21873964565395:C17H32NO8P;615.4271131313913:C33H61NO7P;625.4081896669886:C35H62O7P;641.4848947591962:C37H6…	C42H80NO8P	780.5655	[M+Na]+	757.585	72	16	16	PC(12:0/22:2(13Z,16Z))
VPPFFEUDOLPGFB	BEMAEDPLSA	VPPFFEUDOLPGFB-BEMAEDPLSA-N	29	757.5621	0.537109378	98.06824273	448.0;895.0;908.0;808.0;708.0;1160.0;908.0;683.0;795.0;683.0;696.0;696.0;870.0;348.0;808.0;783.0;820.0;896.0	74	356.17993810550877_2.5;362.16920587157887_2.8;363.17117341764236_1.6;363.2587909074447_1.6;370.192550594137_0.8;372.19629479113644_2.7;379.2727842339207_5.5;392.2146892975908_5.1;395.2134084845419_125.7;395.2682947871229_2.6;404.20043041988697_1.0;412.21873964565395_1.1;479.33076834563667_2.3;615.4271131313913_9.9;625.4081896669886_12.0;641.4848947591962_4.4;644.4262657020777_13.0;716.53016208054…	356.17993810550877:C14H28NO7P;362.16920587157887:C16H30NO6P;363.17117341764236:C16H30NO6P;363.2587909074447:C22H37O4;370.192550594137:C15H30NO7P;372.19629479113644:C19H34O5P;379.2727842339207:C23H38O4;392.2146892975908:C18H34NO6P;395.2134084845419:C17H32NO7P;395.2682947871229:C23H40O5;404.20043041988697:C19H34O7P;412.21873964565395:C17H32NO8P;479.33076834563667:C24H47NO6P;615.4271131313913:C33H61…	C42H80NO8P	780.5655	[M+Na]+	757.585	72	18	18	PC(16:1(2Z)/18:1(9Z))
OLUKQTJCNPHKRC	SESCJMQFSA	OLUKQTJCNPHKRC-SESCJMQFSA-N	38	757.5621	0.526699942	96.16763343	448.0;908.0;896.0;908.0;783.0;683.0;796.0;708.0;870.0;348.0;808.0;708.0;783.0;683.0;896.0	74	356.17993810550877_2.5;363.17117341764236_1.6;370.192550594137_0.8;379.2727842339207_5.5;392.2146892975908_5.1;393.21302694043777_10.4;395.2134084845419_125.7;395.2682947871229_2.6;404.20043041988697_1.0;412.21873964565395_1.1;615.4271131313913_9.9;625.4081896669886_12.0;641.4848947591962_4.4;644.4262657020777_13.0;716.530162080541_31.5	356.17993810550877:C14H28NO7P;363.17117341764236:C16H32NO6P;370.192550594137:C15H30NO7P;379.2727842339207:C23H40O4;392.2146892975908:C18H34NO6P;393.21302694043777:C18H32O7P;395.2134084845419:C17H34NO7P;395.2682947871229:C23H40O5;404.20043041988697:C19H32O7P;412.21873964565395:C17H32NO8P;615.4271131313913:C33H63NO7P;625.4081896669886:C35H62O7P;641.4848947591962:C37H67O6P;644.4262657020777:C34H63NO…	C42H80NO8P	780.5655	[M+Na]+	757.585	72	15	15	PC(14:1(9Z)/20:1(11Z))
PORJVBHZWRAVRO	RDTMPOLESA	PORJVBHZWRAVRO-RDTMPOLESA-N	50	757.5621	0.523474128	95.57864748	448.0;908.0;1160.0;908.0;908.0;683.0;683.0;796.0;696.0;870.0;348.0;820.0;972.0;783.0;683.0;896.0	74	356.17993810550877_2.5;362.16920587157887_2.8;363.17117341764236_1.6;370.192550594137_0.8;379.2727842339207_5.5;392.2146892975908_5.1;393.21302694043777_10.4;395.2134084845419_125.7;395.2682947871229_2.6;404.20043041988697_1.0;412.21873964565395_1.1;615.4271131313913_9.9;625.4081896669886_12.0;641.4848947591962_4.4;644.4262657020777_13.0;716.530162080541_31.5	356.17993810550877:C14H28NO7P;362.16920587157887:C16H31NO6P;363.17117341764236:C16H32NO6P;370.192550594137:C15H30NO7P;379.2727842339207:C23H40O4;392.2146892975908:C18H34NO6P;393.21302694043777:C18H32O7P;395.2134084845419:C17H33NO7P;395.2682947871229:C23H40O5;404.20043041988697:C19H32O7P;412.21873964565395:C17H32NO8P;615.4271131313913:C33H61NO7P;625.4081896669886:C35H62O7P;641.4848947591962:C37H67…	C42H80NO8P	780.5655	[M+Na]+	757.585	72	16	16	PC(19:1(9Z)/15:1(9Z))
HHUYKUHJEUXRDC	RDTMPOLESA	HHUYKUHJEUXRDC-RDTMPOLESA-N	47	757.5621	0.523474128	95.57864748	448.0;908.0;1160.0;908.0;908.0;683.0;683.0;796.0;696.0;870.0;348.0;820.0;972.0;783.0;683.0;896.0	74	356.17993810550877_2.5;362.16920587157887_2.8;363.17117341764236_1.6;370.192550594137_0.8;379.2727842339207_5.5;392.2146892975908_5.1;393.21302694043777_10.4;395.2134084845419_125.7;395.2682947871229_2.6;404.20043041988697_1.0;412.21873964565395_1.1;615.4271131313913_9.9;625.4081896669886_12.0;641.4848947591962_4.4;644.4262657020777_13.0;716.530162080541_31.5	356.17993810550877:C14H28NO7P;362.16920587157887:C16H31NO6P;363.17117341764236:C16H32NO6P;370.192550594137:C15H30NO7P;379.2727842339207:C23H40O4;392.2146892975908:C18H34NO6P;393.21302694043777:C18H32O7P;395.2134084845419:C17H33NO7P;395.2682947871229:C23H40O5;404.20043041988697:C19H32O7P;412.21873964565395:C17H32NO8P;615.4271131313913:C33H61NO7P;625.4081896669886:C35H62O7P;641.4848947591962:C37H67…	C42H80NO8P	780.5655	[M+Na]+	757.585	72	16	16	PC(15:1(9Z)/19:1(9Z))
QJZAWHQVXYMEQR	KAXIZBKFSA	QJZAWHQVXYMEQR-KAXIZBKFSA-N	41	757.5621	0.519758995	94.90031897	448.0;895.0;908.0;1160.0;908.0;908.0;783.0;795.0;683.0;796.0;696.0;870.0;348.0;972.0;783.0;820.0;896.0	74	356.17993810550877_2.5;362.16920587157887_2.8;363.17117341764236_1.6;370.192550594137_0.8;372.19629479113644_2.7;379.2727842339207_5.5;392.2146892975908_5.1;395.2134084845419_125.7;395.2682947871229_2.6;404.20043041988697_1.0;412.21873964565395_1.1;479.33076834563667_2.3;615.4271131313913_9.9;625.4081896669886_12.0;641.4848947591962_4.4;644.4262657020777_13.0;716.530162080541_31.5	356.17993810550877:C14H28NO7P;362.16920587157887:C16H31NO6P;363.17117341764236:C16H32NO6P;370.192550594137:C15H30NO7P;372.19629479113644:C19H34O5P;379.2727842339207:C23H40O4;392.2146892975908:C18H34NO6P;395.2134084845419:C17H33NO7P;395.2682947871229:C23H40O5;404.20043041988697:C19H34O7P;412.21873964565395:C17H32NO8P;479.33076834563667:C24H47NO6P;615.4271131313913:C33H63NO7P;625.4081896669886:C35H…	C42H80NO8P	780.5655	[M+Na]+	757.585	72	17	17	PC(18:1(9Z)/16:1(9Z))
ZRCWDIULNHKQRD	KAXIZBKFSA	ZRCWDIULNHKQRD-KAXIZBKFSA-N	30	757.5621	0.519758995	94.90031897	448.0;895.0;908.0;1160.0;908.0;908.0;783.0;795.0;683.0;796.0;696.0;870.0;348.0;972.0;783.0;820.0;896.0	74	356.17993810550877_2.5;362.16920587157887_2.8;363.17117341764236_1.6;370.192550594137_0.8;372.19629479113644_2.7;379.2727842339207_5.5;392.2146892975908_5.1;395.2134084845419_125.7;395.2682947871229_2.6;404.20043041988697_1.0;412.21873964565395_1.1;479.33076834563667_2.3;615.4271131313913_9.9;625.4081896669886_12.0;641.4848947591962_4.4;644.4262657020777_13.0;716.530162080541_31.5	356.17993810550877:C14H28NO7P;362.16920587157887:C16H31NO6P;363.17117341764236:C16H32NO6P;370.192550594137:C15H30NO7P;372.19629479113644:C19H34O5P;379.2727842339207:C23H40O4;392.2146892975908:C18H34NO6P;395.2134084845419:C17H33NO7P;395.2682947871229:C23H40O5;404.20043041988697:C19H34O7P;412.21873964565395:C17H32NO8P;479.33076834563667:C24H47NO6P;615.4271131313913:C33H63NO7P;625.4081896669886:C35H…	C42H80NO8P	780.5655	[M+Na]+	757.585	72	17	17	PC(16:1(9Z)/18:1(9Z))[U]
LFRIEHLXHBLXAK	XOMYGGGSSA	LFRIEHLXHBLXAK-XOMYGGGSSA-N	60	757.5621	0.512654642	93.60316912	448.0;808.0;908.0;808.0;708.0;796.0;883.0;683.0;683.0;783.0;696.0;808.0;348.0;708.0;683.0;895.0;883.0	74	356.17993810550877_2.5;362.16920587157887_2.8;363.17117341764236_1.6;363.2587909074447_1.6;370.192550594137_0.8;372.19629479113644_2.7;379.2727842339207_5.5;392.2146892975908_5.1;395.2134084845419_125.7;395.2682947871229_2.6;400.21130260460103_0.9;412.21873964565395_1.1;479.33076834563667_2.3;615.4271131313913_9.9;625.4081896669886_12.0;644.4262657020777_13.0;716.530162080541_31.5	356.17993810550877:C14H28NO7P;362.16920587157887:C16H30NO6P;363.17117341764236:C16H30NO6P;363.2587909074447:C22H36O4;370.192550594137:C19H33O5P;372.19629479113644:C19H33O5P;379.2727842339207:C23H38O4;392.2146892975908:C18H36NO6P;395.2134084845419:C17H34NO7P;395.2682947871229:C23H38O5;400.21130260460103:C20H35O6P;412.21873964565395:C21H37NO5P;479.33076834563667:C24H48NO6P;615.4271131313913:C34H63O…	C42H80NO8P	780.5655	[M+Na]+	757.585	72	17	17	PE(20:0/17:2(9Z,12Z))
RQTQHKBDEPCSDD	XOMYGGGSSA	RQTQHKBDEPCSDD-XOMYGGGSSA-N	55	757.5621	0.509663414	93.05701501	448.0;348.0;908.0;808.0;708.0;796.0;908.0;683.0;783.0;696.0;796.0;348.0;708.0;683.0;895.0;896.0	74	356.17993810550877_2.5;362.16920587157887_2.8;363.17117341764236_1.6;363.2587909074447_1.6;370.192550594137_0.8;379.2727842339207_5.5;392.2146892975908_5.1;395.2134084845419_125.7;395.2682947871229_2.6;400.21130260460103_0.9;412.21873964565395_1.1;479.33076834563667_2.3;615.4271131313913_9.9;625.4081896669886_12.0;644.4262657020777_13.0;716.530162080541_31.5	356.17993810550877:C14H28NO7P;362.16920587157887:C16H30NO6P;363.17117341764236:C16H30NO6P;363.2587909074447:C22H36O4;370.192550594137:C15H30NO7P;379.2727842339207:C23H38O4;392.2146892975908:C18H36NO6P;395.2134084845419:C17H34NO7P;395.2682947871229:C23H38O5;400.21130260460103:C20H35O6P;412.21873964565395:C17H32NO8P;479.33076834563667:C24H49NO6P;615.4271131313913:C34H63O7P;625.4081896669886:C35H63O…	C42H80NO8P	780.5655	[M+Na]+	757.585	72	16	16	PE(17:2(9Z,12Z)/20:0)
FDBAKEKHEMZAPT	YGGBKCGDSA	FDBAKEKHEMZAPT-YGGBKCGDSA-N	40	757.5621	0.509610746	93.04739851	448.0;895.0;908.0;1160.0;908.0;908.0;783.0;795.0;683.0;796.0;696.0;870.0;696.0;708.0;783.0;820.0;896.0	74	356.17993810550877_2.5;362.16920587157887_2.8;363.17117341764236_1.6;370.192550594137_0.8;372.19629479113644_2.7;379.2727842339207_5.5;392.2146892975908_5.1;395.2134084845419_125.7;395.2682947871229_2.6;404.20043041988697_1.0;412.21873964565395_1.1;479.33076834563667_2.3;615.4271131313913_9.9;625.4081896669886_12.0;641.4848947591962_4.4;644.4262657020777_13.0;716.530162080541_31.5	356.17993810550877:C14H28NO7P;362.16920587157887:C16H31NO6P;363.17117341764236:C16H32NO6P;370.192550594137:C15H30NO7P;372.19629479113644:C19H34O5P;379.2727842339207:C23H40O4;392.2146892975908:C18H34NO6P;395.2134084845419:C17H34NO7P;395.2682947871229:C23H40O5;404.20043041988697:C19H34O7P;412.21873964565395:C17H32NO8P;479.33076834563667:C24H47NO6P;615.4271131313913:C33H63NO7P;625.4081896669886:C35H…	C42H80NO8P	780.5655	[M+Na]+	757.585	72	17	17	PC(18:1(11Z)/16:1(9Z))
BYXDEQHYADBDHF	OHNCOSGTSA	BYXDEQHYADBDHF-OHNCOSGTSA-N	62	757.5621	0.504522686	92.11839398	1104.0;448.0;908.0;1172.0;896.0;908.0;883.0;683.0;783.0;696.0;708.0;348.0;708.0;908.0;896.0	74	356.17993810550877_2.5;362.16920587157887_2.8;363.17117341764236_1.6;370.192550594137_0.8;377.2389123511465_11.3;379.2727842339207_5.5;392.2146892975908_5.1;395.2134084845419_125.7;395.2682947871229_2.6;412.21873964565395_1.1;453.3276240714256_2.4;615.4271131313913_9.9;625.4081896669886_12.0;644.4262657020777_13.0;716.530162080541_31.5	356.17993810550877:C14H28NO7P;362.16920587157887:C16H31NO6P;363.17117341764236:C16H32NO6P;370.192550594137:C15H30NO7P;377.2389123511465:C19H37O5P;379.2727842339207:C23H38O4;392.2146892975908:C18H34NO6P;395.2134084845419:C17H34NO7P;395.2682947871229:C19H37O6P;412.21873964565395:C17H32NO8P;453.3276240714256:C22H45NO6P;615.4271131313913:C34H61O7P;625.4081896669886:C35H63O7P;644.4262657020777:C34H63N…	C42H80NO8P	780.5655	[M+Na]+	757.585	72	15	15	PE(20:2(11Z,14Z)/17:0)
SBVNTISGMCSXLX	MLWYYCKJSA	SBVNTISGMCSXLX-MLWYYCKJSA-N	58	757.5621	0.503983288	92.01990792	448.0;360.0;908.0;808.0;708.0;796.0;908.0;883.0;783.0;696.0;808.0;348.0;708.0;683.0;908.0;896.0	74	356.17993810550877_2.5;362.16920587157887_2.8;363.17117341764236_1.6;363.2587909074447_1.6;370.192550594137_0.8;379.2727842339207_5.5;392.2146892975908_5.1;395.2134084845419_125.7;395.2682947871229_2.6;400.21130260460103_0.9;412.21873964565395_1.1;479.33076834563667_2.3;615.4271131313913_9.9;625.4081896669886_12.0;644.4262657020777_13.0;716.530162080541_31.5	356.17993810550877:C14H28NO7P;362.16920587157887:C16H30NO6P;363.17117341764236:C16H30NO6P;363.2587909074447:C22H36O4;370.192550594137:C15H30NO7P;379.2727842339207:C23H38O4;392.2146892975908:C18H36NO6P;395.2134084845419:C17H34NO7P;395.2682947871229:C23H38O5;400.21130260460103:C20H35O6P;412.21873964565395:C17H32NO8P;479.33076834563667:C24H49NO6P;615.4271131313913:C34H61O7P;625.4081896669886:C35H63O…	C42H80NO8P	780.5655	[M+Na]+	757.585	72	16	16	PE(19:0/18:2(9Z,12Z))
JUVGBPLHSDPAMK	YGGBKCGDSA	JUVGBPLHSDPAMK-YGGBKCGDSA-N	39	757.5621	0.503043912	91.84839168	448.0;895.0;908.0;896.0;908.0;783.0;795.0;683.0;796.0;708.0;870.0;696.0;708.0;783.0;820.0;896.0	74	356.17993810550877_2.5;363.17117341764236_1.6;370.192550594137_0.8;372.19629479113644_2.7;379.2727842339207_5.5;392.2146892975908_5.1;395.2134084845419_125.7;395.2682947871229_2.6;404.20043041988697_1.0;412.21873964565395_1.1;479.33076834563667_2.3;615.4271131313913_9.9;625.4081896669886_12.0;641.4848947591962_4.4;644.4262657020777_13.0;716.530162080541_31.5	356.17993810550877:C14H28NO7P;363.17117341764236:C16H32NO6P;370.192550594137:C15H30NO7P;372.19629479113644:C19H34O5P;379.2727842339207:C23H40O4;392.2146892975908:C18H34NO6P;395.2134084845419:C17H34NO7P;395.2682947871229:C23H40O5;404.20043041988697:C19H34O7P;412.21873964565395:C17H32NO8P;479.33076834563667:C24H47NO6P;615.4271131313913:C33H63NO7P;625.4081896669886:C35H62O7P;641.4848947591962:C37H67…	C42H80NO8P	780.5655	[M+Na]+	757.585	72	16	16	PC(16:1(9Z)/18:1(11Z))
IBYUNMZYOCHXTH	HAEXLJTISA	IBYUNMZYOCHXTH-HAEXLJTISA-N	63	757.5621	0.502622738	91.77149153	448.0;908.0;796.0;696.0;908.0;683.0;783.0;796.0;696.0;348.0;720.0;808.0;783.0;683.0;896.0	74	356.17993810550877_2.5;362.16920587157887_2.8;363.17117341764236_1.6;370.192550594137_0.8;379.2727842339207_5.5;392.2146892975908_5.1;393.21302694043777_10.4;395.2134084845419_125.7;395.2682947871229_2.6;404.20043041988697_1.0;412.21873964565395_1.1;615.4271131313913_9.9;625.4081896669886_12.0;644.4262657020777_13.0;716.530162080541_31.5	356.17993810550877:C14H28NO7P;362.16920587157887:C16H30NO6P;363.17117341764236:C16H30NO6P;370.192550594137:C15H30NO7P;379.2727842339207:C23H40O4;392.2146892975908:C18H34NO6P;393.21302694043777:C18H33O7P;395.2134084845419:C17H32NO7P;395.2682947871229:C23H40O5;404.20043041988697:C19H33O7P;412.21873964565395:C17H32NO8P;615.4271131313913:C33H61NO7P;625.4081896669886:C35H63O7P;644.4262657020777:C34H63…	C42H80NO8P	780.5655	[M+Na]+	757.585	72	15	15	PE(22:1(11Z)/15:1(9Z))
SOJWAJHYKHSEMX	HAEXLJTISA	SOJWAJHYKHSEMX-HAEXLJTISA-N	52	757.5621	0.502622738	91.77149153	448.0;908.0;796.0;696.0;908.0;683.0;783.0;796.0;696.0;348.0;720.0;808.0;783.0;683.0;896.0	74	356.17993810550877_2.5;362.16920587157887_2.8;363.17117341764236_1.6;370.192550594137_0.8;379.2727842339207_5.5;392.2146892975908_5.1;393.21302694043777_10.4;395.2134084845419_125.7;395.2682947871229_2.6;404.20043041988697_1.0;412.21873964565395_1.1;615.4271131313913_9.9;625.4081896669886_12.0;644.4262657020777_13.0;716.530162080541_31.5	356.17993810550877:C14H28NO7P;362.16920587157887:C16H30NO6P;363.17117341764236:C16H30NO6P;370.192550594137:C15H30NO7P;379.2727842339207:C23H40O4;392.2146892975908:C18H34NO6P;393.21302694043777:C18H33O7P;395.2134084845419:C17H32NO7P;395.2682947871229:C23H40O5;404.20043041988697:C19H33O7P;412.21873964565395:C17H32NO8P;615.4271131313913:C33H61NO7P;625.4081896669886:C35H63O7P;644.4262657020777:C34H63…	C42H80NO8P	780.5655	[M+Na]+	757.585	72	15	15	PE(15:1(9Z)/22:1(11Z))
AMLLLRMFFHKNLY	YGGBKCGDSA	AMLLLRMFFHKNLY-YGGBKCGDSA-N	61	757.5621	0.502290314	91.71079587	448.0;908.0;796.0;696.0;908.0;683.0;883.0;883.0;783.0;796.0;696.0;348.0;808.0;783.0;896.0	74	356.17993810550877_2.5;362.16920587157887_2.8;363.17117341764236_1.6;370.192550594137_0.8;372.19629479113644_2.7;377.2389123511465_11.3;379.2727842339207_5.5;392.2146892975908_5.1;395.2134084845419_125.7;395.2682947871229_2.6;412.21873964565395_1.1;615.4271131313913_9.9;625.4081896669886_12.0;644.4262657020777_13.0;716.530162080541_31.5	356.17993810550877:C14H28NO7P;362.16920587157887:C16H30NO6P;363.17117341764236:C16H30NO6P;370.192550594137:C15H30NO7P;372.19629479113644:C19H35O5P;377.2389123511465:C19H35O5P;379.2727842339207:C23H40O4;392.2146892975908:C18H34NO6P;395.2134084845419:C17H32NO7P;395.2682947871229:C23H40O5;412.21873964565395:C17H32NO8P;615.4271131313913:C33H61NO7P;625.4081896669886:C35H63O7P;644.4262657020777:C34H63N…	C42H80NO8P	780.5655	[M+Na]+	757.585	72	15	15	PE(20:1(11Z)/17:1(9Z))
WCAYNWSRHMDUFR	MLWYYCKJSA	WCAYNWSRHMDUFR-MLWYYCKJSA-N	57	757.5621	0.499592659	91.2182438	448.0;360.0;908.0;808.0;708.0;796.0;908.0;883.0;783.0;696.0;796.0;348.0;708.0;683.0;896.0	74	356.17993810550877_2.5;362.16920587157887_2.8;363.17117341764236_1.6;363.2587909074447_1.6;370.192550594137_0.8;379.2727842339207_5.5;392.2146892975908_5.1;395.2134084845419_125.7;395.2682947871229_2.6;412.21873964565395_1.1;479.33076834563667_2.3;615.4271131313913_9.9;625.4081896669886_12.0;644.4262657020777_13.0;716.530162080541_31.5	356.17993810550877:C14H28NO7P;362.16920587157887:C16H30NO6P;363.17117341764236:C16H30NO6P;363.2587909074447:C22H36O4;370.192550594137:C15H30NO7P;379.2727842339207:C23H38O4;392.2146892975908:C18H36NO6P;395.2134084845419:C17H34NO7P;395.2682947871229:C23H38O5;412.21873964565395:C17H32NO8P;479.33076834563667:C24H49NO6P;615.4271131313913:C34H61O7P;625.4081896669886:C35H63O7P;644.4262657020777:C34H63NO…	C42H80NO8P	780.5655	[M+Na]+	757.585	72	15	15	PE(18:2(9Z,12Z)/19:0)
IPVXFAFRWUVOLG	YGGBKCGDSA	IPVXFAFRWUVOLG-YGGBKCGDSA-N	31	757.5621	0.48718162	88.95217129	448.0;908.0;896.0;908.0;783.0;783.0;683.0;796.0;696.0;870.0;696.0;708.0;783.0;896.0	74	356.17993810550877_2.5;363.17117341764236_1.6;370.192550594137_0.8;372.19629479113644_2.7;379.2727842339207_5.5;392.2146892975908_5.1;395.2134084845419_125.7;395.2682947871229_2.6;412.21873964565395_1.1;615.4271131313913_9.9;625.4081896669886_12.0;641.4848947591962_4.4;644.4262657020777_13.0;716.530162080541_31.5	356.17993810550877:C14H28NO7P;363.17117341764236:C16H32NO6P;370.192550594137:C15H30NO7P;372.19629479113644:C19H34O5P;379.2727842339207:C23H40O4;392.2146892975908:C18H34NO6P;395.2134084845419:C17H34NO7P;395.2682947871229:C23H40O5;412.21873964565395:C17H32NO8P;615.4271131313913:C33H63NO7P;625.4081896669886:C35H62O7P;641.4848947591962:C37H67O6P;644.4262657020777:C34H62NO8P;716.530162080541:C39H73NO8P	C42H80NO8P	780.5655	[M+Na]+	757.585	72	14	14	PC(17:1(10Z)/17:1(10Z))
RXPVDHQFHIMZPN	AUYXYSRISA	RXPVDHQFHIMZPN-AUYXYSRISA-N	32	757.5621	0.482880398	88.16683161	448.0;908.0;1160.0;908.0;908.0;783.0;783.0;683.0;796.0;696.0;870.0;653.0;972.0;783.0;896.0	74	356.17993810550877_2.5;362.16920587157887_2.8;363.17117341764236_1.6;370.192550594137_0.8;372.19629479113644_2.7;379.2727842339207_5.5;392.2146892975908_5.1;395.2134084845419_125.7;395.2682947871229_2.6;412.21873964565395_1.1;615.4271131313913_9.9;625.4081896669886_12.0;641.4848947591962_4.4;644.4262657020777_13.0;716.530162080541_31.5	356.17993810550877:C14H28NO7P;362.16920587157887:C16H31NO6P;363.17117341764236:C16H32NO6P;370.192550594137:C15H30NO7P;372.19629479113644:C19H34O5P;379.2727842339207:C23H40O4;392.2146892975908:C18H34NO6P;395.2134084845419:C17H33NO7P;395.2682947871229:C23H40O5;412.21873964565395:C17H32NO8P;615.4271131313913:C33H63NO7P;625.4081896669886:C35H62O7P;641.4848947591962:C37H67O6P;644.4262657020777:C34H62N…	C42H80NO8P	780.5655	[M+Na]+	757.585	72	15	15	PC(17:1(9Z)/17:1(9Z))
ZHZTYDTVUSPVLX	BCTRXSSUSA	ZHZTYDTVUSPVLX-BCTRXSSUSA-N	44	757.5621	0.479380286	87.52776289	448.0;908.0;896.0;908.0;883.0;783.0;696.0;348.0;820.0;708.0;908.0;883.0;896.0	74	356.17993810550877_2.5;363.17117341764236_1.6;370.192550594137_0.8;392.2146892975908_5.1;393.21302694043777_10.4;395.2134084845419_125.7;395.2682947871229_2.6;404.20043041988697_1.0;412.21873964565395_1.1;615.4271131313913_9.9;625.4081896669886_12.0;644.4262657020777_13.0;716.530162080541_31.5	356.17993810550877:C14H28NO7P;363.17117341764236:C16H32NO6P;370.192550594137:C15H30NO7P;392.2146892975908:C18H34NO6P;393.21302694043777:C18H35O7P;395.2134084845419:C17H34NO7P;395.2682947871229:C19H37O6P;404.20043041988697:C19H35O7P;412.21873964565395:C17H32NO8P;615.4271131313913:C34H61O7P;625.4081896669886:C35H63O7P;644.4262657020777:C34H63NO8P;716.530162080541:C39H73NO8P	C42H80NO8P	780.5655	[M+Na]+	757.585	72	13	13	PE(15:0/22:2(13Z,16Z))
KXVQBSORIXQSRP	BCTRXSSUSA	KXVQBSORIXQSRP-BCTRXSSUSA-N	45	757.5621	0.478547974	87.37579508	448.0;908.0;896.0;908.0;883.0;783.0;796.0;348.0;820.0;708.0;908.0;883.0;896.0	74	356.17993810550877_2.5;363.17117341764236_1.6;370.192550594137_0.8;392.2146892975908_5.1;393.21302694043777_10.4;395.2134084845419_125.7;395.2682947871229_2.6;404.20043041988697_1.0;412.21873964565395_1.1;615.4271131313913_9.9;625.4081896669886_12.0;644.4262657020777_13.0;716.530162080541_31.5	356.17993810550877:C14H28NO7P;363.17117341764236:C16H32NO6P;370.192550594137:C15H30NO7P;392.2146892975908:C18H36NO6P;393.21302694043777:C18H35O7P;395.2134084845419:C17H34NO7P;395.2682947871229:C19H37O6P;404.20043041988697:C19H35O7P;412.21873964565395:C17H32NO8P;615.4271131313913:C34H61O7P;625.4081896669886:C35H63O7P;644.4262657020777:C34H63NO8P;716.530162080541:C39H73NO8P	C42H80NO8P	780.5655	[M+Na]+	757.585	72	13	13	PE(22:2(13Z,16Z)/15:0)
QCYCLEPIRIFTQA	OHNCOSGTSA	QCYCLEPIRIFTQA-OHNCOSGTSA-N	53	757.5621	0.477849232	87.24821499	1104.0;448.0;908.0;796.0;696.0;908.0;883.0;783.0;696.0;708.0;348.0;708.0;896.0	74	356.17993810550877_2.5;362.16920587157887_2.8;363.17117341764236_1.6;370.192550594137_0.8;379.2727842339207_5.5;392.2146892975908_5.1;395.2134084845419_125.7;412.21873964565395_1.1;453.3276240714256_2.4;615.4271131313913_9.9;625.4081896669886_12.0;644.4262657020777_13.0;716.530162080541_31.5	356.17993810550877:C14H28NO7P;362.16920587157887:C16H30NO6P;363.17117341764236:C16H30NO6P;370.192550594137:C15H30NO7P;379.2727842339207:C23H38O4;392.2146892975908:C18H34NO6P;395.2134084845419:C17H34NO7P;412.21873964565395:C17H32NO8P;453.3276240714256:C22H45NO6P;615.4271131313913:C34H61O7P;625.4081896669886:C35H63O7P;644.4262657020777:C34H63NO8P;716.530162080541:C39H73NO8P	C42H80NO8P	780.5655	[M+Na]+	757.585	72	13	13	PE(17:0/20:2(11Z,14Z))
LPXFOQGBESUDAX	AUYXYSRISA	LPXFOQGBESUDAX-AUYXYSRISA-N	19	757.5621	0.477575634	87.19826017	448.0;1104.0;908.0;796.0;696.0;883.0;783.0;796.0;696.0;348.0;808.0;783.0;896.0	74	356.17993810550877_2.5;362.16920587157887_2.8;363.17117341764236_1.6;379.2727842339207_5.5;392.2146892975908_5.1;395.2134084845419_125.7;395.2682947871229_2.6;412.21873964565395_1.1;479.33076834563667_2.3;615.4271131313913_9.9;625.4081896669886_12.0;644.4262657020777_13.0;716.530162080541_31.5	356.17993810550877:C14H28NO7P;362.16920587157887:C16H30NO6P;363.17117341764236:C16H30NO6P;379.2727842339207:C23H40O4;392.2146892975908:C18H34NO6P;395.2134084845419:C17H32NO7P;395.2682947871229:C23H40O5;412.21873964565395:C17H32NO8P;479.33076834563667:C24H47NO6P;615.4271131313913:C34H61O7P;625.4081896669886:C35H63O7P;644.4262657020777:C34H63NO8P;716.530162080541:C39H73NO8P	C42H80NO8P	780.5655	[M+Na]+	757.585	72	13	13	PE-NMe(18:1(9E)/18:1(9E))
LPXFOQGBESUDAX	FRCMOREXSA	LPXFOQGBESUDAX-FRCMOREXSA-N	18	757.5621	0.477575634	87.19826017	448.0;1104.0;908.0;796.0;696.0;883.0;783.0;796.0;696.0;348.0;808.0;783.0;896.0	74	356.17993810550877_2.5;362.16920587157887_2.8;363.17117341764236_1.6;379.2727842339207_5.5;392.2146892975908_5.1;395.2134084845419_125.7;395.2682947871229_2.6;412.21873964565395_1.1;479.33076834563667_2.3;615.4271131313913_9.9;625.4081896669886_12.0;644.4262657020777_13.0;716.530162080541_31.5	356.17993810550877:C14H28NO7P;362.16920587157887:C16H30NO6P;363.17117341764236:C16H30NO6P;379.2727842339207:C23H40O4;392.2146892975908:C18H34NO6P;395.2134084845419:C17H32NO7P;395.2682947871229:C23H40O5;412.21873964565395:C17H32NO8P;479.33076834563667:C24H47NO6P;615.4271131313913:C34H61O7P;625.4081896669886:C35H63O7P;644.4262657020777:C34H63NO8P;716.530162080541:C39H73NO8P	C42H80NO8P	780.5655	[M+Na]+	757.585	72	13	13	PE-NMe(18:1(9E)/18:1(9E))
YJJGYWGJCVIYBD	YGGBKCGDSA	YJJGYWGJCVIYBD-YGGBKCGDSA-N	54	757.5621	0.476579411	87.0163644	448.0;908.0;796.0;696.0;908.0;683.0;783.0;796.0;696.0;348.0;808.0;783.0;896.0	74	356.17993810550877_2.5;362.16920587157887_2.8;363.17117341764236_1.6;370.192550594137_0.8;379.2727842339207_5.5;392.2146892975908_5.1;395.2134084845419_125.7;395.2682947871229_2.6;412.21873964565395_1.1;615.4271131313913_9.9;625.4081896669886_12.0;644.4262657020777_13.0;716.530162080541_31.5	356.17993810550877:C14H28NO7P;362.16920587157887:C16H30NO6P;363.17117341764236:C16H30NO6P;370.192550594137:C15H30NO7P;379.2727842339207:C23H40O4;392.2146892975908:C18H34NO6P;395.2134084845419:C17H32NO7P;395.2682947871229:C23H40O5;412.21873964565395:C17H32NO8P;615.4271131313913:C33H61NO7P;625.4081896669886:C35H63O7P;644.4262657020777:C34H63NO8P;716.530162080541:C39H73NO8P	C42H80NO8P	780.5655	[M+Na]+	757.585	72	13	13	PE(17:1(9Z)/20:1(11Z))
NPKQGSCMJFNPKN	AUYXYSRISA	NPKQGSCMJFNPKN-AUYXYSRISA-N	59	757.5621	0.470969662	85.99210705	883.0;448.0;783.0;796.0;1104.0;696.0;348.0;808.0;783.0;796.0;696.0;896.0	74	362.16920587157887_2.8;363.17117341764236_1.6;379.2727842339207_5.5;392.2146892975908_5.1;395.2134084845419_125.7;395.2682947871229_2.6;412.21873964565395_1.1;479.33076834563667_2.3;615.4271131313913_9.9;625.4081896669886_12.0;644.4262657020777_13.0;716.530162080541_31.5	362.16920587157887:C16H30NO6P;363.17117341764236:C16H30NO6P;379.2727842339207:C23H40O4;392.2146892975908:C18H34NO6P;395.2134084845419:C17H32NO7P;395.2682947871229:C23H40O5;412.21873964565395:C17H32NO8P;479.33076834563667:C24H47NO6P;615.4271131313913:C34H61O7P;625.4081896669886:C35H63O7P;644.4262657020777:C34H63NO8P;716.530162080541:C39H73NO8P	C42H80NO8P	780.5655	[M+Na]+	757.585	72	12	12	PE(19:1(9Z)/18:1(9Z))
[truncated: 2 more rows]
